# Supplementary material for: Quantitative Proteomic Analysis of Four Developmental Stages of Saprolegnia parasitica
Source: Front Microbiol. 2018 Jan 11;8:2658. doi: 10.3389/fmicb.2017.02658 (PMC5768655; doi:10.3389/fmicb.2017.02658)
Supplement: Supplementary file 1 [file Table_1.XLSX]

## Sheet: Significantly-Enriched-Proteins
Quantitative proteomic analysis of four developmental stages of Saprolegnia parasitica Vaibhav Srivastava, Svetlana Rezinciuc & Vincent Bulone Supplementary Table 1: List of Saprolegnia parasitica proteins significantly enriched in the mycelium and other cyst stages. 1, 2 and 3 corresponds to samples from biological replicates 1, 2 and 3, respectively; M, mycelium; PC, primary cyst; SC, secondary…
No.	Accession no.	Protein Description	Ratio (ANOVA p<0.01)												Associated Biological Process	Enriched Developmental Stage	Conserved Domain (from NCBI http://www.ncbi.nlm.nih.gov/Structure/cdd/wrpsb.cgi)	protein family (pfam)	Q-PCR results
			M1/PC1	M2/PC2	M3/PC3	Average (M/PC)	M1/SC1	M2/SC2	M3/SC3	Average (M/SC)	M1/GC1	M2/GC2	M3/GC3	Average (M/GC)
1	SPRG_11633	WD 40 superfamily					0.928571	0.68254	0.485714	0.698942					Signal Transduction	Cysts	WD40 superfamily	WD40
2	SPRG_00615	uv excision repair protein rad23	0.518519	0.481481	0.882353	0.627451	0.4375	0.382353	0.365854	0.395236	0.56	0.541667	0.882353	0.66134	Posttranslational modification, protein turnover, chaperones	Cysts	UBQ superfamily	UBA
3	SPRG_09778	Utp 11 superfamily					0.548387	0.857143	0.694915	0.700148	0.62963	0.96	0.788462	0.792697	Translation, ribosomal structure and biogenesis	Cysts	Utp11 superfamily	Utp11
4	SPRG_01021	ubiquinol cytochrome c reductase					0.821429	0.666667	0.724138	0.737411					Energy Metabolism	Cysts	UCR_hinge superfamily	UCR_hinge
5	SPRG_02970	U6 snRNA-associated Sm-like protein LSm6	0.72	0.76	0.74	0.74	0.62069	0.678571	0.649123	0.649461	0.666667	0.703704	0.685185	0.685185	Transcription	Cysts	Sm_like superfamily	LSM
6	SPRG_09503	tubulin alpha chain	0.3	0.3	0.571429	0.390476	0.257143	0.257143	0.533333	0.349206	0.346154	0.346154	0.761905	0.484737	Cytoskeleton	Cysts	Tubulin_FtsZ_Cetz-like superfamily	Tubulin_C
7	SPRG_07368	trifunctional enzyme subunit mitochondrial precursor	0.607143	0.481481	0.592593	0.560406	0.548387	0.40625	0.5	0.484879	0.73913	0.565217	0.695652	0.666667	Lipid Metabolism	Cysts	cond_enzymes superfamily	Thiolase_C
8	SPRG_07931	translation elongation factor if5a					0.703704	0.714286	0.642857	0.686949	0.633333	0.689655	0.666667	0.663218	Translation, ribosomal structure and biogenesis	Cysts	S1_like superfamily	eIF-5a
9	SPRG_00678	transitional endoplasmic reticulum atpase					0.96	0.714286	0.777778	0.817354					Posttranslational modification, protein turnover, chaperones	Cysts	P-loop_NTPase superfamily	CDC48_N
10	SPRG_06202	transcription factor	0.222222	0.461538	0.409091	0.364284	0.181818	0.413793	0.236842	0.277484	0.193548	0.428571	0.375	0.332373	Transcription	Cysts	MBF1 superfamily	MBF1
11	SPRG_15524	Thrombospondin	0.444444	0.481481	0.541667	0.489198	0.4	0.448276	0.361111	0.403129	0.444444	0.464286	0.590909	0.49988	Signal Transduction	Cysts	TSP_1 superfamily	TSP_1	High in SC
12	SPRG_19320	Thrombospondin	0.464286	0.366667	0.461538	0.43083	0.448276	0.392857	0.387097	0.40941	0.464286	0.407407	0.461538	0.444411	Signal Transduction	Cysts	TSP_1 superfamily	TSP_1	High in SC
13	SPRG_05699	thioredoxin-like protein	0.428571	0.5	0.535714	0.488095	0.4	0.482759	0.555556	0.479438	0.428571	0.538462	0.517241	0.494758	Posttranslational modification, protein turnover, chaperones	Cysts	Thioredoxin_like superfamily	1-cysPrx_C
14	SPRG_10066	t-complex protein zeta subunit					0.689655	0.733333	0.925926	0.782971					Posttranslational modification, protein turnover, chaperones	Cysts	chaperonin_like superfamily	Cpn60_TCP1
15	SPRG_10997	t-complex protein alpha subunit					0.655172	0.724138	0.75	0.70977					Posttranslational modification, protein turnover, chaperones	Cysts	chaperonin_like superfamily	chap_CCT_alpha
16	SPRG_08791	Sulfite oxidase superfamily					0.62069	0.851852	0.732143	0.734895					Energy Metabolism	Cysts	SO_family_Moco superfamily	Cyt-b5
17	SPRG_09585	succinyl- synthetase beta subunit					0.740741	0.714286	0.666667	0.707231					Energy Metabolism	Cysts	ATP-grasp_4 superfamily	ATP-grasp_2
18	SPRG_01439	splicing factor 3a					0.75	0.645161	0.740741	0.711967					Transcription	Cysts	DUF3449 superfamily	#N/A
19	SPRG_10888	small ubiquitin-like modifier	0.384615	0.518519	0.45283	0.451988	0.294118	0.424242	0.358209	0.358856	0.357143	0.538462	0.444444	0.446683	Posttranslational modification, protein turnover, chaperones	Cysts	UBQ superfamily	ubiquitin
20	SPRG_19973	small subunit ribosomal protein 28	0.75	0.678571	0.714286	0.714286					0.777778	0.76	0.769231	0.769003	Translation, ribosomal structure and biogenesis	Cysts	S1_like superfamily	Ribosomal_S28e
21	SPRG_12252	rnabinding protein	0.8	0.6	0.7	0.7	0.869565	0.517241	0.673077	0.686628	0.625	0.517241	0.57377	0.572004	Translation, ribosomal structure and biogenesis	Cysts	RRM_SF superfamily	#N/A
22	SPRG_12284	RNA processing factor Prp31									0.545455	0.694915	0.884615	0.708328	Translation, ribosomal structure and biogenesis	Cysts	Nop superfamily	NOSIC
23	SPRG_07688	RNA polymerase N superfamily									0.677419	0.857143	0.762712	0.765758	Transcription	Cysts	RNA_pol_N superfamily	RNA_pol_N
24	SPRG_05587	ribosome recycling factor	0.826087	0.612903	0.62963	0.68954	0.633333	0.863636	0.586207	0.694392	0.791667	0.904762	0.653846	0.783425	Translation, ribosomal structure and biogenesis	Cysts	RRF superfamily	RRF
25	SPRG_09864	ribosomal rna large subunit methyltransferase j	0.625	0.708333	0.666667	0.666667	0.5	0.62963	0.561404	0.563678	0.483871	0.566667	0.52459	0.525043	Amino acid Metabolism	Cysts	AdoMet_MTases superfamily	rrmJ
26	SPRG_14147	Ribosomal protein									0.714286	0.781818	0.851852	0.782652	Translation, ribosomal structure and biogenesis	Cysts	Ribosomal_L7Ae superfamily	Ribosomal_L7Ae
27	SPRG_22095	ribosomal protein s6	0.666667	0.769231	0.88	0.771966	0.62069	0.727273	0.846154	0.731372	0.75	0.784314	0.814815	0.783043	Translation, ribosomal structure and biogenesis	Cysts	bS6 superfamily	S6
28	SPRG_10789	ribosomal protein rpp1	0.73913	0.6	0.772727	0.703953	0.586207	0.517241	0.5	0.534483	0.566667	0.555556	0.708333	0.610185	Translation, ribosomal structure and biogenesis	Cysts	Ribosomal_P1_P2_L12p superfamily	Ribosomal_60s
29	SPRG_01517	ribosomal protein l29	0.695652	0.695652	0.826087	0.73913	0.516129	0.533333	0.612903	0.554122	0.533333	0.533333	0.76	0.608889	Translation, ribosomal structure and biogenesis	Cysts	Ribosomal_L29_HIP superfamily	Ribosomal_L29
30	SPRG_04028	ribonucleoprotein-associated protein					0.8	0.5	0.674419	0.65814	0.666667	0.195652	0.381579	0.414633	Transcription	Cysts	Ribosomal_L7Ae superfamily	Ribosomal_L7Ae
31	SPRG_08856	rbp11-like subunits of rna polymerase					0.740741	0.678571	0.827586	0.748966	0.714286	0.678571	1	0.797619	Transcription	Cysts	RNAP_RPB11_RPB3 superfamily	RNA_pol_L
32	SPRG_02675	ras gtpase-activating protein-binding	0.730769	0.863636	0.791667	0.795357	0.730769	0.703704	0.716981	0.717151	0.703704	0.655172	0.678571	0.679149	Signal Transduction	Cysts	NTF2_like superfamily	RRM_1
33	SPRG_07497	radial spoke protein 7									0.714286	0.84	0.773585	0.775957	Signal Transduction	Cysts	AKAP28 superfamily	efhand
34	SPRG_02637	protein disulfide-isomerase domain	0.62963	0.692308	0.62963	0.650522	0.586207	0.692308	0.566667	0.61506	0.653846	0.666667	0.68	0.666838	Posttranslational modification, protein turnover, chaperones	Cysts	Thioredoxin_like superfamily	ERp29
35	SPRG_04464	protein disulfide-isomerase domain	0.72	0.653846	0.791667	0.721838	0.62069	0.566667	0.655172	0.614176	0.692308	0.653846	0.730769	0.692308	Posttranslational modification, protein turnover, chaperones	Cysts	Thioredoxin_like superfamily	pdi_dom
36	SPRG_06029	protein disulfide-isomerase domain	0.484848	0.454545	0.655172	0.531522	0.592593	0.535714	0.703704	0.61067	0.727273	0.681818	0.791667	0.733586	Posttranslational modification, protein turnover, chaperones	Cysts	Thioredoxin_like superfamily	pdi_dom
37	SPRG_19278	protein disulfide-isomerase domain					0.6	0.724138	0.75	0.691379	0.72	0.875	0.777778	0.790926	Posttranslational modification, protein turnover, chaperones	Cysts	Thioredoxin_like superfamily	Thioredoxin
38	SPRG_06772	protein disulfide-isomerase a5-like	0.53125	0.5	0.59375	0.541667	0.68	0.533333	0.655172	0.622835	0.566667	0.615385	0.791667	0.657906	Posttranslational modification, protein turnover, chaperones	Cysts	Thioredoxin_like superfamily	pdi_dom
39	SPRG_01445	proliferating cell nuclear antigen									0.706897	0.689655	0.724138	0.706897	Unclassified	Cysts	PCNA superfamily	PCNA_N
40	SPRG_03463	pre-mrna-splicing factor sf2					0.904762	0.666667	0.75	0.77381	0.431818	0.355556	0.514286	0.433886	Transcription	Cysts	RRM_SF superfamily	RRM_1
41	SPRG_15352	polyadenylate-binding protein 1-b	0.576923	0.384615	0.909091	0.623543	0.6	0.3125	0.689655	0.534052	0.555556	0.37037	0.769231	0.565052	Translation, ribosomal structure and biogenesis	Cysts	PABP superfamily	PABP-1234
42	SPRG_04596	PIN domain of Flap Endonuclease-1					0.580645	0.875	0.709091	0.721579	0.62069	0.84	0.722222	0.727637	Nucleotide Metabolism	Cysts	PIN_SF superfamily	XPG_I
43	SPRG_14121	peptidyl-prolyl cis-trans isomerase	0.666667	0.62069	0.548387	0.611914	0.714286	0.666667	0.548387	0.643113					Posttranslational modification, protein turnover, chaperones	Cysts	cyclophilin superfamily	Pro_isomerase
44	SPRG_03474	peptidyl-prolyl cis-trans	0.633333	0.433333	0.875	0.647222	0.703704	0.419355	0.777778	0.633612	0.826087	0.541667	0.75	0.705918	Posttranslational modification, protein turnover, chaperones	Cysts	cyclophilin superfamily	Pro_isomerase
45	SPRG_17149	partial	0.653846	0.619048	0.638298	0.637064	0.62963	0.619048	0.625	0.624559	0.586207	0.342105	0.447761	0.458691	Signal Transduction	Cysts	NONE	EGF_2	High in M
46	SPRG_19739	papain-like cysteine protease c1	0.76	0.72	0.74	0.74	0.655172	0.62069	0.637931	0.637931	0.703704	0.666667	0.685185	0.685185	Posttranslational modification, protein turnover, chaperones	Cysts	Peptidase_C39_like superfamily	Peptidase_C1
47	SPRG_01087	papain family cysteine protease containing protein					0.75	0.961538	0.625	0.778846					Posttranslational modification, protein turnover, chaperones	Cysts	Peptidase_C39_like superfamily	Peptidase_C1
48	SPRG_13276	nucleolar gtp-binding protein					0.5	0.481481	0.489362	0.490281	0.178571	0.361111	0.25	0.263228	Translation, ribosomal structure and biogenesis	Cysts	P-loop_NTPase superfamily	small_GTP
49	SPRG_11549	n-ethylmaleimide reductase	0.666667	0.5	0.88	0.682222	0.692308	0.64	0.785714	0.706007	0.642857	0.666667	0.88	0.729841	Carbohydrate Metabolism	Cysts	TIM_phosphate_binding superfamily	Oxidored_FMN
50	SPRG_11840	nadh ubiquinone oxidoreductase	0.703704	0.666667	0.76	0.710123	0.678571	0.62069	0.678571	0.659278	0.76	0.72	0.678571	0.719524	Energy Metabolism	Cysts	NDUFA12 superfamily	NDUFA12
51	SPRG_07816	NA	0.703704	0.642857	0.88	0.742187	0.703704	0.666667	0.846154	0.738841	0.730769	0.72	0.814815	0.755195	Lipid Metabolism	Cysts	ACAD superfamily	Acyl-CoA_dh_2
52	SPRG_11033	NA	0.730769	0.666667	1	0.799145	0.678571	0.6	1	0.759524					Carbohydrate Metabolism	Cysts	MM_CoA_mutase superfamily	acid_CoA_mut_N
53	SPRG_07358	mitochondrial carrier family	0.580645	0.785714	0.677966	0.681442									Energy Metabolism	Cysts	Mito_carr superfamily	Mito_carr
54	SPRG_05713	microtubule -associated protein eb1					0.642857	0.740741	0.758621	0.714073	0.692308	0.769231	0.88	0.780513	Cytoskeleton	Cysts	EB1 superfamily	CH
55	SPRG_00333	luminal-binding protein 2	0.607143	0.62963	0.555556	0.597443	0.653846	0.653846	0.483871	0.597188	0.62963	0.653846	0.652174	0.645217	Posttranslational modification, protein turnover, chaperones	Cysts	NBD_sugar-kinase_HSP70_actin superfamily	prok_dnaK
56	SPRG_04185	lipoamide acyltransferase component of branched-chain alpha-keto acid dehydrogenase					0.769231	0.785714	0.689655	0.7482					Energy Metabolism	Cysts	2-oxoacid_dh superfamily	Biotin_lipoyl
57	SPRG_14046	laminlike protein									0.774194	0.75	1.07407	0.866089	Cytoskeleton	Cysts	LTD superfamily	#N/A
58	SPRG_04104	intraflagellar transport protein 81	0.5	0.9	0.666667	0.688889	0.451613	0.75	0.581818	0.594477	0.56	0.5625	0.561404	0.561301	Cytoskeleton	Cysts	SMC_prok_B	#N/A
59	SPRG_05534	Hypothetical protein					0.777778	0.678571	0.740741	0.732363					Unclassified	Cysts	ABM superfamily	ABM
60	SPRG_06372	hypothetical protein	0.555556	0.592593	0.574074	0.574074	0.483871	0.533333	0.508197	0.508467	0.6	0.615385	0.607843	0.607743	Unclassified	Cysts	DUF1014 superfamily	DUF1014
61	SPRG_04815	Hypothetical protein	0.642857	0.518519	1	0.720459	0.62069	0.411765	0.785714	0.606056	0.75	0.583333	0.785714	0.706349	Unclassified	Cysts	NONE	Elicitin
62	SPRG_22274	hypothetical protein					0.483871	0.703704	0.846154	0.67791	0.517241	0.633333	0.814815	0.65513	Unclassified	Cysts	HABP4_PAI-RBP1 superfamily	HABP4_PAI-RBP1
63	SPRG_03830	hypothetical protein					0.785714	0.793103	0.789474	0.78943					Unclassified	Cysts	MPP_superfamily superfamily	Metallophos
64	SPRG_06612	hypothetical protein	0.72	0.782609	0.75	0.75087	0.642857	0.580645	0.610169	0.611224	0.666667	0.72	0.692308	0.692991	Unclassified	Cysts	YCII superfamily	YCII
65	SPRG_13114	hypothetical protein	0.76	0.72	0.74	0.74	0.703704	0.692308	0.698113	0.698042	0.655172	0.62069	0.637931	0.637931	Unclassified	Cysts	ARL2_Bind_BART superfamily	#N/A
66	SPRG_00129	hypothetical protein	0.464286	0.551724	0.730769	0.58226	0.40625	0.551724	0.703704	0.553893	0.541667	0.727273	0.730769	0.66657	Unclassified	Cysts	B12D superfamily	#N/A
67	SPRG_01086	hypothetical protein	0.384615	0.5	0.64	0.508205	0.30303	0.433333	0.516129	0.417498	0.333333	0.464286	0.592593	0.463404	Unclassified	Cysts	NONE	#N/A
68	SPRG_15343	hypothetical protein	0.5	0.944444	0.62963	0.691358	0.4375	0.53125	0.548387	0.505712	0.56	0.586207	0.73913	0.628446	Unclassified	Cysts	NONE	#N/A
69	SPRG_00657	hypothetical protein	0.527273	0.703704	0.357143	0.529373	0.47541	0.678571	0.30303	0.485671	0.54717	0.730769	0.37037	0.549436	Unclassified	Cysts	NONE	#N/A
70	SPRG_09143	hypothetical protein	0.576923	0.68	0.913043	0.723322	0.428571	0.515152	0.75	0.564574	0.625	0.68	0.777778	0.694259	Unclassified	Cysts	NONE	#N/A
71	SPRG_16895	hypothetical protein	0.666667	0.535714	0.517241	0.573207	0.580645	0.517241	0.517241	0.538376	0.72	0.6	0.6	0.64	Unclassified	Cysts	NONE	#N/A
72	SPRG_02874	hypothetical protein	0.678571	0.642857	0.56	0.627143	0.703704	0.692308	0.4375	0.61117	0.76	0.666667	0.5	0.642222	Unclassified	Cysts	NONE	#N/A
73	SPRG_19297	hypothetical protein	0.684211	0.611111	0.37931	0.558211	0.5	0.44	0.323529	0.421176	0.464286	0.407407	0.478261	0.449985	Unclassified	Cysts	NONE	#N/A
74	SPRG_20519	hypothetical protein	0.730769	0.777778	0.76	0.756182	0.633333	0.724138	0.678571	0.678681	0.791667	0.913043	0.730769	0.811826	Unclassified	Cysts	NONE	#N/A
75	SPRG_01884	hypothetical protein	0.791667	0.68	0.734694	0.735454	0.633333	0.515152	0.571429	0.573304	0.703704	0.708333	0.705882	0.705973	Unclassified	Cysts	NONE	#N/A
76	SPRG_02551	hypothetical protein	0.952381	0.708333	0.586207	0.748974	0.833333	0.653846	0.73913	0.742103	0.740741	0.53125	0.566667	0.612886	Unclassified	Cysts	PLN03155 superfamily	#N/A
77	SPRG_05909	hypothetical protein	0.392857	0.5	0.446429	0.446429	0.366667	0.466667	0.416667	0.416667	0.366667	0.5	0.431034	0.432567	Unclassified	Cysts	PRK13042	#N/A
78	SPRG_01121	hypothetical protein	0.615385	0.428571	0.833333	0.625763	0.533333	0.387097	0.689655	0.536695	0.64	0.444444	0.8	0.628148	Unclassified	Cysts	PTZ00395	#N/A
79	SPRG_10721	Hypothetical protein									0.573529	0.416667	0.75	0.580065	Unclassified	Cysts	NONE	#N/A
80	SPRG_03980	hypothetical protein									0.625	0.606061	0.741935	0.657665	Unclassified	Cysts	NONE	#N/A
81	SPRG_01695	hypothetical protein					0.807692	0.724138	0.763636	0.765156					Unclassified	Cysts	Mitofilin	#N/A
82	SPRG_11860	hypothetical protein					0.777778	0.655172	0.666667	0.699872					Unclassified	Cysts	NONE	#N/A
83	SPRG_01880	hypothetical protein					0.777778	0.96	0.785714	0.841164					Unclassified	Cysts	NONE	#N/A
84	SPRG_04004	hypothetical protein	0.518519	0.636364	0.823529	0.659471	0.4375	0.363636	0.311111	0.370749	0.583333	0.7	0.875	0.719444	Transport and metabolism	Cysts	VHS_ENTH_ANTH superfamily	ENTH
85	SPRG_19311	hypothetical protein	0.606061	0.486486	0.714286	0.602278	0.869565	0.72	0.666667	0.752077					Transport and metabolism	Cysts	SaposinB	SapB_2
86	SPRG_10894	hypothetical protein	0.76	0.6	0.538462	0.632821	0.678571	0.454545	0.411765	0.514961	0.76	0.625	0.666667	0.683889	Translation, ribosomal structure and biogenesis	Cysts	Nop superfamily	Nop
87	SPRG_02071	Hypothetical protein	0.615385	0.607143	1	0.740842	0.533333	0.607143	0.92	0.686825	0.592593	0.653846	0.884615	0.710351	Translation, ribosomal structure and biogenesis	Cysts	Nudix_Hydrolase superfamily	NUDIX
88	SPRG_05180	hypothetical protein	0.642857	0.62963	0.8	0.690829	0.62069	0.586207	0.714286	0.640394	0.75	0.68	0.769231	0.733077	Translation, ribosomal structure and biogenesis	Cysts	UBQ superfamily	PHD
89	SPRG_03619	Hypothetical protein	0.46875	0.6	0.857143	0.641964	0.535714	0.666667	1	0.734127					Translation, ribosomal structure and biogenesis	Cysts	Ribosomal_L39 superfamily	Ribosomal_L39
90	SPRG_00348	Hypothetical protein	0.714286	0.576923	0.869565	0.720258	0.660377	0.555556	0.769231	0.661721	0.583333	0.483871	0.689655	0.58562	Translation, ribosomal structure and biogenesis	Cysts	RRM_SF superfamily	RRM_1
91	SPRG_20605	Hypothetical protein	0.767442	0.68	0.888889	0.778777	0.540984	0.586207	0.5	0.542397	0.611111	0.607143	0.615385	0.611213	Translation, ribosomal structure and biogenesis	Cysts	RRM_SF superfamily	RRM_1
92	SPRG_03929	Hypothetical protein					0.683333	0.6	0.766667	0.683333	0.719298	0.642857	0.793103	0.71842	Translation, ribosomal structure and biogenesis	Cysts	RRM_SF superfamily	RRM_1
93	SPRG_10509	Hypothetical protein	0.785714	0.53125	0.65	0.655655	1	0.586207	0.764706	0.783638					Translation, ribosomal structure and biogenesis	Cysts	W2 superfamily	W2
94	SPRG_10363	hypothetical protein	0.538462	0.64	0.68	0.619487	0.5	0.551724	0.548387	0.53337	0.5	0.571429	0.653846	0.575092	Translation, ribosomal structure and biogenesis	Cysts	DUF885 superfamily	#N/A
95	SPRG_01130	Hypothetical protein	0.652174	0.75	0.423077	0.608417	0.652174	0.692308	0.37931	0.574597	0.416667	0.62069	0.354839	0.464065	Transcription	Cysts	SWIB superfamily	DEK_C
96	SPRG_03956	hypothetical protein	0.555556	0.785714	0.672727	0.671332	0.5	0.916667	0.685185	0.700617	0.535714	0.846154	0.685185	0.689018	Transcription	Cysts	Isy1 superfamily	Isy1
97	SPRG_14282	Hypothetical protein					0.714286	0.916667	0.612903	0.747952	0.394737	0.733333	0.655172	0.594414	Transcription	Cysts	RRM_SF superfamily	RRM_1
98	SPRG_22103	hypothetical protein									0.529412	0.558824	0.544118	0.544118	Transcription	Cysts	SRP40_C superfamily	SRP40_C
99	SPRG_06988	Hypothetical protein	0.461538	0.6	0.433333	0.498291	0.428571	0.625	0.382353	0.478641	0.413793	0.681818	0.590909	0.562173	Signal Transduction	Cysts	PTZ00110	#N/A	High in SC
100	SPRG_11867	Hypothetical protein	0.791667	0.53125	0.642857	0.655258	0.633333	0.73913	0.679245	0.683903	0.730769	0.653846	0.692308	0.692308	Signal Transduction	Cysts	Tryp_SPc superfamily	Trypsin	High in SC
101	SPRG_11778	Hypothetical protein	0.703704	0.4375	0.559322	0.566842	0.678571	0.451613	0.559322	0.563169	0.863636	0.666667	0.767442	0.765915	Signal Transduction	Cysts	ArfGap superfamily	ArfGap
102	SPRG_13235	hypothetical protein	0.481481	0.6	0.266667	0.449383	0.433333	0.555556	0.25	0.412963	0.481481	0.576923	0.275862	0.444756	Signal Transduction	Cysts	Disintegrin superfamily	Disintegrin
103	SPRG_19409	hypothetical protein	0.566667	0.321429	0.433333	0.440476	0.566667	0.243243	0.371429	0.393779	0.772727	0.391304	0.722222	0.628751	Signal Transduction	Cysts	Disintegrin superfamily	Disintegrin
104	SPRG_21884	hypothetical protein	0.627451	0.904762	0.433333	0.655182	0.581818	0.730769	0.448276	0.586954	0.561404	0.612903	0.5	0.558102	Signal Transduction	Cysts	Disintegrin superfamily	Disintegrin
105	SPRG_15500	hypothetical protein	0.46875	0.677419	0.433333	0.526501	0.46875	0.724138	0.382353	0.52508	0.75	1.10526	0.565217	0.806827	Signal Transduction	Cysts	Disintegrin superfamily	Disintegrin
106	SPRG_19557	hypothetical protein	0.76	0.769231	0.703704	0.744311	0.655172	0.689655	0.678571	0.674466					Signal Transduction	Cysts	Disintegrin superfamily	Disintegrin
107	SPRG_09020	Hypothetical protein	0.75	0.678571	1	0.809524	0.666667	0.703704	0.724138	0.698169	0.72	0.826087	0.777778	0.774622	Signal Transduction	Cysts	EF-hand_1 superfamily	efhand
108	SPRG_05778	Hypothetical protein	0.294118	0.44	0.538462	0.424193	0.37037	0.611111	0.4375	0.472994	0.37037	0.323529	0.608696	0.434198	Signal Transduction	Cysts	NONE	EGF_2
109	SPRG_20878	Hypothetical protein	0.636364	0.565217	0.52	0.57386	0.466667	0.448276	0.464286	0.459743	0.451613	0.393939	0.393939	0.413164	Signal Transduction	Cysts	LAM superfamily	La
110	SPRG_12356	Hypothetical protein	0.428571	0.56	0.291667	0.426746	0.295775	0.451613	0.175	0.307463	0.362069	0.482759	0.241379	0.362069	Signal Transduction	Cysts	PP28 superfamily	SAP
111	SPRG_20488	hypothetical protein					0.689655	0.714286	1	0.801314	0.769231	0.769231	1	0.846154	Signal Transduction	Cysts	NONE	#N/A
112	SPRG_14564	hypothetical protein	0.653846	0.7	0.666667	0.673504	0.53125	0.411765	0.470588	0.471201	0.708333	0.538462	0.666667	0.637821	Posttranslational modification, protein turnover, chaperones	Cysts	DnaJ superfamily	DnaJ
113	SPRG_15695	hypothetical protein	0.642857	0.555556	0.8	0.666138	0.62069	0.5	0.714286	0.611658	0.782609	0.576923	0.769231	0.709588	Posttranslational modification, protein turnover, chaperones	Cysts	NBD_sugar-kinase_HSP70_actin superfamily	HSP70
114	SPRG_00354	Hypothetical protein	0.75	0.735849	0.72	0.735283	0.807692	0.696429	0.6	0.701374	0.875	0.764706	0.666667	0.768791	Posttranslational modification, protein turnover, chaperones	Cysts	Prefoldin superfamily	Prefoldin_2
115	SPRG_01923	Hypothetical protein					0.740741	0.714286	0.807692	0.75424	0.714286	0.714286	0.7	0.709524	Posttranslational modification, protein turnover, chaperones	Cysts	Prefoldin superfamily	Prefoldin_2
116	SPRG_19109	hypothetical protein	0.9375	0.310345	0.64	0.629282	0.441176	0.257143	0.5	0.39944	0.625	0.36	0.666667	0.550556	Posttranslational modification, protein turnover, chaperones	Cysts	SMI1_KNR4 superfamily	SMI1_KNR4
117	SPRG_13452	Hypothetical protein	0.482759	0.586207	0.678571	0.582512	0.482759	0.586207	0.703704	0.59089	0.538462	0.68	0.76	0.659487	Posttranslational modification, protein turnover, chaperones	Cysts	TPR_1 superfamily	TPR_2
118	SPRG_02119	Hypothetical protein	0.740741	0.607143	0.769231	0.705705	0.740741	0.607143	0.740741	0.696208					Posttranslational modification, protein turnover, chaperones	Cysts	TPR_17 superfamily	TPR_2
119	SPRG_21098	Hypothetical protein									0.470588	0.724138	0.587302	0.594009	Nucleotide Metabolism	Cysts	CBS_pair superfamily	CBS
120	SPRG_02171	Hypothetical protein	0.740741	0.807692	0.730769	0.759734	0.769231	0.84	0.655172	0.754801					Lipid Metabolism	Cysts	AdoMet_MTases superfamily	Methyltransf_11
121	SPRG_05584	Hypothetical protein	0.407407	0.583333	0.84	0.610247	0.37931	0.538462	0.875	0.597591	0.366667	0.451613	0.75	0.52276	Intracellular trafficking, secretion, and vesicular transport	Cysts	Annexin superfamily	Annexin
122	SPRG_13798	Hypothetical protein	0.5	0.428571	0.809524	0.579365	0.416667	0.391304	0.772727	0.526899	0.232558	0.195652	0.447368	0.29186	Intracellular trafficking, secretion, and vesicular transport	Cysts	Annexin superfamily	Annexin
123	SPRG_09036	Hypothetical protein	0.5	0.407407	0.68	0.529136	0.433333	0.333333	0.548387	0.438351	0.464286	0.392857	0.68	0.512381	Intracellular trafficking, secretion, and vesicular transport	Cysts	Clathrin_lg_ch superfamily	TBCC
124	SPRG_12672	hypothetical protein	0.766667	0.387097	0.57377	0.575845	0.884615	0.352941	0.583333	0.606963					Cytoskeleton	Cysts	Motor_domain superfamily	Kinesin
125	SPRG_16106	Hypothetical protein	0.4	0.525424	0.655172	0.526865	0.4	0.54386	0.703704	0.549188	0.461538	0.62	0.791667	0.624402	Carbohydrate Metabolism	Cysts	CBM_1 superfamily	CBM_1
126	SPRG_12308	Hypothetical protein	0.714286	0.769231	0.833333	0.772283	0.769231	0.754717	0.740741	0.754896					Carbohydrate Metabolism	Cysts	CBM_1 superfamily	CBM_1
127	SPRG_11527	hypothetical protein	0.555556	0.491228	0.433333	0.493372	0.441176	0.424242	0.40625	0.42389	0.625	0.583333	0.541667	0.583333	Carbohydrate Metabolism	Cysts	PRK12323	#N/A
128	SPRG_04533	hsp70-like protein					0.703704	0.875	0.689655	0.75612	0.76	0.777778	0.869565	0.802448	Posttranslational modification, protein turnover, chaperones	Cysts	NBD_sugar-kinase_HSP70_actin superfamily	HSP70
129	SPRG_06288	hsp70-like protein	0.807692	0.666667	0.76	0.744786	0.75	0.6	0.678571	0.67619	0.913043	0.75	0.703704	0.788916	Posttranslational modification, protein turnover, chaperones	Cysts	NBD_sugar-kinase_HSP70_actin superfamily	HSP70
130	SPRG_07100	heat shock protein 90-2	0.714286	0.75	0.785714	0.75									Posttranslational modification, protein turnover, chaperones	Cysts	HSP90 superfamily	HSP90
131	SPRG_10476	heat shock 70kda protein 1 8	0.8	0.592593	0.791667	0.728086	0.740741	0.571429	0.703704	0.671958	0.769231	0.592593	0.655172	0.672332	Posttranslational modification, protein turnover, chaperones	Cysts	NBD_sugar-kinase_HSP70_actin superfamily	#N/A
132	SPRG_00878	gtp cyclohydrolase ii					0.625	0.633333	0.629032	0.629122	0.869565	0.655172	0.75	0.758246	Transport and metabolism	Cysts	GTP_CH_N superfamily	#N/A
133	SPRG_11955	glutaredoxin 3	0.625	0.461538	0.68	0.588846	0.416667	0.324324	0.53125	0.42408	0.625	0.48	0.653846	0.586282	Posttranslational modification, protein turnover, chaperones	Cysts	Thioredoxin_like superfamily	Glutaredoxin
134	SPRG_03860	fkbp-type peptidyl-prolyl cis-trans	0.863636	0.692308	0.708333	0.754759	0.76	0.62069	0.548387	0.643026	0.633333	0.692308	0.708333	0.677991	Posttranslational modification, protein turnover, chaperones	Cysts	FKBP_C superfamily	FKBP_C
135	SPRG_06357	eukaryotic translation initiation factor 3 subunit	0.666667	0.636364	0.958333	0.753788	0.421053	0.368421	0.884615	0.55803	0.727273	0.56	0.884615	0.723963	Translation, ribosomal structure and biogenesis	Cysts	eIF-3c_N superfamily	eIF-3c_N
136	SPRG_19104	eukaryotic initiation factor 4b	0.956522	0.666667	0.772727	0.798639	0.846154	0.592593	0.5	0.646249	0.846154	0.533333	0.73913	0.706206	Translation, ribosomal structure and biogenesis	Cysts	RRM_SF superfamily	RRM_1
137	SPRG_20160	elongation factor 3					0.612903	0.92	0.575758	0.702887	0.730769	0.851852	0.826087	0.802903	Energy Metabolism	Cysts	P-loop_NTPase superfamily	ABC_tran
138	SPRG_05791	electron transfer flavoprotein alpha subunit	0.807692	0.68	0.592593	0.693428	0.777778	0.607143	0.5	0.628307					Energy Metabolism	Cysts	AANH_like superfamily	ETF
139	SPRG_06071	ectoine synthase	0.538462	0.727273	0.625	0.630245	0.4375	0.551724	0.491803	0.493676	0.518519	0.592593	0.555556	0.555556	Amino acid Metabolism	Cysts	cupin_like superfamily	Ectoine_synth
140	SPRG_10365	dsDNA bind superfamily					0.88	0.642857	0.754717	0.759191					Unclassified	Cysts	dsDNA_bind superfamily	dsDNA_bind
141	SPRG_01419	diazepam-binding inhibitor (gaba receptor acyl- -binding protein)	0.695652	1	0.769231	0.821628	0.484848	0.821429	0.714286	0.673521					Lipid Metabolism	Cysts	ACBP superfamily	ACBP
142	SPRG_09280	cytochrome-b5 reductase	0.666667	0.652174	0.708333	0.675725	0.551724	0.535714	0.586207	0.557882	0.533333	0.441176	0.586207	0.520239	Energy Metabolism	Cysts	Cyt-b5 superfamily	Cyt-b5	High in SC
143	SPRG_08002	cytochrome c551	0.545455	0.736842	0.634146	0.638814	0.5	0.482759	0.490566	0.491108	0.375	0.411765	0.393939	0.393568	Unclassified	Cysts	zf-trcl superfamily	zf-CCCH
144	SPRG_03384	cytochrome c peroxidase	0.8	0.653846	0.72549	0.726445	0.8	0.653846	0.72549	0.726445	0.666667	0.586207	0.627119	0.626664	Unclassified	Cysts	plant_peroxidase_like superfamily	peroxidase
145	SPRG_04084	cytochrome c oxidase subunit vb	0.576923	0.518519	0.538462	0.544634	0.517241	0.482759	0.482759	0.494253	0.555556	0.518519	0.5	0.524691	Energy Metabolism	Cysts	Cyt_c_Oxidase_Vb superfamily	#N/A
146	SPRG_04489	cytochrome c oxidase subunit 6b-2 isoform x1	0.62963	0.518519	0.333333	0.493827	0.566667	0.466667	0.285714	0.439683	0.73913	0.636364	0.454545	0.610013	Energy Metabolism	Cysts	Cyt_c_Oxidase_VIb superfamily	COX6B
147	SPRG_15912	cysteine protease	0.695652	0.518519	0.791667	0.668612	0.533333	0.466667	0.655172	0.551724	0.551724	0.5	0.76	0.603908	Posttranslational modification, protein turnover, chaperones	Cysts	Peptidase_C39_like superfamily	Peptidase_C1
148	SPRG_06015	cysteine protease	0.607143	0.551724	0.578947	0.579271	0.586207	0.516129	0.55	0.550779	0.708333	0.666667	0.6875	0.6875	Posttranslational modification, protein turnover, chaperones	Cysts	CASc superfamily	Peptidase_C13
149	SPRG_07379	cupin 4 family protein	0.5	0.551724	0.551724	0.534483	0.592593	0.571429	0.516129	0.56005	0.695652	0.64	0.761905	0.699186	Posttranslational modification, protein turnover, chaperones	Cysts	Armet superfamily	Armet
150	SPRG_02985	creatine mitochondrial precursor	0.375	0.566667	0.482759	0.474808	0.413793	0.607143	0.451613	0.49085	0.5	0.772727	0.583333	0.618687	Energy Metabolism	Cysts	phosphagen_kinases superfamily	ATP-gua_Ptrans	High in SC
151	SPRG_00661	creatine kinase	0.56	0.625	0.591837	0.592279	0.518519	0.576923	0.54717	0.547537	0.482759	0.5	0.491525	0.491428	Energy Metabolism	Cysts	phosphagen_kinases superfamily	ATP-gua_PtransN	High in SC
152	SPRG_00659	creatine kinase	0.333333	0.230769	0.4	0.321368	0.28125	0.166667	0.3125	0.253472	0.310345	0.193548	0.322581	0.275491	Energy Metabolism	Cysts	ATP-gua_PtransN superfamily	ATP-gua_PtransN
153	SPRG_09095	copper zinc superoxide dismutase					0.884615	0.678571	0.777778	0.780322					Transport and metabolism	Cysts	Cu-Zn_Superoxide_Dismutase superfamily	Sod_Cu
154	SPRG_00888	chaperone	0.607143	0.72	0.660377	0.662507	0.653846	0.692308	0.673077	0.673077	0.62963	0.62069	0.625	0.625106	Posttranslational modification, protein turnover, chaperones	Cysts	DnaJ_C superfamily	DnaJ_CXXCXGXG
155	SPRG_10519	chaperone	0.75	0.75	0.826087	0.775362	0.642857	0.666667	0.678571	0.662698	0.62069	0.642857	0.655172	0.639573	Posttranslational modification, protein turnover, chaperones	Cysts	NBD_sugar-kinase_HSP70_actin superfamily	prok_dnaK
156	SPRG_10477	chaperone	0.791667	0.76	0.68	0.743889	0.703704	0.730769	0.586207	0.67356	0.655172	0.678571	0.607143	0.646962	Posttranslational modification, protein turnover, chaperones	Cysts	NBD_sugar-kinase_HSP70_actin superfamily	prok_dnaK
157	SPRG_10463	camk camk1 protein kinase	0.5	0.516129	0.607143	0.541091	0.483871	0.516129	0.566667	0.522222	0.681818	0.8	0.772727	0.751515	Signal Transduction	Cysts	PKc_like superfamily	Pkinase	High in SC
158	SPRG_09593	caltractin	0.769231	0.433333	0.555556	0.58604	0.769231	0.40625	0.46875	0.548077	0.769231	0.52	0.6	0.629744	Signal Transduction	Cysts	EFh superfamily	efhand	High in SC
159	SPRG_13196	calreticulin precursor	0.592593	0.791667	0.653846	0.679368	0.551724	0.678571	0.548387	0.592894	0.615385	0.76	0.708333	0.694573	Posttranslational modification, protein turnover, chaperones	Cysts	Calreticulin superfamily	Calreticulin
160	SPRG_01141	atp-dependent protease atpase subunit					0.548387	0.785714	0.814815	0.716305					Posttranslational modification, protein turnover, chaperones	Cysts	P-loop_NTPase superfamily	hslU
161	SPRG_00666	agc pka protein kinase	0.88	0.5	0.655738	0.678579					0.814815	0.666667	0.740741	0.740741	Signal Transduction	Cysts	PKc_like superfamily	Pkinase
162	SPRG_09584	adp-ribosylation factor-like 3	0.555556	0.535714	0.8	0.630423	0.555556	0.535714	0.740741	0.61067	0.576923	0.6	0.8	0.658974	Signal Transduction	Cysts	P-loop_NTPase superfamily	small_GTP
163	SPRG_08068	adenosine kinase	0.769231	0.875	0.708333	0.784188					0.740741	0.724138	0.653846	0.706242	Nucleotide Metabolism	Cysts	ribokinase_pfkB_like superfamily	PfkB
164	SPRG_15243	acetyl- acyltransferase 2									0.777778	0.730769	0.884615	0.797721	Lipid Metabolism	Cysts	cond_enzymes superfamily	Thiolase_C
165	SPRG_02539	60s ribosomal protein l31	0.769231	0.666667	0.84	0.758632	0.769231	0.692308	0.807692	0.75641	0.769231	0.642857	0.777778	0.729955	Translation, ribosomal structure and biogenesis	Cysts	Ribosomal_L31e superfamily	Ribosomal_L31e
166	SPRG_00759	60s ribosomal protein l23a	0.727273	0.52	0.818182	0.688485	0.592593	0.448276	0.642857	0.561242	0.484848	0.419355	0.6	0.501401	Translation, ribosomal structure and biogenesis	Cysts	Ribosomal_L23 superfamily	L23_arch
167	SPRG_11733	60s ribosomal protein l12	0.678571	0.827586	0.5625	0.689553	0.791667	1.04348	0.782609	0.872585	0.703704	1.04348	0.75	0.832394	Translation, ribosomal structure and biogenesis	Cysts	Ribosomal_L11 superfamily	Ribosomal_L11
168	SPRG_16878	60s ribosomal protein l10	0.666667	0.625	0.647059	0.646242	0.818182	0.555556	0.673469	0.682402	0.857143	0.5	0.647059	0.668067	Translation, ribosomal structure and biogenesis	Cysts	Ribosomal_L16_L10e superfamily	L10e
169	SPRG_15842	60s acidic ribosomal protein p2	0.653846	0.755102	0.869565	0.759504	0.566667	0.616667	0.666667	0.616667	0.653846	0.711538	0.769231	0.711538	Translation, ribosomal structure and biogenesis	Cysts	Ribosomal_P1_P2_L12p superfamily	Ribosomal_60s
170	SPRG_07037	50s ribosomal protein l6e					0.75	0.6	0.814815	0.721605					Translation, ribosomal structure and biogenesis	Cysts	KOW superfamily	Ribosomal_L6e
171	SPRG_10239	50s ribosomal protein l5e					0.740741	0.92	0.724138	0.79496					Translation, ribosomal structure and biogenesis	Cysts	Ribosomal_L18_c superfamily	Ribosomal_L18p
172	SPRG_10702	50s ribosomal protein l13e									0.785714	0.785714	0.833333	0.801587	Translation, ribosomal structure and biogenesis	Cysts	Ribosomal_L13e superfamily	Ribosomal_L13e
173	SPRG_13181	40s ribosomal protein s7	0.869565	0.863636	0.653846	0.795683	0.769231	0.730769	0.607143	0.702381	0.714286	0.612903	0.653846	0.660345	Translation, ribosomal structure and biogenesis	Cysts	Ribosomal_S7e superfamily	Ribosomal_S7e
174	SPRG_14365	40s ribosomal protein s21	0.666667	0.23913	0.39726	0.434352	0.62069	0.611111	0.617021	0.616274	0.75	0.5	0.630435	0.626812	Translation, ribosomal structure and biogenesis	Cysts	Ribosomal_S21e superfamily	Ribosomal_S21e
175	SPRG_05257	40s ribosomal protein s12	0.566667	0.580645	0.655172	0.600828	0.586207	0.642857	0.633333	0.620799					Translation, ribosomal structure and biogenesis	Cysts	Ribosomal_L7Ae superfamily	Ribosomal_L7Ae
176	SPRG_04993	26s proteasome regulatory subunit n7	0.653846	0.555556	0.846154	0.685185	0.607143	0.517241	0.846154	0.656846	0.607143	0.517241	1	0.708128	Posttranslational modification, protein turnover, chaperones	Cysts	RRM_SF superfamily	RRM_1
177	SPRG_14264	26s protease regulatory subunit 6a					0.655172	0.5	0.884615	0.679929	0.703704	0.576923	0.851852	0.710826	Posttranslational modification, protein turnover, chaperones	Cysts	P-loop_NTPase superfamily	26Sp45
178	SPRG_05702	10 kda chaperonin									0.851852	0.777778	0.785714	0.805115	Posttranslational modification, protein turnover, chaperones	Cysts	cpn10 superfamily	Cpn10
179	SPRG_11259	(2fe-2s)-binding protein	0.818182	0.705882	0.769231	0.764432	0.62069	0.857143	0.697674	0.725169	0.580645	0.324324	0.441176	0.448715	Amino acid Metabolism	Cysts	Rieske superfamily	Rieske
180	SPRG_07434	Hypothetical protein	1.22857	1.66667	0.9	1.26508					0.632353	0.806452	0.486486	0.641764	Translation, ribosomal structure and biogenesis	M/C	Nop14	Nop14
181	SPRG_05603	Hypothetical protein	1.625	1.5625	1.44444	1.54398	1.3	1.25	1	1.18333	0.702703	0.675676	1	0.792793	Translation, ribosomal structure and biogenesis	M/C	LAM superfamily	RRM_3
182	SPRG_12394	40s ribosomal protein s16	1.26316	1.31579	1.28947	1.28947	1.41176	1.38889	1.4	1.40022	0.631579	0.675676	0.653333	0.653529	Translation, ribosomal structure and biogenesis	M/C	Ribosomal_S9 superfamily	Ribosomal_S9
183	SPRG_07890	v-type proton atpase subunit isoform	1.26087	0.925926	1.36364	1.18348	1.26087	1.13636	1.25	1.21574	1.26087	1.31579	1.36364	1.31343	Energy Metabolism	Mycelium	P-loop_NTPase superfamily	ATP-synt_ab_N
184	SPRG_08077	v-type proton atpase subunit	1.08333	1.36364	1.57143	1.33947	1.13043	1.42857	1.57143	1.37681					Energy Metabolism	Mycelium	VATPase_H superfamily	V-ATPase_H
185	SPRG_05568	v-type h(+)-translocating pyrophosphatase	2.23529	3.14286	2.41176	2.59664	2.11111	2.58824	2.15789	2.28575	2	2.75	2.27778	2.34259	Energy Metabolism	Mycelium	H_PPase superfamily	H_PPase	High in M
186	SPRG_12251	v-type a subunit	1.38095	1.47619	1.47619	1.44444	1.31818	1.40909	1.34783	1.35837	1.16	1.29167	1.29167	1.24778	Energy Metabolism	Mycelium	P-loop_NTPase superfamily	ATP-synt_ab_N
187	SPRG_13142	voltage-dependent anion-selective channel	2.4375	2.78571	1.89474	2.37265	1.95	1.85714	1.89474	1.90063	1.85714	1.69565	1.5	1.68427	Transport and metabolism	Mycelium	Porin3 superfamily	Porin_3
188	SPRG_03237	valine-trna partial	1.13043	1.45455	1.28889	1.29129					1.2381	1.68421	1.45	1.45744	Amino acid Metabolism	Mycelium	nt_trans superfamily	valS
189	SPRG_12198	vacuolar proton translocating atpase a	2.46667	1.5	1.91429	1.96032	2.17647	1.36364	1.71795	1.75269	1.7619	1.42857	1.59524	1.59524	Energy Metabolism	Mycelium	V_ATPase_I	V_ATPase_I
190	SPRG_04491	urocanate hydratase	1.34783	1.17391	1.26087	1.26087	1.72222	1.22727	1.45	1.4665					Amino acid Metabolism	Mycelium	Urocanase superfamily	hutU
191	SPRG_11440	uridine phosphorylase	3.78571	2.9375	2.05263	2.92528	4.41667	3.35714	2.05263	3.27548	2.94444	2.35	1.69565	2.33003	Nucleotide Metabolism	Mycelium	PNP_UDP_1 superfamily	euk_UDPppase
192	SPRG_10841	ubiquinol-cytochrome c reductase cytochrome c1 subunit	1.40909	1.36364	1.40909	1.39394	1.34783	1.25	1.47619	1.35801	1.34783	1.25	1.19231	1.26338	Energy Metabolism	Mycelium	Cytochrom_C superfamily	Cytochrom_C1
193	SPRG_07845	ubiquinol-cytochrome c iron-sulfur subunit	2.33333	1.47619	2	1.93651	2.21053	1.40909	2	1.87321	2.21053	1.40909	1.72727	1.7823	Energy Metabolism	Mycelium	Rieske superfamily	Rieske_proteo
194	SPRG_04481	tubulin alpha chain	1.15385	3.125	2	2.09295	1.875	2.77778	2.11111	2.25463	2.14286	3.125	2.11111	2.45966	Cytoskeleton	Mycelium	Tubulin_FtsZ_Cetz-like superfamily	Tubulin_C
195	SPRG_03847	translation initiation factor 3 subunit i	1.42857	1.36364	1.33333	1.37518	1.25	1.25	1.16667	1.22222	1.25	1.25	1.03704	1.17901	Translation, ribosomal structure and biogenesis	Mycelium	WD40 superfamily	WD40
196	SPRG_09788	transketolase	1.47619	1.42857	1.38095	1.42857	1.34783	1.2766	1.20833	1.27759	1.40909	1.33333	1.26087	1.33443	Carbohydrate Metabolism	Mycelium	TPP_enzymes superfamily	Transket_pyr
197	SPRG_00475	transaldolase	1.9	1.85	1.7	1.81667	2	1.85	1.7	1.85	1.80952	1.7619	1.41667	1.6627	Carbohydrate Metabolism	Mycelium	TIM_phosphate_binding superfamily	Transaldolase
198	SPRG_02215	threonine-trna ligase	1.63636	1.67442	1.71429	1.67502	2.11765	2.05714	2	2.05826	1.8	1.67442	1.56522	1.67988	Translation, ribosomal structure and biogenesis	Mycelium	class_II_aaRS-like_core superfamily	tRNA_SAD
199	SPRG_04074	thioredoxin reductase	3.57143	2.92857	3.25	3.25	3.57143	3.15385	3.37037	3.36522	2.94118	2.05	2.45946	2.48355	Nucleotide Metabolism	Mycelium	Pyr_redox_dim superfamily	Pyr_redox
200	SPRG_06299	succinic semialdehyde dehydrogenase	2.21429	1.52941	2.52941	2.09104	1.63158	1.08333	2.6875	1.8008	1.63158	1.13043	2.04762	1.60321	Amino acid Metabolism	Mycelium	ALDH-SF superfamily	SSADH
201	SPRG_14325	succinate dehydrogenase	1.40909	1.55	1.59091	1.51667	1.47619	1.40909	1.75	1.54509	1.24	1.24	1.52174	1.33391	Carbohydrate Metabolism	Mycelium	HCP_like superfamily	dhsB	High in M
202	SPRG_08420	spermidine synthase	2.6875	4.63636	3.92857	3.75081	3.07143	4.25	4.23077	3.85073	2.86667	3.4	3.23529	3.16732	Amino acid Metabolism	Mycelium	AdoMet_MTases superfamily	speE
203	SPRG_09807	serine threonine-protein phosphatase pp1-beta catalytic subunit	2.11111	1.33333	1.66667	1.7037	2.23529	1.45455	1.79487	1.82824	1.46154	1.45455	1.45833	1.45814	Signal Transduction	Mycelium	MPP_superfamily superfamily	Metallophos
204	SPRG_19729	serine threonine-protein phosphatase 2a 65 kda regulatory subunit	1.3913	1.26087	1.32609	1.32609	1.52381	1.31818	1.4186	1.4202	1.33333	1.16	1.2449	1.24608	Signal Transduction	Mycelium	NONE	HEAT
205	SPRG_05201	serine protease family	1.84211	1.63636	1.73171	1.73673	1.84211	1.71429	1.775	1.77713	1.2963	1.8	1.51064	1.53564	Posttranslational modification, protein turnover, chaperones	Mycelium	Esterase_lipase superfamily	Peptidase_S9_N
206	SPRG_08666	serine mitochondrial	1.47619	1.34884	1.22727	1.35077					1.40909	1.34884	1.28571	1.34788	Amino acid Metabolism	Mycelium	AAT_I superfamily	SHMT
207	SPRG_10297	serine hydroxymethyltransferase 2	1.52381	1.36364	1.7	1.52915	1.52381	1.36364	1.7	1.52915	1.33333	1.25	1.36	1.31444	Amino acid Metabolism	Mycelium	AAT_I superfamily	SHMT
208	SPRG_03249	s-adenosylmethionine synthase 2	1.57143	1.52381	1.85	1.64841	1.57143	1.45455	1.94737	1.65778	1.43478	1.45455	1.54167	1.477	Amino acid Metabolism	Mycelium	S-AdoMet_synt_C superfamily	S-AdoMet_synt_M
209	SPRG_11834	ribosomal protein l17					1.22727	1.31818	1.27273	1.27273					Translation, ribosomal structure and biogenesis	Mycelium	Ribosomal_L17 superfamily	L17
210	SPRG_03946	pyruvate kinase	1.63158	1.45455	2.64706	1.91106	1.72222	1.45455	2.8125	1.99642	1.19231	1.52381	2.25	1.65537	Carbohydrate Metabolism	Mycelium	Pyruvate_Kinase superfamily	PK_C
211	SPRG_00756	pyruvate dehydrogenase e1 component subunit beta	2.11111	2.3125	1.89474	2.10612	2.23529	1.7619	1.56522	1.85414	2	1.68182	1.71429	1.7987	Carbohydrate Metabolism	Mycelium	TPP_enzyme_PYR superfamily	Transketolase_C	High in M
212	SPRG_19552	pyruvate dehydrogenase complex dihydrolipoamide acetyltransferase	1.30435	1.26087	1.3913	1.31884	1.30435	1.31818	1.52381	1.38211	1.30435	1.16	1.33333	1.26589	Carbohydrate Metabolism	Mycelium	2-oxoacid_dh superfamily	PDHac_trf_mito
213	SPRG_11953	pyruvate dehydrogenase (acetyl-transferring) e1 alpha subunit	1.6	2.11765	1.94444	1.88736	1.77778	1.8	1.75	1.77593	1.3913	1.63636	1.52174	1.51647	Energy Metabolism	Mycelium	TPP_enzymes superfamily	PDH_E1_alph_y	High in M
214	SPRG_00135	pyruvate carboxylase	1.45455	1.26087	1.21739	1.31094					1.45455	1.31818	1.21739	1.33004	Carbohydrate Metabolism	Mycelium	TIM_phosphate_binding superfamily	HMGL-like
215	SPRG_06576	pyrophosphate-dependent phosphofructose kinase	3.25	1.63636	1.52381	2.13672	3.71429	2.11765	1.45455	2.42883	3.05882	2	1.3913	2.15004	Carbohydrate Metabolism	Mycelium	PFK superfamily	#N/A
216	SPRG_00366	pyridoxal biosynthesis lyase pdxs	3.23077	4.08333	2.8125	3.37553	2.47059	3.0625	2.5	2.6777	2.1	2.72222	2.36842	2.39688	Carbohydrate Metabolism	Mycelium	TIM_phosphate_binding superfamily	SOR_SNZ
217	SPRG_12062	proteasome subunit alpha type-6	1.52381	1.78947	1.65217	1.65515	1.77778	1.7	2.23529	1.90436	1.28	1.47826	1.72727	1.49518	Posttranslational modification, protein turnover, chaperones	Mycelium	Ntn_hydrolase superfamily	Proteasome_A_N
218	SPRG_02411	proteasome subunit alpha type-2-a	1.5	1.88235	1.22727	1.53654	1.30435	1.3913	1.17391	1.28986					Posttranslational modification, protein turnover, chaperones	Mycelium	Ntn_hydrolase superfamily	Proteasome
219	SPRG_06995	proline-trna ligase	2.05882	1.75	1.66667	1.82516	1.66667	1.84211	1.75	1.75292	1.52174	1.66667	1.45833	1.54891	Translation, ribosomal structure and biogenesis	Mycelium	class_II_aaRS-like_core superfamily	tRNA-synt_2b
220	SPRG_05345	prohibitin- mitochondrial-like	1.42857	1.40909	1.42857	1.42208	1.25	1.40909	1.36364	1.34091	1.25	1.24	1.15385	1.21462	Posttranslational modification, protein turnover, chaperones	Mycelium	SPFH_like superfamily	Band_7
221	SPRG_01015	pmm_orysj ame: full=phosphomannomutase short=	1.5	1.7619	1.62791	1.62994	1.5	1.85	1.66667	1.67222	1.5	1.68182	1.59091	1.59091	Carbohydrate Metabolism	Mycelium	HAD_like superfamily	PMM
222	SPRG_06776	plasma-membrane proton-efflux p-type atpase	3.14286	3.66667	2.05263	2.95405	3.14286	2.93333	2.16667	2.74762	2	1.91304	1.77273	1.89526	Energy Metabolism	Mycelium	E1-E2_ATPase superfamily	E1-E2_ATPase	High in SC
223	SPRG_09840	phosphoglycerate kinase 1	2.29412	2.35294	3.71429	2.78711	2.29412	2.35294	3.71429	2.78711	2.05263	2.22222	2.88889	2.38791	Carbohydrate Metabolism	Mycelium	Phosphoglycerate_kinase superfamily	PGK
224	SPRG_01260	phosphoglycerate dehydrogenase	2.72222	2.94118	2.82857	2.83066	2.88235	3.33333	3.09375	3.10315	3.0625	2.77778	2.91176	2.91735	Amino acid Metabolism	Mycelium	NADB_Rossmann superfamily	PGDH
225	SPRG_15850	phosphoethanolamine n-methyltransferase	2.63636	3.75	3.21739	3.20125	1.8125	3.21429	2.46667	2.49782	1.11538	2.04545	1.54167	1.5675	Amino acid Metabolism	Mycelium	AdoMet_MTases superfamily	Methyltransf_11
226	SPRG_12635	phosphoenolpyruvate carboxykinase	1.3913	1.26087	1.85	1.50072	1.45455	1.26087	1.94737	1.55426	1.6	1.31818	1.85	1.58939	Carbohydrate Metabolism	Mycelium	PEPCK_HprK superfamily	pckA
227	SPRG_19514	phosphoacetylglucosamine mutase	1.20833	1.27273	1.23913	1.24006	1.31818	1.21739	1.26667	1.26741	1.26087	1.16667	1.21277	1.21343	Carbohydrate Metabolism	Mycelium	phosphohexomutase superfamily	#N/A
228	SPRG_01965	phosphate acetyltransferase	1.4	1.78947	2.22222	1.8039	1.03704	1.51111	2.22222	1.59012	1.64706	1.7	1.73913	1.6954	Carbohydrate Metabolism	Mycelium	PTA_PTB superfamily	DRTGG
229	SPRG_11574	peroxiredoxin	1.22727	1.94737	2.6875	1.95405	1.22727	1.94737	2.26316	1.8126	1.17391	1.94737	2.15	1.75709	Posttranslational modification, protein turnover, chaperones	Mycelium	Thioredoxin_like superfamily	Redoxin
230	SPRG_14432	peptide-methionine -s-oxide reductase	4.4	4	4.18182	4.19394	2.93333	3.69231	3.28571	3.30379	2.2	2.52632	2.35897	2.36176	Posttranslational modification, protein turnover, chaperones	Mycelium	PMSR superfamily	msrA
231	SPRG_21360	oxoglutarate dehydrogenase (succinyl-transferring) e1 component	1.31818	1.21739	1.28571	1.27376					1.26087	1.21739	1.08	1.18609	Carbohydrate Metabolism	Mycelium	TPP_enzymes superfamily	E1_dh
232	SPRG_12911	obg-like atpase variant	1.22727	1.31818	1.40909	1.31818	1.17391	1.26087	1.47619	1.30366					Unclassified	Mycelium	P-loop_NTPase superfamily	YchF-GTPase_C
233	SPRG_10868	nucleoside diphosphate kinase b	1.22727	1.18182	1.47619	1.29509									Nucleotide Metabolism	Mycelium	NDPk superfamily	NDK
234	SPRG_11555	n-ethylmaleimide reductase	1.78947	1.63158	1.33333	1.5848	1.7	1.55	1.33333	1.52778					Carbohydrate Metabolism	Mycelium	TIM_phosphate_binding superfamily	Oxidored_FMN
235	SPRG_06902	nad-specific glutamate	1.7	1.94737	1.65	1.76579	1.54545	1.7619	1.57143	1.62626	1.47826	1.68182	1.375	1.51169	Amino acid Metabolism	Mycelium	NADB_Rossmann superfamily	ELFV_dehydrog
236	SPRG_02517	myosin-like protein	1.25	1.13636	1.45455	1.2803	1.30435	1.19048	1.3913	1.29538	1.36364	1	1.45455	1.27273	Cytoskeleton	Mycelium	Motor_domain superfamily	WW
237	SPRG_07363	mitochondrial processing peptidase	1.78947	1.7	1.5	1.66316	1.54545	1.54545	1.36364	1.48485	1.41667	1.47826	1.2	1.36498	Posttranslational modification, protein turnover, chaperones	Mycelium	Peptidase_M16 superfamily	Peptidase_M16_C
238	SPRG_16504	methylmalonate-semialdehyde dehydrogenase	2.92857	1.85	1.9	2.22619	2.41176	2.05556	2.11111	2.19281	1.86364	1.68182	1.72727	1.75758	Amino acid Metabolism	Mycelium	ALDH-SF superfamily	MMSDH
239	SPRG_09140	methionine-trna ligase	1.57143	1.24	1.16	1.32381	1.375	1.47619	1.45	1.43373	1.57143	1.40909	1.20833	1.39628	Translation, ribosomal structure and biogenesis	Mycelium	nt_trans superfamily	tRNA_bind
240	SPRG_05061	manganese superoxide dismutase	1.52381	1.38095	1.45455	1.4531	1.45455	1.20833	1.3913	1.35139	1.3913	1.20833	1.45455	1.35139	Transport and metabolism	Mycelium	Sod_Fe_C superfamily	Sod_Fe_C
241	SPRG_02338	malate synthase a									1.45	1.15789	1.30769	1.3052	Carbohydrate Metabolism	Mycelium	Pyruvate_Kinase superfamily	Malate_synthase
242	SPRG_12496	malate nad-dependent	1.8	2	1.5	1.76667	2.25	1.8	1.57143	1.87381	1.5	1.56522	1.43478	1.5	Carbohydrate Metabolism	Mycelium	NADB_Rossmann superfamily	MDH_euk_gproteo	High in M
243	SPRG_00887	malate dehydrogenase (oxaloacetate-decarboxylating)(nadp+)	3	1.61905	1.95	2.18968	3.42857	1.61905	1.95	2.33254	2.66667	1.61905	1.85714	2.04762	Carbohydrate Metabolism	Mycelium	NADB_Rossmann superfamily	Malic_M
244	SPRG_09468	lysine-trna ligase	1.42857	1.33333	1.6	1.45397	1.36364	1.27273	1.52381	1.38672					Translation, ribosomal structure and biogenesis	Mycelium	class_II_aaRS-like_core superfamily	tRNA_anti
245	SPRG_14352	isopentenyl-diphosphate delta-isomerase	4.61538	3.2	3.85714	3.89084	6	3.69231	4.69565	4.79599	5	2.52632	3.48387	3.67006	Transport and metabolism	Mycelium	Nudix_Hydrolase superfamily	IPP_isom_1
246	SPRG_01402	isocitrate nadp-dependent	1.78947	1.89474	1.65	1.77807	1.78947	1.8	1.57143	1.7203	1.54545	1.63636	1.5	1.56061	Carbohydrate Metabolism	Mycelium	Iso_dh superfamily	nadp_idh_euk	High in M
247	SPRG_04567	isocitrate dehydrogenase	1.84211	1.52381	2.05263	1.80618	1.94444	1.45455	2.05263	1.81721	1.66667	1.52381	1.77273	1.6544	Carbohydrate Metabolism	Mycelium	Iso_dh superfamily	Iso_dh
248	SPRG_06222	inositol-3-phosphate synthase	1.17391	1.31818	1.57143	1.35451	1.17391	1.31818	1.57143	1.35451					Lipid Metabolism	Mycelium	NAD_binding_5 superfamily	NAD_binding_5
249	SPRG_13427	hypoxanthine phosphoribosyltransferase	1.95	2	2.2	2.05	2.05263	1.73913	1.46667	1.75281	2.16667	1.90476	1.83333	1.96825	Nucleotide Metabolism	Mycelium	PRTases_typeI superfamily	HGPRTase
250	SPRG_16352	Hypothetical protein	8.5	6.7	3.85714	6.35238	9.71429	8.375	4.5	7.52976	4.85714	4.78571	2.84211	4.16165	Unclassified	Mycelium	NONE	Elicitin	High in M
251	SPRG_08291	Hypothetical protein	1.32558	1.27273	1.38095	1.32642	1.23913	1.16667	1.31818	1.24133					Unclassified	Mycelium	Ntn_hydrolase superfamily	CBAH
252	SPRG_15101	hypothetical protein	1.73684	2.23529	3.92857	2.63357	1.83333	2.53333	4.58333	2.98333	1.5	1.9	3.4375	2.27917	Unclassified	Mycelium	ENDO3c superfamily	#N/A
253	SPRG_10047	hypothetical protein	2.44444	2.11111	3.35294	2.63617	2.93333	2.375	4.75	3.35278	2.58824	2.11111	4.75	3.14978	Unclassified	Mycelium	NONE	#N/A
254	SPRG_11196	Hypothetical protein	3.54545	5.55556	2.05556	3.71886	3.25	7.14286	2.64286	4.34524	1.25806	1.5625	1.23333	1.3513	Unclassified	Mycelium	PX_domain superfamily	#N/A
255	SPRG_22144	Hypothetical protein	1.6	2.5	2	2.03333	1.6	2.22222	1.89474	1.90565	1.45455	2	1.71429	1.72294	Translation, ribosomal structure and biogenesis	Mycelium	DUF3554 superfamily	HEAT
256	SPRG_04539	hypothetical protein	1.47826	1.47826	1.47826	1.47826	1.54545	1.61905	1.5814	1.58197	1.54545	1.61905	1.5814	1.58197	Translation, ribosomal structure and biogenesis	Mycelium	L51_S25_CI-B8 superfamily	#N/A
257	SPRG_19075	hypothetical protein	2.11765	2.875	2.48485	2.4925	1.71429	2.875	2.21622	2.2685	1.89474	2.3	2.10256	2.0991	Translation, ribosomal structure and biogenesis	Mycelium	NONE	#N/A
258	SPRG_03124	hypothetical protein	1.66667	1.89474	1.775	1.7788	1.75	1.89474	1.82051	1.82175	1.94444	1.8	1.86842	1.87096	Transcription	Mycelium	CTNNBL superfamily	DUF1716
259	SPRG_07682	Hypothetical protein	1.42857	1.26087	1.85	1.51315	1.36364	1.31818	2.05556	1.57912					Posttranslational modification, protein turnover, chaperones	Mycelium	ATP11 superfamily	ATP11
260	SPRG_01077	Hypothetical protein	2.71429	1.40909	1.91667	2.01335	2.11111	1.82353	1.97143	1.96869	1.40741	1.19231	1.30189	1.30053	Posttranslational modification, protein turnover, chaperones	Mycelium	CULLIN superfamily	Cullin_Nedd8
261	SPRG_20277	Hypothetical protein	2.70588	2.33333	2.11111	2.38344	2.70588	2.21053	1.9	2.27214	2.55556	2.21053	1.80952	2.19187	Posttranslational modification, protein turnover, chaperones	Mycelium	Thioredoxin_like superfamily	GST_N
262	SPRG_06308	Hypothetical protein	2.05263	2.1875	2.11429	2.11814	2.05263	2.33333	2.17647	2.18748	2.29412	2.1875	2.24242	2.24135	Posttranslational modification, protein turnover, chaperones	Mycelium	GluZincin superfamily	Peptidase_M13
263	SPRG_19322	Hypothetical protein	1.6	1.7	1.75	1.68333	1.6	1.7	1.75	1.68333	1.33333	1.41667	1.45833	1.40278	Posttranslational modification, protein turnover, chaperones	Mycelium	Peptidase_M16 superfamily	Peptidase_M16_C
264	SPRG_03531	Hypothetical protein	2.8125	3.42857	2.3125	2.85119	2.5	2.52632	1.68182	2.23604	2.36842	2.66667	1.54167	2.19225	Posttranslational modification, protein turnover, chaperones	Mycelium	Peptidase_S10 superfamily	Peptidase_S10
265	SPRG_12987	Hypothetical protein	2.86667	4	2.875	3.24722	2.86667	4.36364	2.70588	3.31206	2.86667	4	2.3	3.05556	Posttranslational modification, protein turnover, chaperones	Mycelium	Peptidase_S10 superfamily	Peptidase_S10
266	SPRG_15001	Hypothetical protein	5.5	8.625	6.88889	7.00463	5	8.625	6.52632	6.71711	4.58333	6.9	5.63636	5.70657	Posttranslational modification, protein turnover, chaperones	Mycelium	Peptidases_S8_S53 superfamily	Peptidase_S8
267	SPRG_14567	Hypothetical protein									1.5625	1.21053	1.52941	1.43415	Posttranslational modification, protein turnover, chaperones	Mycelium	Peptidases_S8_S53 superfamily	Peptidase_S8
268	SPRG_01986	Hypothetical protein	2.57143	1.7	2.05882	2.11008	1.56522	1.61905	1.59091	1.59172	1.63636	1.47826	1.55556	1.55673	Posttranslational modification, protein turnover, chaperones	Mycelium	Esterase_lipase superfamily	Peptidase_S9
269	SPRG_20447	hypothetical protein	4	4.63636	6.4	5.01212	4	4.63636	6.4	5.01212	3.66667	4.63636	5.81818	4.70707	Posttranslational modification, protein turnover, chaperones	Mycelium	RICIN superfamily	Ricin_B_lectin
270	SPRG_12081	Hypothetical protein	2.55556	4.25	3.23333	3.3463	2.3	3.4	2.77143	2.82381	2.70588	2.55	2.62162	2.62583	Posttranslational modification, protein turnover, chaperones	Mycelium	cysteine_hydrolases superfamily	#N/A
271	SPRG_00126	Hypothetical protein	1.27273	2.05263	1.57143	1.63226	1.27273	1.95	1.57143	1.59805	1.21739	1.85714	1.375	1.48318	Energy Metabolism	Mycelium	pyrophosphatase superfamily	Pyrophosphatase	High in M
272	SPRG_06063	Hypothetical protein	3.53333	2.27778	1.68182	2.49764	3.53333	2.05	2.05556	2.5463	3.3125	2.05	1.85	2.40417	Energy Metabolism	Mycelium	catalase_like superfamily	Connexin50
273	SPRG_15416	Hypothetical protein	2.05263	1.63636	1.125	1.60467	2.29412	2.11765	1.17391	1.86189	1.95	1.56522	1.08	1.53174	Carbohydrate Metabolism	Mycelium	CE4_SF superfamily	Alpha-mann_mid
274	SPRG_06689	hypothetical protein					1.27273	1.28571	1.27907	1.27917	1.33333	1.35	1.34146	1.3416	Carbohydrate Metabolism	Mycelium	TIM_phosphate_binding superfamily	AP_endonuc_2
275	SPRG_18911	Hypothetical protein	1.86364	2.6	1.82609	2.09657	2.27778	3.46667	2.21053	2.65166	3.15385	4.72727	3.23077	3.70396	Carbohydrate Metabolism	Mycelium	CBM_1 superfamily	CBM_1
276	SPRG_16104	Hypothetical protein	3.78571	5	4.26087	4.34886	5.3	3	3.92	4.07333	5.3	3.21429	4.08333	4.19921	Carbohydrate Metabolism	Mycelium	CBM_1 superfamily	CBM_1
277	SPRG_07332	Hypothetical protein	2.0625	1.63636	1.85	1.84962	1.73684	2.25	2.05556	2.01413	1.375	1.63636	1.54167	1.51768	Carbohydrate Metabolism	Mycelium	phosphohexomutase superfamily	PGM_PMM_IV
278	SPRG_20440	Hypothetical protein	1.95	4.15385	2.81818	2.97401	2.4375	4.15385	3.2069	3.26608	1.85714	3.85714	2.65714	2.79048	Carbohydrate Metabolism	Mycelium	Glyco_hydro_17 superfamily	Ricin_B_lectin
279	SPRG_20439	Hypothetical protein	3.41667	4.75	3.0625	3.74306	2.5625	4.75	3.5	3.60417	2.27778	4.07143	2.88235	3.07719	Carbohydrate Metabolism	Mycelium	Glyco_hydro_17 superfamily	Ricin_B_lectin
280	SPRG_04714	hypothetical protein	1.45455	1.45455	1.42857	1.44589	1.45455	1.45455	1.30435	1.40448	1.45455	1.3913	1.15385	1.33323	Carbohydrate Metabolism	Mycelium	Glo_EDI_BRP_like superfamily	#N/A
281	SPRG_09288	Hypothetical protein	1.36364	1.36364	1.36364	1.36364	1.5	1.42857	1.46341	1.464					Amino acid Metabolism	Mycelium	2OG-FeII_Oxy superfamily	2OG-FeII_Oxy
282	SPRG_06953	hypothetical protein	2.33333	2.10526	1.47619	1.9716	2.1	2	1.47619	1.85873	2.1	1.90476	1.19231	1.73236	Amino acid Metabolism	Mycelium	NADB_Rossmann superfamily	AlaDh_PNT_C
283	SPRG_13263	homodimeric type	1.8	1.2381	1.5122	1.51676	1.8	1.36842	1.58974	1.58605					Nucleotide Metabolism	Mycelium	metallo-dependent_hydrolases superfamily	pyrC_dimer
284	SPRG_08065	histidine-trna ligase	1.38095	1.7	1.45455	1.51183	1.11538	1.41667	1.3913	1.30779	1.31818	1.61905	1.3913	1.44284	Translation, ribosomal structure and biogenesis	Mycelium	class_II_aaRS-like_core superfamily	HGTP_anticodon
285	SPRG_12439	gtp-binding protein sar1	1.72727	1.52174	1.62222	1.62374	2.53333	1.94444	2.21212	2.22997	1.52	1.52174	1.52083	1.52086	Intracellular trafficking, secretion, and vesicular transport	Mycelium	P-loop_NTPase superfamily	Miro
286	SPRG_01592	gtp-binding nuclear protein ran-1	1.08333	1.36364	1.21739	1.22145	1.2381	1.5	1.36585	1.36798					Intracellular trafficking, secretion, and vesicular transport	Mycelium	P-loop_NTPase superfamily	small_GTP
287	SPRG_12064	grx4 family monothiol glutaredoxin	1.40909	1.5	1.45238	1.45382	1.47619	1.42857	1.45238	1.45238					Posttranslational modification, protein turnover, chaperones	Mycelium	Thioredoxin_like superfamily	TIGR00365
288	SPRG_21261	glycolate subunit	2.33333	2.5	2.8125	2.54861	2	2.25	2.5	2.25	2.33333	2.64706	2.14286	2.37442	Carbohydrate Metabolism	Mycelium	FAD-oxidase_C superfamily	FAD_binding_4
289	SPRG_05077	glycine dehydrogenase	1.27273	1.94737	1.94444	1.72151	1.27273	2.3125	1.66667	1.75063	1.03704	1.48	1.59091	1.36932	Amino acid Metabolism	Mycelium	AAT_I superfamily	GDC-P
290	SPRG_15410	glyceraldehyde-3-phosphate dehydrogenase	1.55	1.38095	1.47619	1.46905	1.47619	1.26087	1.40909	1.38205	1.19231	1.20833	1.29167	1.23077	Carbohydrate Metabolism	Mycelium	TIM_phosphate_binding superfamily	tim
291	SPRG_04789	glucose-6-phosphate isomerase	3.06667	1.73684	2.9375	2.58034	3.06667	1.83333	2.9375	2.6125	2.70588	2.0625	2.47368	2.41402	Carbohydrate Metabolism	Mycelium	SIS superfamily	PGI
292	SPRG_12421	glucose-6-phosphate dehydrogenase	1.5	1.68421	1.58537	1.58986	1.32	1.28	1.3	1.3	2.2	1.45455	1.75676	1.80377	Carbohydrate Metabolism	Mycelium	G6PD_C superfamily	zwf
293	SPRG_13455	glucan -beta-glucosidase	1.73684	1.45455	1.95	1.7138	1.73684	1.52381	2.16667	1.80911	1.43478	1.3913	1.77273	1.53294	Carbohydrate Metabolism	Mycelium	X8 superfamily	X8
294	SPRG_02683	glu leu phe val dehydrogenase	1.27273	1.18182	1.28571	1.24675	1.4	1.3	1.17391	1.2913					Amino acid Metabolism	Mycelium	Bac_GDH superfamily	ELFV_dehydrog
295	SPRG_08452	fumarate mitochondrial	1.31818	1.13043	1.47619	1.30827					1.38095	1.18182	1.47619	1.34632	Carbohydrate Metabolism	Mycelium	Lyase_I_like superfamily	Lyase_1
296	SPRG_00644	fructose-bisphosphate class ii	3.26667	2.625	2.1875	2.69306	3.26667	2.625	1.45833	2.45	2.72222	2.1	1.66667	2.16296	Carbohydrate Metabolism	Mycelium	TIM_phosphate_binding superfamily	FruBisAldo_II_A
297	SPRG_01939	fructose- -bisphosphatase	3.61538	6.125	1.90476	3.88172	3.61538	3.5	2.22222	3.11254	2.76471	2.72222	2.10526	2.53073	Carbohydrate Metabolism	Mycelium	FIG superfamily	FBPase
298	SPRG_09728	flagellar adenylate kinase	1.17391	1.40909	1.66667	1.41656	1.22727	1.47619	1.75	1.48449	1	1.21569	1.45833	1.22467	Nucleotide Metabolism	Mycelium	NK superfamily	UMP_CMP_kin_fam
299	SPRG_21373	fatty acid synthase subunit	1.30435	1.45455	1.22727	1.32872	1.30435	1.45455	1.03846	1.26578	1.42857	1.45455	1.17391	1.35234	Lipid Metabolism	Mycelium	NADB_Rossmann superfamily	DUF1729
300	SPRG_06729	enoyl- hydratase	1.26087	1.34783	1.26087	1.28986	1.16	1.29167	1.20833	1.22	1.31818	1.47619	1.26087	1.35175	Lipid Metabolism	Mycelium	crotonase-like superfamily	ECH
301	SPRG_02328	enolase 2	1.61905	1.65	2	1.75635	1.7	1.57143	1.8	1.69048	1.54545	1.5	1.56522	1.53689	Carbohydrate Metabolism	Mycelium	TIM_phosphate_binding superfamily	Enolase_N
302	SPRG_01240	endo- -beta-glucanase	3.15385	4.27273	5.54545	4.32401	3.41667	4.27273	5.08333	4.25758	2.92857	3.91667	5.08333	3.97619	Carbohydrate Metabolism	Mycelium	Glyco_hydro_17 superfamily	#N/A
303	SPRG_15395	E. coli Ras-like protein	1.09091	1.68421	1.36585	1.38032	1	1.52381	1.24444	1.25608					Signal Transduction	Mycelium	P-loop_NTPase superfamily	MMR_HSR1
304	SPRG_01682	d-lactate dehydrogenase	3.33333	2.36842	2.79412	2.83196	4.16667	3.21429	3.65385	3.67827	2.63158	2.5	2.56757	2.56638	Carbohydrate Metabolism	Mycelium	NADB_Rossmann superfamily	2-Hacid_dh_C
305	SPRG_04527	dihydrolipoyllysine-residue succinyltransferase component of 2-oxoglutarate dehydrogenase	1.26087	2.22222	1.68293	1.72201	1.31818	2.35294	1.76923	1.81345	1.11538	1.81818	1.4375	1.45702	Energy Metabolism	Mycelium	2-oxoacid_dh superfamily	sucB
306	SPRG_06797	cytosol aminopeptidase	1.38095	1.21739	1.57143	1.38992					1.26087	1.4	1.375	1.34529	Posttranslational modification, protein turnover, chaperones	Mycelium	Peptidase_M17 superfamily	Peptidase_M17
307	SPRG_09282	cytochrome-b5 reductase	5.1	2.27778	3.28571	3.5545	5.66667	3.15385	4.18182	4.33411	1.82143	1.51852	1.67273	1.67089	Energy Metabolism	Mycelium	Cyt-b5 superfamily	Cyt-b5
308	SPRG_11534	cysteine synthase a	1.40909	1.63636	1.52273	1.52273	1.40909	1.89474	1.63415	1.64599	1.34783	1.8	1.55814	1.56866	Amino acid Metabolism	Mycelium	Trp-synth-beta_II superfamily	cysKM
309	SPRG_06409	cystathionine beta-synthase	1.47619	1.43478	1.40909	1.44002	1.40909	1.65	1.34783	1.46897	1.24	1.43478	1.34783	1.34087	Amino acid Metabolism	Mycelium	Trp-synth-beta_II superfamily	cysta_beta
310	SPRG_11375	coroninlike protein	1.47619	1.38095	1.66667	1.50794	1.47619	1.20833	1.75	1.47817	1.34783	1.38095	1.52174	1.41684	Cytoskeleton	Mycelium	DUF1900 superfamily	DUF1899
311	SPRG_13131	citrate - eukaryotic	2.05556	1.66667	2	1.90741	1.85	1.66667	1.9	1.80556	1.7619	1.66667	1.72727	1.71861	Carbohydrate Metabolism	Mycelium	CS_ACL-C_CCL superfamily	cit_synth_euk	High in M
312	SPRG_01617	Chorismase synthase									1.29545	1.45	1.16667	1.30404	Amino acid Metabolism	Mycelium	Chorismate_synthase superfamily	Chorismate_synt
313	SPRG_14111	carbohydratebinding protein	2	1.58824	1.80556	1.79793	2.375	1.22727	1.71053	1.77093	1.65217	0.964286	1.27451	1.29699	Posttranslational modification, protein turnover, chaperones	Mycelium	PCI superfamily	PCI
314	SPRG_05438	carbamoyl-phosphate large subunit	1.34783	1.45455	1.17391	1.32543	1.40909	1.45455	1.125	1.32955	1.40909	1.3913	1.125	1.30847	Amino acid Metabolism	Mycelium	GAT_1 superfamily	CPSase_L_D3
315	SPRG_08808	bleomycin hydrolase	1.89474	1.7	1.79487	1.79654	1.63636	1.54545	1.59091	1.59091	1.63636	1.47826	1.55556	1.55673	Posttranslational modification, protein turnover, chaperones	Mycelium	Peptidase_C39_like superfamily	Peptidase_C1_2
316	SPRG_09415	beta-tubulin	1.34783	1.30435	1.08333	1.24517	1.47619	1.36364	1.13043	1.32342	1.34783	1.30435	1.04	1.23072	Cytoskeleton	Mycelium	Tubulin_FtsZ_Cetz-like superfamily	Tubulin_C
317	SPRG_01971	beta- partial	3.53333	3.53333	3.53333	3.53333	3.78571	4.07692	3.53333	3.79866	3.65517	3.78571	3.53333	3.65807	Carbohydrate Metabolism	Mycelium	BglB superfamily	BGL
318	SPRG_02538	atpase family aaa domain-containing protein 3a	1.65	1.47619	2.11111	1.74577	1.57143	1.40909	1.9	1.62684	1.375	1.34783	1.65217	1.45833	Posttranslational modification, protein turnover, chaperones	Mycelium	P-loop_NTPase superfamily	AAA
319	SPRG_15329	atp synthase gamma subunit	1.2381	1.27273	1.40909	1.30664									Energy Metabolism	Mycelium	F1-ATPase_gamma superfamily	ATPsyn_F1gamma
320	SPRG_02861	atp synthase (c ac39) subunit	2.05	1.5	1.94737	1.83246	2.41176	1.73684	1.94737	2.03199	2.05	1.57143	1.54167	1.72103	Energy Metabolism	Mycelium	vATP-synt_AC39 superfamily	vATP-synt_AC39
321	SPRG_05764	atp phosphoribosyltransferase	1.80952	1.36364	1.5814	1.58485	2	1.42857	1.7	1.70952	1.80952	1.15385	1.44681	1.47006	Amino acid Metabolism	Mycelium	Periplasmic_Binding_Protein_Type_2 superfamily	HisG_C
322	SPRG_02733	aspartyl aminopeptidase	3	1.7	2.27778	2.32593	3.21429	1.88889	2.05	2.38439	2.8125	1.7	1.95238	2.15496	Posttranslational modification, protein turnover, chaperones	Mycelium	Zinc_peptidase_like superfamily	Peptidase_M18
323	SPRG_05013	aspartate-trna ligase	1.38095	1.38095	1.78947	1.51713	1.20833	1.20833	1.61905	1.34524	1.26087	1.31818	1.54545	1.37484	Translation, ribosomal structure and biogenesis	Mycelium	class_II_aaRS-like_core superfamily	WHEP-TRS
324	SPRG_00710	aspartate aminotransferase	1.40909	1.30435	1.59091	1.43478	1.47619	1.36364	1.75	1.52994	1.47619	1.36364	1.59091	1.47691	Amino acid Metabolism	Mycelium	AAT_I superfamily	Aminotran_1_2
325	SPRG_19995	asparagine-trna ligase	1.19048	1.38095	1.73684	1.43609	1	1.20833	1.26923	1.15919	1.08696	1.31818	1.57143	1.32552	Translation, ribosomal structure and biogenesis	Mycelium	class_II_aaRS-like_core superfamily	tRNA-synt_2
326	SPRG_02592	argininosuccinate synthase	1.6	1.71429	1.65854	1.65761	1.52381	1.8	1.65854	1.66078	1.52381	1.89474	1.7	1.70618	Amino acid Metabolism	Mycelium	AANH_like superfamily	Arginosuc_synth
327	SPRG_04229	alternative oxidase	2.11765	1.7	1.52381	1.78049	1.89474	2.83333	1.3913	2.03979	2	1.41667	1.3913	1.60266	Unclassified	Mycelium	Ferritin_like superfamily	AOX
328	SPRG_01540	alpha beta hydrolase fold protein	1.41176	2.66667	2.35294	2.14379	1.33333	2.66667	2.5	2.16667	0.923077	2.35294	2	1.75867	Amino acid Metabolism	Mycelium	Abhydrolase_1	Abhydrolase_1
329	SPRG_06143	aldehyde dehydrogenase family 7 member a1	1.54545	1.20833	1.16	1.3046	1.88889	1.38095	1.38095	1.55026					Transport and metabolism	Mycelium	ALDH-SF superfamily	Aldedh
330	SPRG_17765	aldehyde dehydrogenase (nad+)	0.928571	2.05556	1.36957	1.45123	1.625	2.3125	1.96875	1.96875	1.04	1.6087	1.3125	1.3204	Transport and metabolism	Mycelium	ALDH-SF superfamily	#N/A
331	SPRG_01448	aldehyde dehydrogenase	1.26087	1.31818	1.52381	1.36762	1.26087	1.26087	1.45455	1.32543	1.20833	1.20833	1.33333	1.25	Transport and metabolism	Mycelium	ALDH-SF superfamily	#N/A
332	SPRG_10592	alanine transaminase	2.17647	2.5	1.9	2.19216	1.7619	2.64706	2	2.13632	1.7619	2.36842	1.80952	1.97995	Amino acid Metabolism	Mycelium	AAT_I superfamily	Aminotran_1_2
333	SPRG_08638	adp atp translocase 1	1.31818	1.94737	3	2.08852	1.52632	2.05556	4	2.52729	1.20833	1.68182	2.08696	1.65904	Signal Transduction	Mycelium	Mito_carr superfamily	TAT_signal_seq
334	SPRG_09635	adenosylhomocysteinase	1.17391	1.26087	1.52174	1.31884	1.17391	1.38095	1.84211	1.46566					Transport and metabolism	Mycelium	NADB_Rossmann superfamily	ahcY
335	SPRG_01415	acy1-like metalloprotease	2.70588	2	2.34286	2.34958	2.55556	1.89474	2.21622	2.22217	2.42105	1.71429	2.05	2.06178	Amino acid Metabolism	Mycelium	Zinc_peptidase_like superfamily	Ac-peptdase-euk
336	SPRG_10352	actin-1	1.65	1.68421	1.89474	1.74298	1.5	1.45455	1.8	1.58485	1.57143	1.45455	1.8	1.60866	Transport and metabolism	Mycelium	NBD_sugar-kinase_HSP70_actin superfamily	Actin
337	SPRG_00658	acetylornithine aminotransferase	1.38095	1.22727	1.30233	1.30352					1.20833	1.35	1.27273	1.27702	Amino acid Metabolism	Mycelium	AAT_I superfamily	Aminotran_3
338	SPRG_11795	acetyl- c-acetyltransferase	3.46154	2.9375	2.55556	2.98486	3.46154	2.61111	2.875	2.98255	3	2.76471	2.70588	2.82353	Lipid Metabolism	Mycelium	cond_enzymes superfamily	Thiolase_N
339	SPRG_00467	acetate- ligase	1.30435	1.71429	3.66667	2.22843	1.66667	2.11765	4.58333	2.78922	1.30435	1.89474	3.23529	2.14479	Carbohydrate Metabolism	Mycelium	AFD_class_I superfamily	Ac_CoA_lig_AcsA
340	SPRG_08563	6-phosphogluconate dehydrogenase	1.47619	2.15789	1.8	1.81136	1.40909	2.15789	1.8	1.789	1.47619	2.05	1.56522	1.69714	Carbohydrate Metabolism	Mycelium	6PGD superfamily	NAD_binding_2
341	SPRG_10428	60s ribosomal protein l27a	1.125	1.36364	1.21739	1.23534	1.22727	1.5	1.33333	1.35354					Translation, ribosomal structure and biogenesis	Mycelium	Ribosomal_L18e superfamily	L15
342	SPRG_07349	5-methyltetrahydropteroyltriglutamate-homocysteine s-methyltransferase	2.875	2.76471	3.53333	3.05768	3.06667	3.35714	4.07692	3.50024	2.70588	2.9375	3.11765	2.92034	Amino acid Metabolism	Mycelium	URO-D_CIMS_like superfamily	Meth_synt_1
343	SPRG_02287	50s ribosomal protein l4e	1.28571	1.63158	1.38095	1.43275	1.5	1.9375	1.61111	1.68287					Translation, ribosomal structure and biogenesis	Mycelium	Ribosomal_L4 superfamily	Ribosomal_L4
344	SPRG_12323	50s ribosomal protein l32e	0.857143	1.03846	1.20833	1.03465	1.14286	1.35	1.31818	1.27035					Translation, ribosomal structure and biogenesis	Mycelium	Ribosomal_L32_L32e superfamily	Ribosomal_L32e
345	SPRG_18063	4-hydroxyphenylpyruvate dioxygenase	1.71429	2.11111	3.33333	2.38624	2	2	3.125	2.375	2.4	2.11111	2.94118	2.4841	Amino acid Metabolism	Mycelium	Glo_EDI_BRP_like superfamily	Glyoxalase
346	SPRG_02632	40s ribosomal protein s4	1	1.36364	1.21739	1.19368	1.19048	1.57895	1.27273	1.34738					Translation, ribosomal structure and biogenesis	Mycelium	Ribosomal_S4e superfamily	Ribosomal_S4e
347	SPRG_04702	40s ribosomal protein s2	1.52381	1.61905	1.18182	1.44156	1.52381	1.7	1.04	1.42127	1.28	1.41667	0.962963	1.21988	Translation, ribosomal structure and biogenesis	Mycelium	Ribosomal_S5 superfamily	rpsE_arch
348	SPRG_07617	40s ribosomal protein s10	1.31818	1.38095	1.36364	1.35426	1.45	1.38095	1.57895	1.46997					Translation, ribosomal structure and biogenesis	Mycelium	S10_plectin superfamily	S10_plectin
349	SPRG_02751	3hydroxyisobutyryl hydrolase	1.2	1.30435	1.61905	1.37447	1.42857	1.42857	1.7	1.51905	1.25	1.25	1.36	1.28667	Lipid Metabolism	Mycelium	crotonase-like superfamily	ECH
350	SPRG_06358	30s ribosomal protein s9	2.30769	2.38462	1.21739	1.9699	1.36364	1.40909	1.33333	1.36869					Translation, ribosomal structure and biogenesis	Mycelium	Ribosomal_S9 superfamily	Ribosomal_S9
351	SPRG_05743	30s ribosomal protein	1.16667	1.94737	1.51163	1.54189	1.21739	2.17647	1.625	1.67295	1.12	1.48	1.3	1.3	Translation, ribosomal structure and biogenesis	Mycelium	Ribosomal_S5_C superfamily	Ribosomal_S5
352	SPRG_06141	2-amino-3-ketobutyrate coenzyme a ligase	1.34783	1.34783	1.08	1.25855	1.34783	1.47619	1.17391	1.33264	1.29167	1.29167	1.08	1.22111	Amino acid Metabolism	Mycelium	AAT_I superfamily	2am3keto_CoA
353	SPRG_13322	20s proteasome subunit beta 6	1.27273	1.85	1.54762	1.55678	1.33333	1.7619	1.54762	1.54762	1.07692	1.7619	1.38298	1.40727	Posttranslational modification, protein turnover, chaperones	Mycelium	Ntn_hydrolase superfamily	Proteasome

## Sheet: BR1-iTRAQ-peptides
Quantitative proteomic analysis of four developmental stages of Saprolegnia parasitica Vaibhav Srivastava, Svetlana Rezinciuc & Vincent Bulone Supplementary Table I: List of all unique proteins together with their corresponding peptides, identified by iTRAQ experiments from the first biological replicate (BR1) of Mycelium and Cyst (primary cyst, secondary cyst and germinated cyst) samples.
Number	Accession	Protein probability	Description	Unique peptide identified	Peptide Sequence	Peptide Probability	Observed charge	Precursor m/z
1	SPRG_04464T0	1	SPRG_04464 hypothetical protein (497 aa)	26	DYHETVLESVTEAAADTK	0.9997	4	603.54
1	SPRG_04464T0	1	SPRG_04464 hypothetical protein (497 aa)	26	VIDSAADLAK	0.9997	2	500.742
1	SPRG_04464T0	1	SPRG_04464 hypothetical protein (497 aa)	26	TADDIEK	0.9996	2	540.25
1	SPRG_04464T0	1	SPRG_04464 hypothetical protein (497 aa)	26	AAELTEK	0.9994	2	525.259
1	SPRG_04464T0	1	SPRG_04464 hypothetical protein (497 aa)	26	SLAPEFAK	0.9994	2	430.719
1	SPRG_04464T0	1	SPRG_04464 hypothetical protein (497 aa)	26	MDATAHTK	0.9997	2	581.759
1	SPRG_04464T0	1	SPRG_04464 hypothetical protein (497 aa)	26	GDLDASSVK	0.9997	2	590.272
1	SPRG_04464T0	1	SPRG_04464 hypothetical protein (497 aa)	26	MDATENEIDHPK	0.9997	3	563.281
1	SPRG_04464T0	1	SPRG_04464 hypothetical protein (497 aa)	26	IVEYFGLK	0.9997	2	483.74
1	SPRG_04464T0	1	SPRG_04464 hypothetical protein (497 aa)	26	GFPTIIFFPANDK	0.9997	3	585.605
1	SPRG_04464T0	1	SPRG_04464 hypothetical protein (497 aa)	26	KFPFPTK	0.9997	3	432.922
1	SPRG_04464T0	1	SPRG_04464 hypothetical protein (497 aa)	26	ASQIFGGDVDVHLLVFSDESK	0.9997	4	638.636
1	SPRG_04464T0	1	SPRG_04464 hypothetical protein (497 aa)	26	EVEGFTDFLK	0.9997	3	491.564
1	SPRG_04464T0	1	SPRG_04464 hypothetical protein (497 aa)	26	FSLGGEAHGK	0.9997	3	430.902
1	SPRG_04464T0	1	SPRG_04464 hypothetical protein (497 aa)	26	YGVQGFPTLK	0.9997	3	466.574
1	SPRG_04464T0	1	SPRG_04464 hypothetical protein (497 aa)	26	AEISAFIK	0.9997	2	583.796
1	SPRG_04464T0	1	SPRG_04464 hypothetical protein (497 aa)	26	YLAGDLKPTLK	0.9997	4	413.496
1	SPRG_04464T0	1	SPRG_04464 hypothetical protein (497 aa)	26	EADLPSMILVNMGAGMK	0.9956	3	694.306
1	SPRG_04464T0	1	SPRG_04464 hypothetical protein (497 aa)	26	ILHVVIPLSESR	0.9997	3	454.903
1	SPRG_04464T0	1	SPRG_04464 hypothetical protein (497 aa)	26	SAEPFDDSEEAVK	0.9997	2	712.293
1	SPRG_04464T0	1	SPRG_04464 hypothetical protein (497 aa)	26	AVFSGAFEK	0.9997	2	622.303
1	SPRG_04464T0	1	SPRG_04464 hypothetical protein (497 aa)	26	EGSIVLLK	0.9992	2	573.816
1	SPRG_04464T0	1	SPRG_04464 hypothetical protein (497 aa)	26	PLVMTFTQDK	0.9997	2	662.305
1	SPRG_04464T0	1	SPRG_04464 hypothetical protein (497 aa)	26	LTSADLK	0.9981	2	518.27
1	SPRG_04464T0	1	SPRG_04464 hypothetical protein (497 aa)	26	ANPVTYEGAR	0.9997	2	611.268
1	SPRG_04464T0	1	SPRG_04464 hypothetical protein (497 aa)	26	VADAEDIAVIVATTDASVHADLK	0.9997	4	653.911
2	SPRG_07100T0	1	SPRG_07100 heat shock protein (706 aa)	24	GYEVLFMVDPIDEYAVQQLK	0.9997	3	887.713
2	SPRG_07100T0	1	SPRG_07100 heat shock protein (706 aa)	24	ACLFTPK	0.9956	2	411.205
2	SPRG_07100T0	1	SPRG_07100 heat shock protein (706 aa)	24	IEEVTDDDDKKK	0.9997	4	503.505
2	SPRG_07100T0	1	SPRG_07100 heat shock protein (706 aa)	24	SGEDLTSLDDYISR	0.9997	3	572.233
2	SPRG_07100T0	1	SPRG_07100 heat shock protein (706 aa)	24	LGIHEDSTNR	0.9997	3	429.21
2	SPRG_07100T0	1	SPRG_07100 heat shock protein (706 aa)	24	SLTNDWEEHASVK	0.9997	3	505.874
2	SPRG_07100T0	1	SPRG_07100 heat shock protein (706 aa)	24	EVLDEK	0.9915	2	510.771
2	SPRG_07100T0	1	SPRG_07100 heat shock protein (706 aa)	24	LKEDMLEYLEER	0.9996	3	522.221
2	SPRG_07100T0	1	SPRG_07100 heat shock protein (706 aa)	24	RAPFDMFEGGAK	0.9997	3	538.589
2	SPRG_07100T0	1	SPRG_07100 heat shock protein (706 aa)	24	LKDLVKKHSEFIGFPIR	0.9997	4	615.756
2	SPRG_07100T0	1	SPRG_07100 heat shock protein (706 aa)	24	YQSLTDAAVLDSDKDLEIK	0.9997	4	639.791
2	SPRG_07100T0	1	SPRG_07100 heat shock protein (706 aa)	24	EVSHEWDHLNAQKPIWMR	0.9997	4	569.736
2	SPRG_07100T0	1	SPRG_07100 heat shock protein (706 aa)	24	ADLVNNLGTIAK	0.9997	3	506.258
2	SPRG_07100T0	1	SPRG_07100 heat shock protein (706 aa)	24	LICATK	0.9755	2	491.762
2	SPRG_07100T0	1	SPRG_07100 heat shock protein (706 aa)	24	TMEINPMHPIIK	0.9997	3	475.24
2	SPRG_07100T0	1	SPRG_07100 heat shock protein (706 aa)	24	GVVDSEDLPLNISR	0.9997	3	553.254
2	SPRG_07100T0	1	SPRG_07100 heat shock protein (706 aa)	24	EGLDMSESEDEKK	0.9997	3	643.601
2	SPRG_07100T0	1	SPRG_07100 heat shock protein (706 aa)	24	SFEEAK	0.9988	2	499.729
2	SPRG_07100T0	1	SPRG_07100 heat shock protein (706 aa)	24	HNDDEQHVWESAAGGSFTVTR	0.9997	3	781.645
2	SPRG_07100T0	1	SPRG_07100 heat shock protein (706 aa)	24	SVENSPFIEK	0.9997	2	575.277
2	SPRG_07100T0	1	SPRG_07100 heat shock protein (706 aa)	24	AATEGLCK	0.9997	2	563.775
2	SPRG_07100T0	1	SPRG_07100 heat shock protein (706 aa)	24	KPEDVTHEEYAAFYK	0.9997	4	565.527
2	SPRG_07100T0	1	SPRG_07100 heat shock protein (706 aa)	24	FYEAFSK	0.9997	2	446.194
2	SPRG_07100T0	1	SPRG_07100 heat shock protein (706 aa)	24	DIEIK	0.9887	2	453.262
3	SPRG_00218T0	1	SPRG_00218 ATP synthase subunit beta (477 aa)	19	QISELGIYPAVDPLDSK	0.9997	3	711.647
3	SPRG_00218T0	1	SPRG_00218 ATP synthase subunit beta (477 aa)	19	IMNVIGEPVDER	0.9997	2	694.321
3	SPRG_00218T0	1	SPRG_00218 ATP synthase subunit beta (477 aa)	19	TREGNDLYHEMIESGVIK	0.9997	4	599.539
3	SPRG_00218T0	1	SPRG_00218 ATP synthase subunit beta (477 aa)	19	IGLFGGAGVGK	0.9997	3	421.88
3	SPRG_00218T0	1	SPRG_00218 ATP synthase subunit beta (477 aa)	19	IPSAVGYQPTLATDLGALQER	0.9997	3	734.02
3	SPRG_00218T0	1	SPRG_00218 ATP synthase subunit beta (477 aa)	19	IVLEVAQHLGENTVR	0.9997	3	559.943
3	SPRG_00218T0	1	SPRG_00218 ATP synthase subunit beta (477 aa)	19	AILAGEYDDLPEAAFYMVGGIEEVK	0.9997	4	751.811
3	SPRG_00218T0	1	SPRG_00218 ATP synthase subunit beta (477 aa)	19	VIGDEHYEVAR	0.9997	3	429.852
3	SPRG_00218T0	1	SPRG_00218 ATP synthase subunit beta (477 aa)	19	ITSTLK	0.9919	2	475.763
3	SPRG_00218T0	1	SPRG_00218 ATP synthase subunit beta (477 aa)	19	VVDLLAPYAK	0.9997	3	459.583
3	SPRG_00218T0	1	SPRG_00218 ATP synthase subunit beta (477 aa)	19	LLQDYK	0.9985	2	534.271
3	SPRG_00218T0	1	SPRG_00218 ATP synthase subunit beta (477 aa)	19	GLQDIIAILGMDELSEDDK	0.9997	3	793.693
3	SPRG_00218T0	1	SPRG_00218 ATP synthase subunit beta (477 aa)	19	APIHCAAPLYTEQGSGAEVLVTGLK	0.9997	4	715.562
3	SPRG_00218T0	1	SPRG_00218 ATP synthase subunit beta (477 aa)	19	GQECVDTGNPIMVPVGPETLGR	0.9997	3	776.324
3	SPRG_00218T0	1	SPRG_00218 ATP synthase subunit beta (477 aa)	19	TIAMEGTDGLVR	0.9997	3	469.546
3	SPRG_00218T0	1	SPRG_00218 ATP synthase subunit beta (477 aa)	19	FMSQPLHVAEVFTGKPGK	0.9997	4	606.066
3	SPRG_00218T0	1	SPRG_00218 ATP synthase subunit beta (477 aa)	19	LNADGTTTGSK	0.9997	2	676.822
3	SPRG_00218T0	1	SPRG_00218 ATP synthase subunit beta (477 aa)	19	FVALAETVSSFK	0.9997	3	529.589
3	SPRG_00218T0	1	SPRG_00218 ATP synthase subunit beta (477 aa)	19	VGLTGLTVAEYFR	0.9997	3	523.919
4	SPRG_00333T0	1	SPRG_00333 luminal-binding protein 2 (616 aa)	18	MVQEAEENAEEDKK	0.9997	4	525.222
4	SPRG_00333T0	1	SPRG_00333 luminal-binding protein 2 (616 aa)	18	DFFNGK	0.999	2	508.268
4	SPRG_00333T0	1	SPRG_00333 luminal-binding protein 2 (616 aa)	18	IDISSDK	0.9982	2	533.259
4	SPRG_00333T0	1	SPRG_00333 luminal-binding protein 2 (616 aa)	18	NIAENYLGK	0.9997	2	655.306
4	SPRG_00333T0	1	SPRG_00333 luminal-binding protein 2 (616 aa)	18	AVQEAMDWLDENQEADKEDFDAQQK	0.9997	4	851.071
4	SPRG_00333T0	1	SPRG_00333 luminal-binding protein 2 (616 aa)	18	LLPFEIINK	0.9997	3	458.918
4	SPRG_00333T0	1	SPRG_00333 luminal-binding protein 2 (616 aa)	18	EVNDAVVTVPAYFNDAQR	0.9997	3	717.981
4	SPRG_00333T0	1	SPRG_00333 luminal-binding protein 2 (616 aa)	18	DAGTIAGLTVQR	0.9997	3	449.216
4	SPRG_00333T0	1	SPRG_00333 luminal-binding protein 2 (616 aa)	18	LIGDGAK	0.9979	2	481.255
4	SPRG_00333T0	1	SPRG_00333 luminal-binding protein 2 (616 aa)	18	IQQLIK	0.9975	2	515.781
4	SPRG_00333T0	1	SPRG_00333 luminal-binding protein 2 (616 aa)	18	IDDEDKDTVLK	0.9997	3	574.961
4	SPRG_00333T0	1	SPRG_00333 luminal-binding protein 2 (616 aa)	18	VMQFFIK	0.9997	2	455.735
4	SPRG_00333T0	1	SPRG_00333 luminal-binding protein 2 (616 aa)	18	VVNPIMSK	0.9904	2	444.243
4	SPRG_00333T0	1	SPRG_00333 luminal-binding protein 2 (616 aa)	18	EGRPYIQVK	0.9997	3	459.921
4	SPRG_00333T0	1	SPRG_00333 luminal-binding protein 2 (616 aa)	18	LSQEEIDR	0.9997	2	495.241
4	SPRG_00333T0	1	SPRG_00333 luminal-binding protein 2 (616 aa)	18	ITITAEK	0.999	2	532.276
4	SPRG_00333T0	1	SPRG_00333 luminal-binding protein 2 (616 aa)	18	NQATINPENTLFDVK	0.9997	3	664.645
4	SPRG_00333T0	1	SPRG_00333 luminal-binding protein 2 (616 aa)	18	NSLEGYLYNLK	0.9997	3	534.588
5	SPRG_09816T0	1	SPRG_09816 aconitate hydratase (735 aa)	18	CTTDHISMAGPWLK	0.9997	3	535.219
5	SPRG_09816T0	1	SPRG_09816 aconitate hydratase (735 aa)	18	HGSALNLMK	0.9997	3	425.571
5	SPRG_09816T0	1	SPRG_09816 aconitate hydratase (735 aa)	18	VADILTVK	0.9996	2	429.741
5	SPRG_09816T0	1	SPRG_09816 aconitate hydratase (735 aa)	18	SFAANLR	0.9906	2	461.724
5	SPRG_09816T0	1	SPRG_09816 aconitate hydratase (735 aa)	18	RGETYLK	0.9559	2	433.715
5	SPRG_09816T0	1	SPRG_09816 aconitate hydratase (735 aa)	18	VPYFVTPGSEQVR	0.9997	2	739.846
5	SPRG_09816T0	1	SPRG_09816 aconitate hydratase (735 aa)	18	LSGWTSPK	0.9997	2	582.284
5	SPRG_09816T0	1	SPRG_09816 aconitate hydratase (735 aa)	18	MADYLVATNRPGIASAAR	0.9997	3	631.623
5	SPRG_09816T0	1	SPRG_09816 aconitate hydratase (735 aa)	18	DGILDTFK	0.9997	2	598.789
5	SPRG_09816T0	1	SPRG_09816 aconitate hydratase (735 aa)	18	ISIVGLDK	0.9993	2	566.807
5	SPRG_09816T0	1	SPRG_09816 aconitate hydratase (735 aa)	18	TAVPSTIHCDHLITAEK	0.9997	4	543.265
5	SPRG_09816T0	1	SPRG_09816 aconitate hydratase (735 aa)	18	NINKPLTLAEK	0.9997	3	414.214
5	SPRG_09816T0	1	SPRG_09816 aconitate hydratase (735 aa)	18	GHLNNISNNMLIGAVNAENDK	0.9997	4	632.269
5	SPRG_09816T0	1	SPRG_09816 aconitate hydratase (735 aa)	18	IIYGHLDDANFGVPK	0.9997	4	487.359
5	SPRG_09816T0	1	SPRG_09816 aconitate hydratase (735 aa)	18	ADDGAQYDQIIEINLDHLKPLLNGPFTPDR	0.9997	4	845.379
5	SPRG_09816T0	1	SPRG_09816 aconitate hydratase (735 aa)	18	EVYDFLSSAGAK	0.9997	2	643.79
5	SPRG_09816T0	1	SPRG_09816 aconitate hydratase (735 aa)	18	TNEIVNQHTGVWGK	0.9997	3	624.321
5	SPRG_09816T0	1	SPRG_09816 aconitate hydratase (735 aa)	18	VIGVHLTGK	0.9997	3	404.567
6	SPRG_02804T0	1	SPRG_02804 elongation factor 2 (865 aa)	17	STLTDSLVSK	0.9997	2	525.752
6	SPRG_02804T0	1	SPRG_02804 elongation factor 2 (865 aa)	17	YLADNHGWDVTDAR	0.9997	3	544.887
6	SPRG_02804T0	1	SPRG_02804 elongation factor 2 (865 aa)	17	LWGDWFFDADAK	0.9997	3	586.888
6	SPRG_02804T0	1	SPRG_02804 elongation factor 2 (865 aa)	17	ESVLGGFQWATK	0.9997	3	537.621
6	SPRG_02804T0	1	SPRG_02804 elongation factor 2 (865 aa)	17	IWGYGPDGTGPNIFVDATK	0.9997	3	766.009
6	SPRG_02804T0	1	SPRG_02804 elongation factor 2 (865 aa)	17	FYAFGR	0.9918	2	452.702
6	SPRG_02804T0	1	SPRG_02804 elongation factor 2 (865 aa)	17	FGIEESK	0.9993	2	549.26
6	SPRG_02804T0	1	SPRG_02804 elongation factor 2 (865 aa)	17	AGIIAAK	0.9986	2	466.268
6	SPRG_02804T0	1	SPRG_02804 elongation factor 2 (865 aa)	17	NMSVIAHVDHGK	0.9997	4	403.708
6	SPRG_02804T0	1	SPRG_02804 elongation factor 2 (865 aa)	17	EIMDYTK	0.9997	2	602.264
6	SPRG_02804T0	1	SPRG_02804 elongation factor 2 (865 aa)	17	ISEPVVSYR	0.9996	2	525.258
6	SPRG_02804T0	1	SPRG_02804 elongation factor 2 (865 aa)	17	LGDVQVYPEK	0.9994	2	573.268
6	SPRG_02804T0	1	SPRG_02804 elongation factor 2 (865 aa)	17	SGTITTSETGHTIR	0.9997	3	486.55
6	SPRG_02804T0	1	SPRG_02804 elongation factor 2 (865 aa)	17	GTVAFGSGLHQWGFTLK	0.9997	3	698.685
6	SPRG_02804T0	1	SPRG_02804 elongation factor 2 (865 aa)	17	VKPVLMVNK	0.9997	3	492.641
6	SPRG_02804T0	1	SPRG_02804 elongation factor 2 (865 aa)	17	GLAPEVPPFDR	0.9995	2	598.286
6	SPRG_02804T0	1	SPRG_02804 elongation factor 2 (865 aa)	17	GVSYLQEIR	0.9997	2	532.763
7	SPRG_21360T0	1	SPRG_21360 oxoglutarate dehydrogenase (958 aa)	17	QYYLGNDDDAEKK	0.9997	3	664.333
7	SPRG_21360T0	1	SPRG_21360 oxoglutarate dehydrogenase (958 aa)	17	IYYDLAAER	0.9997	2	557.266
7	SPRG_21360T0	1	SPRG_21360 oxoglutarate dehydrogenase (958 aa)	17	IRPTGVEIDTLK	0.9997	3	543.976
7	SPRG_21360T0	1	SPRG_21360 oxoglutarate dehydrogenase (958 aa)	17	YHLGTSFDR	0.9997	3	413.872
7	SPRG_21360T0	1	SPRG_21360 oxoglutarate dehydrogenase (958 aa)	17	EFQGTHFDLDK	0.9997	3	542.264
7	SPRG_21360T0	1	SPRG_21360 oxoglutarate dehydrogenase (958 aa)	17	KPIQQIFK	0.9997	3	478.63
7	SPRG_21360T0	1	SPRG_21360 oxoglutarate dehydrogenase (958 aa)	17	KPLISVQPK	0.9997	3	481.307
7	SPRG_21360T0	1	SPRG_21360 oxoglutarate dehydrogenase (958 aa)	17	ALGLQTK	0.9715	2	509.776
7	SPRG_21360T0	1	SPRG_21360 oxoglutarate dehydrogenase (958 aa)	17	ETYCSSIGVQYMHIPDR	0.9997	3	735.63
7	SPRG_21360T0	1	SPRG_21360 oxoglutarate dehydrogenase (958 aa)	17	PVLPELDIK	0.9997	2	656.339
7	SPRG_21360T0	1	SPRG_21360 oxoglutarate dehydrogenase (958 aa)	17	SWTTDPSSVHK	0.9997	3	511.602
7	SPRG_21360T0	1	SPRG_21360 oxoglutarate dehydrogenase (958 aa)	17	FGHNEIDNPFFTQPLMYK	0.9997	3	829.352
7	SPRG_21360T0	1	SPRG_21360 oxoglutarate dehydrogenase (958 aa)	17	LAFSVNFEK	0.9994	2	526.754
7	SPRG_21360T0	1	SPRG_21360 oxoglutarate dehydrogenase (958 aa)	17	VWDFFGR	0.9983	2	535.728
7	SPRG_21360T0	1	SPRG_21360 oxoglutarate dehydrogenase (958 aa)	17	SWDVYFR	0.996	2	558.78
7	SPRG_21360T0	1	SPRG_21360 oxoglutarate dehydrogenase (958 aa)	17	THVEHLVK	0.9996	3	417.575
7	SPRG_21360T0	1	SPRG_21360 oxoglutarate dehydrogenase (958 aa)	17	ATEMGMEHVVVGMPHR	0.9997	4	493.976
8	SPRG_13131T0	1	SPRG_13131 citrate (Si)-synthase (461 aa)	16	IPEIAATIYR	0.9912	2	573.802
8	SPRG_13131T0	1	SPRG_13131 citrate (Si)-synthase (461 aa)	16	AQADSLTAEFHAR	0.9997	3	472.874
8	SPRG_13131T0	1	SPRG_13131 citrate (Si)-synthase (461 aa)	16	LLGYNDPHFDELMR	0.9997	3	573.906
8	SPRG_13131T0	1	SPRG_13131 citrate (Si)-synthase (461 aa)	16	VIPGYGHAVLR	0.9997	3	442.584
8	SPRG_13131T0	1	SPRG_13131 citrate (Si)-synthase (461 aa)	16	SVTSEWINNNFK	0.9997	3	576.256
8	SPRG_13131T0	1	SPRG_13131 citrate (Si)-synthase (461 aa)	16	GYTIPELQK	0.9997	2	523.746
8	SPRG_13131T0	1	SPRG_13131 citrate (Si)-synthase (461 aa)	16	AVLCDLPK	0.9895	2	451.724
8	SPRG_13131T0	1	SPRG_13131 citrate (Si)-synthase (461 aa)	16	NYYTVLFGVSR	0.9997	2	659.81
8	SPRG_13131T0	1	SPRG_13131 citrate (Si)-synthase (461 aa)	16	STYWHHTYEDMLNVIAR	0.9997	4	574.766
8	SPRG_13131T0	1	SPRG_13131 citrate (Si)-synthase (461 aa)	16	SKLPDHVK	0.997	3	452.598
8	SPRG_13131T0	1	SPRG_13131 citrate (Si)-synthase (461 aa)	16	LFQIVETIYQVMPGVLTEHGK	0.9997	4	677.309
8	SPRG_13131T0	1	SPRG_13131 citrate (Si)-synthase (461 aa)	16	ALGLPLERPK	0.9997	3	461.275
8	SPRG_13131T0	1	SPRG_13131 citrate (Si)-synthase (461 aa)	16	AMGVLSQLFWDR	0.9997	2	718.811
8	SPRG_13131T0	1	SPRG_13131 citrate (Si)-synthase (461 aa)	16	ETITQFAWDTLNSGK	0.9997	3	666.952
8	SPRG_13131T0	1	SPRG_13131 citrate (Si)-synthase (461 aa)	16	NPYPNVDSHSGVLLHHYGLTQK	0.9997	4	691.847
8	SPRG_13131T0	1	SPRG_13131 citrate (Si)-synthase (461 aa)	16	EFAIK	0.9879	2	448.257
9	SPRG_10352T0	1	SPRG_10352 actin (377 aa)	15	VAPEEHPVLLTEAPLNPK	0.9997	4	561.269
9	SPRG_10352T0	1	SPRG_10352 actin (377 aa)	15	DAYVGDEAQSK	0.9997	2	591.739
9	SPRG_10352T0	1	SPRG_10352 actin (377 aa)	15	LTYIALDFDQEMK	0.9997	3	630.954
9	SPRG_10352T0	1	SPRG_10352 actin (377 aa)	15	EASGIHDCTFQTIMK	0.9997	3	575.572
9	SPRG_10352T0	1	SPRG_10352 actin (377 aa)	15	IWHHTFYNELR	0.9997	4	451.708
9	SPRG_10352T0	1	SPRG_10352 actin (377 aa)	15	AGFAGDDAPR	0.9995	2	488.709
9	SPRG_10352T0	1	SPRG_10352 actin (377 aa)	15	RGVLTLK	0.9978	2	537.811
9	SPRG_10352T0	1	SPRG_10352 actin (377 aa)	15	AVFPSIVGRPK	0.9997	3	486.961
9	SPRG_10352T0	1	SPRG_10352 actin (377 aa)	15	TPEVLFQPALIGK	0.9997	3	567.617
9	SPRG_10352T0	1	SPRG_10352 actin (377 aa)	15	TTGCVLDSGDGVSHTVPIYEGYALPHAIVR	0.9997	4	793.607
9	SPRG_10352T0	1	SPRG_10352 actin (377 aa)	15	AEYDESGPSIVHR	0.9997	3	487.21
9	SPRG_10352T0	1	SPRG_10352 actin (377 aa)	15	DLTDYMMK	0.9997	2	507.697
9	SPRG_10352T0	1	SPRG_10352 actin (377 aa)	15	GYSFTTTAER	0.9997	2	566.736
9	SPRG_10352T0	1	SPRG_10352 actin (377 aa)	15	HPGIMVGMDQK	0.9997	3	511.588
9	SPRG_10352T0	1	SPRG_10352 actin (377 aa)	15	SYELPDGNVIVIGNER	0.9997	3	640.284
10	SPRG_00135T0	1	SPRG_00135 pyruvate carboxylase (1188 aa)	14	LDDGPGFVGAHITPHYDSLLVK	0.9996	4	660.826
10	SPRG_00135T0	1	SPRG_00135 pyruvate carboxylase (1188 aa)	14	GVYAPFESGQK	0.9996	2	591.772
10	SPRG_00135T0	1	SPRG_00135 pyruvate carboxylase (1188 aa)	14	SVIEYFQGYLGIPHHGFPEELR	0.9996	4	683.883
10	SPRG_00135T0	1	SPRG_00135 pyruvate carboxylase (1188 aa)	14	EMFEGRPGAEMAPYDFTAAHR	0.9996	4	632.761
10	SPRG_00135T0	1	SPRG_00135 pyruvate carboxylase (1188 aa)	14	GFMEFK	0.9792	2	523.749
10	SPRG_00135T0	1	SPRG_00135 pyruvate carboxylase (1188 aa)	14	HYFIEVNPR	0.9996	3	440.233
10	SPRG_00135T0	1	SPRG_00135 pyruvate carboxylase (1188 aa)	14	LLGDIIK	0.9983	2	530.287
10	SPRG_00135T0	1	SPRG_00135 pyruvate carboxylase (1188 aa)	14	DMAGLLKPQAAQILIGAIR	0.9996	3	761.749
10	SPRG_00135T0	1	SPRG_00135 pyruvate carboxylase (1188 aa)	14	ENHVDAVHPGYGFLSENVEFAK	0.9995	4	687.572
10	SPRG_00135T0	1	SPRG_00135 pyruvate carboxylase (1188 aa)	14	TFLTGLEVDKEVELQIEHGK	0.9995	4	680.129
10	SPRG_00135T0	1	SPRG_00135 pyruvate carboxylase (1188 aa)	14	HHVPVVPGTEGPVETLEQAR	0.9996	4	574.799
10	SPRG_00135T0	1	SPRG_00135 pyruvate carboxylase (1188 aa)	14	NIHVIVGDNMK	0.9996	3	515.249
10	SPRG_00135T0	1	SPRG_00135 pyruvate carboxylase (1188 aa)	14	VTTENPALNFQPDSGVIEVFR	0.9992	3	778.362
10	SPRG_00135T0	1	SPRG_00135 pyruvate carboxylase (1188 aa)	14	GPYNLEYYLNFTR	0.9996	2	897.383
11	SPRG_02294T0	1	SPRG_02294 chaperone dnaK (635 aa)	14	EAELNAEADAK	0.9997	2	580.748
11	SPRG_02294T0	1	SPRG_02294 chaperone dnaK (635 aa)	14	RELDGLAQTDVSLPFITADATGPK	0.9997	4	701.791
11	SPRG_02294T0	1	SPRG_02294 chaperone dnaK (635 aa)	14	STNGDTLLGGEDFDEELLR	0.9997	3	742.32
11	SPRG_02294T0	1	SPRG_02294 chaperone dnaK (635 aa)	14	ETADGFLGK	0.9997	2	613.291
11	SPRG_02294T0	1	SPRG_02294 chaperone dnaK (635 aa)	14	VQQSVEDFFGK	0.9997	3	524.571
11	SPRG_02294T0	1	SPRG_02294 chaperone dnaK (635 aa)	14	IGEAIYK	0.9993	2	541.275
11	SPRG_02294T0	1	SPRG_02294 chaperone dnaK (635 aa)	14	LVGHLIER	0.9997	2	467.747
11	SPRG_02294T0	1	SPRG_02294 chaperone dnaK (635 aa)	14	IAGLDVLR	0.9983	2	428.739
11	SPRG_02294T0	1	SPRG_02294 chaperone dnaK (635 aa)	14	KEDVHDAEFK	0.9997	4	413.222
11	SPRG_02294T0	1	SPRG_02294 chaperone dnaK (635 aa)	14	AALEDMQK	0.9997	2	597.283
11	SPRG_02294T0	1	SPRG_02294 chaperone dnaK (635 aa)	14	LDAALVESVK	0.9997	3	444.903
11	SPRG_02294T0	1	SPRG_02294 chaperone dnaK (635 aa)	14	FLVGEFK	0.9997	2	564.275
11	SPRG_02294T0	1	SPRG_02294 chaperone dnaK (635 aa)	14	TLSEHESK	0.9997	3	406.873
11	SPRG_02294T0	1	SPRG_02294 chaperone dnaK (635 aa)	14	ETQEVSK	0.9982	2	554.761
12	SPRG_02328T0	1	SPRG_02328 enolase 2 (454 aa)	13	EAIANAGYTDK	0.9996	2	576.759
12	SPRG_02328T0	1	SPRG_02328 enolase 2 (454 aa)	13	VNQIGSIWESIEAVTMSK	0.9753	3	664.637
12	SPRG_02328T0	1	SPRG_02328 enolase 2 (454 aa)	13	AAVPSGASTGEFEALELR	0.9996	3	650.298
12	SPRG_02328T0	1	SPRG_02328 enolase 2 (454 aa)	13	VNIGMDVAASEFYTGK	0.9616	3	669.285
12	SPRG_02328T0	1	SPRG_02328 enolase 2 (454 aa)	13	SFIDQCK	0.9996	2	587.749
12	SPRG_02328T0	1	SPRG_02328 enolase 2 (454 aa)	13	AGWGIMASHR	0.9996	3	415.881
12	SPRG_02328T0	1	SPRG_02328 enolase 2 (454 aa)	13	ISADALIEVYK	0.9995	3	503.923
12	SPRG_02328T0	1	SPRG_02328 enolase 2 (454 aa)	13	NVNEIIAPSLIGK	0.9996	3	552.615
12	SPRG_02328T0	1	SPRG_02328 enolase 2 (454 aa)	13	NVDALGK	0.9989	2	502.755
12	SPRG_02328T0	1	SPRG_02328 enolase 2 (454 aa)	13	GVLTAVK	0.9981	2	488.278
12	SPRG_02328T0	1	SPRG_02328 enolase 2 (454 aa)	13	FTEAVGDHVQIVGDDLTVTNPTR	0.9996	4	657.783
12	SPRG_02328T0	1	SPRG_02328 enolase 2 (454 aa)	13	IGSEVYHHLK	0.9996	4	404.473
12	SPRG_02328T0	1	SPRG_02328 enolase 2 (454 aa)	13	YNLDFK	0.9987	2	544.229
13	SPRG_02918T0	1	SPRG_02918 chaperonin GroL (568 aa)	13	VVDALNATR	0.9971	2	479.742
13	SPRG_02918T0	1	SPRG_02918 chaperonin GroL (568 aa)	13	GYISPYFVTNTK	0.9997	2	695.335
13	SPRG_02918T0	1	SPRG_02918 chaperonin GroL (568 aa)	13	LGGGIAVIK	0.9997	2	414.243
13	SPRG_02918T0	1	SPRG_02918 chaperonin GroL (568 aa)	13	DDTLILHGEGSK	0.9997	3	524.905
13	SPRG_02918T0	1	SPRG_02918 chaperonin GroL (568 aa)	13	TQACELENPYILLVEK	0.9987	3	732.986
13	SPRG_02918T0	1	SPRG_02918 chaperonin GroL (568 aa)	13	AAVEEGIVPGGGTALLWSSR	0.9997	3	656.306
13	SPRG_02918T0	1	SPRG_02918 chaperonin GroL (568 aa)	13	LPSLYEK	0.9973	2	569.288
13	SPRG_02918T0	1	SPRG_02918 chaperonin GroL (568 aa)	13	EIGDLISDAMER	0.9997	3	498.208
13	SPRG_02918T0	1	SPRG_02918 chaperonin GroL (568 aa)	13	VGVQIIER	0.999	2	456.242
13	SPRG_02918T0	1	SPRG_02918 chaperonin GroL (568 aa)	13	ATVTQIAK	0.9737	2	560.294
13	SPRG_02918T0	1	SPRG_02918 chaperonin GroL (568 aa)	13	TLYNELEVVEGMK	0.9997	3	610.268
13	SPRG_02918T0	1	SPRG_02918 chaperonin GroL (568 aa)	13	AIYSEGCK	0.9997	2	602.756
13	SPRG_02918T0	1	SPRG_02918 chaperonin GroL (568 aa)	13	NIEFK	0.9809	2	469.751
14	SPRG_06222T0	1	SPRG_06222 inositol-3-phosphate synthase (518 aa)	13	IKPLPSIYYPDFIAANQADR	0.9996	4	645.787
14	SPRG_06222T0	1	SPRG_06222 inositol-3-phosphate synthase (518 aa)	13	LASEINK	0.9996	2	531.798
14	SPRG_06222T0	1	SPRG_06222 inositol-3-phosphate synthase (518 aa)	13	AMDEYTSK	0.9995	2	616.799
14	SPRG_06222T0	1	SPRG_06222 inositol-3-phosphate synthase (518 aa)	13	VLDYDLQR	0.9995	2	511.247
14	SPRG_06222T0	1	SPRG_06222 inositol-3-phosphate synthase (518 aa)	13	YVPFVGDSK	0.9996	2	650.321
14	SPRG_06222T0	1	SPRG_06222 inositol-3-phosphate synthase (518 aa)	13	VFIGGDDFK	0.9996	2	498.218
14	SPRG_06222T0	1	SPRG_06222 inositol-3-phosphate synthase (518 aa)	13	ILFNEGEHPDHCVVIK	0.9996	4	546.76
14	SPRG_06222T0	1	SPRG_06222 inositol-3-phosphate synthase (518 aa)	13	ECIINILR	0.9987	2	508.253
14	SPRG_06222T0	1	SPRG_06222 inositol-3-phosphate synthase (518 aa)	13	QLIPHMEK	0.9981	3	428.553
14	SPRG_06222T0	1	SPRG_06222 inositol-3-phosphate synthase (518 aa)	13	LGLTWTDK	0.9996	2	611.304
14	SPRG_06222T0	1	SPRG_06222 inositol-3-phosphate synthase (518 aa)	13	VIVLWSANTER	0.996	2	644.321
14	SPRG_06222T0	1	SPRG_06222 inositol-3-phosphate synthase (518 aa)	13	ADNVLQGSK	0.9994	2	610.328
14	SPRG_06222T0	1	SPRG_06222 inositol-3-phosphate synthase (518 aa)	13	GEGVYVPFK	0.9996	2	642.301
15	SPRG_06902T0	1	SPRG_06902 hypothetical protein (1045 aa)	13	ELLDSLIAEHLPAK	0.9996	3	612.955
15	SPRG_06902T0	1	SPRG_06902 hypothetical protein (1045 aa)	13	GTEGVVVDVEHGWEHK	0.9996	4	517.25
15	SPRG_06902T0	1	SPRG_06902 hypothetical protein (1045 aa)	13	LHDSILANFDNIAEDNR	0.9996	3	701
15	SPRG_06902T0	1	SPRG_06902 hypothetical protein (1045 aa)	13	WLDDRPLNMALK	0.9996	3	587.305
15	SPRG_06902T0	1	SPRG_06902 hypothetical protein (1045 aa)	13	LHHLNAITSLVNAQQPEILLSSPDK	0.9996	4	757.396
15	SPRG_06902T0	1	SPRG_06902 hypothetical protein (1045 aa)	13	AVVLVEPHVYNDPVTK	0.9996	3	593.962
15	SPRG_06902T0	1	SPRG_06902 hypothetical protein (1045 aa)	13	SDLFIPAGGRPNTINEHNWR	0.9996	4	610.3
15	SPRG_06902T0	1	SPRG_06902 hypothetical protein (1045 aa)	13	VQALVGELGASNLAHR	0.9996	3	593.603
15	SPRG_06902T0	1	SPRG_06902 hypothetical protein (1045 aa)	13	ASSPLIVEGANLFTTPEAR	0.9995	3	658.32
15	SPRG_06902T0	1	SPRG_06902 hypothetical protein (1045 aa)	13	AATYLSLK	0.9995	2	649.876
15	SPRG_06902T0	1	SPRG_06902 hypothetical protein (1045 aa)	13	SQVVDFYGK	0.9996	2	665.812
15	SPRG_06902T0	1	SPRG_06902 hypothetical protein (1045 aa)	13	AFISSKPDVGINHK	0.9996	4	487.012
15	SPRG_06902T0	1	SPRG_06902 hypothetical protein (1045 aa)	13	AHLDVVDDRK	0.9996	3	485.918
16	SPRG_07331T0	1	SPRG_07331 hypothetical protein (793 aa)	13	AFMAEHYLNNFVQSTFDALPSK	0.9996	4	709.282
16	SPRG_07331T0	1	SPRG_07331 hypothetical protein (793 aa)	13	VGATCVK	0.9875	2	506.265
16	SPRG_07331T0	1	SPRG_07331 hypothetical protein (793 aa)	13	VSDGHLVLR	0.9996	2	497.254
16	SPRG_07331T0	1	SPRG_07331 hypothetical protein (793 aa)	13	TVVVEVFDAAEDHVDLLK	0.9996	3	666.987
16	SPRG_07331T0	1	SPRG_07331 hypothetical protein (793 aa)	13	LLAQGYK	0.9988	2	540.806
16	SPRG_07331T0	1	SPRG_07331 hypothetical protein (793 aa)	13	EWCPPGHGDLYPSLLGSGK	0.9996	4	623.477
16	SPRG_07331T0	1	SPRG_07331 hypothetical protein (793 aa)	13	VFVDELGAPESSLLNAVSK	0.9994	3	755.029
16	SPRG_07331T0	1	SPRG_07331 hypothetical protein (793 aa)	13	EDFGGHHADPNLTYAHELTHIMGVDAK	0.9996	4	820.625
16	SPRG_07331T0	1	SPRG_07331 hypothetical protein (793 aa)	13	YFNTNNLWIR	0.9996	2	670.811
16	SPRG_07331T0	1	SPRG_07331 hypothetical protein (793 aa)	13	TMQPAEWK	0.969	2	502.709
16	SPRG_07331T0	1	SPRG_07331 hypothetical protein (793 aa)	13	SLLNIK	0.9991	2	488.278
16	SPRG_07331T0	1	SPRG_07331 hypothetical protein (793 aa)	13	VIASYK	0.9783	2	484.756
16	SPRG_07331T0	1	SPRG_07331 hypothetical protein (793 aa)	13	DLHGGTLVVSGDGR	0.9996	3	509.564
17	SPRG_12427T0	1	SPRG_12427 hypothetical protein (307 aa)	13	NLEAIHNLEQSYNQQLQDAMISQAAEAVR	0.9996	4	861.896
17	SPRG_12427T0	1	SPRG_12427 hypothetical protein (307 aa)	13	AFAENLEK	0.9996	2	605.288
17	SPRG_12427T0	1	SPRG_12427 hypothetical protein (307 aa)	13	AHEAILTIR	0.9989	2	584.342
17	SPRG_12427T0	1	SPRG_12427 hypothetical protein (307 aa)	13	APTEIK	0.991	2	473.75
17	SPRG_12427T0	1	SPRG_12427 hypothetical protein (307 aa)	13	EGEVAVAAENHDGVFQK	0.9996	4	522.722
17	SPRG_12427T0	1	SPRG_12427 hypothetical protein (307 aa)	13	IGLDDWK	0.9992	2	422.704
17	SPRG_12427T0	1	SPRG_12427 hypothetical protein (307 aa)	13	RLDIHNGDVK	0.9996	3	485.61
17	SPRG_12427T0	1	SPRG_12427 hypothetical protein (307 aa)	13	TEAFQMALDVLSEKPDDNK	0.9996	4	646.521
17	SPRG_12427T0	1	SPRG_12427 hypothetical protein (307 aa)	13	DIDALGVAHEEALALMCR	0.9996	3	711.61
17	SPRG_12427T0	1	SPRG_12427 hypothetical protein (307 aa)	13	QLQGELDAFLK	0.9996	3	517.268
17	SPRG_12427T0	1	SPRG_12427 hypothetical protein (307 aa)	13	SQFASGK	0.9951	2	506.739
17	SPRG_12427T0	1	SPRG_12427 hypothetical protein (307 aa)	13	LSEDEHK	0.9993	2	573.302
17	SPRG_12427T0	1	SPRG_12427 hypothetical protein (307 aa)	13	FGGDAVGSYFEAR	0.9996	3	507.238
18	SPRG_13196T0	1	SPRG_13196 hypothetical protein (398 aa)	13	KPEDWDDEDDGDWEPAMIDNPAYK	0.9996	4	821.55
18	SPRG_13196T0	1	SPRG_13196 hypothetical protein (398 aa)	13	MIDNPEYK	0.9996	2	657.28
18	SPRG_13196T0	1	SPRG_13196 hypothetical protein (398 aa)	13	SELEAHETK	0.9996	3	444.55
18	SPRG_13196T0	1	SPRG_13196 hypothetical protein (398 aa)	13	FEQDIDCGGAYVK	0.9992	3	593.567
18	SPRG_13196T0	1	SPRG_13196 hypothetical protein (398 aa)	13	DDFTSYNWVPSTFKPAHER	0.9996	4	647.052
18	SPRG_13196T0	1	SPRG_13196 hypothetical protein (398 aa)	13	DLFLSYLVK	0.9996	3	462.563
18	SPRG_13196T0	1	SPRG_13196 hypothetical protein (398 aa)	13	SGTLFDDILVTDSK	0.9996	3	600.274
18	SPRG_13196T0	1	SPRG_13196 hypothetical protein (398 aa)	13	THLIFNYQRPNEDEAK	0.9996	4	566.533
18	SPRG_13196T0	1	SPRG_13196 hypothetical protein (398 aa)	13	DKDAHLYTLELTK	0.9991	3	660.359
18	SPRG_13196T0	1	SPRG_13196 hypothetical protein (398 aa)	13	AEFTHTPGDVFVDDADK	0.9996	3	718.017
18	SPRG_13196T0	1	SPRG_13196 hypothetical protein (398 aa)	13	KPAGWDDIPK	0.9996	3	520.286
18	SPRG_13196T0	1	SPRG_13196 hypothetical protein (398 aa)	13	SKPASWVDAAK	0.9996	3	531.295
18	SPRG_13196T0	1	SPRG_13196 hypothetical protein (398 aa)	13	FYAASTK	0.9992	2	538.261
19	SPRG_04533T0	1	SPRG_04533 hsp70-like protein (653 aa)	12	FEDMCGDYFR	0.9997	2	671.738
19	SPRG_04533T0	1	SPRG_04533 hsp70-like protein (653 aa)	12	IDEADKK	0.9997	3	417.573
19	SPRG_04533T0	1	SPRG_04533 hsp70-like protein (653 aa)	12	EEFEAK	0.9997	2	520.739
19	SPRG_04533T0	1	SPRG_04533 hsp70-like protein (653 aa)	12	EVSEAFIGSPVNNAVITVPAYFNDSQR	0.9997	4	767.915
19	SPRG_04533T0	1	SPRG_04533 hsp70-like protein (653 aa)	12	TTPSYVAFTDSER	0.9997	2	737.332
19	SPRG_04533T0	1	SPRG_04533 hsp70-like protein (653 aa)	12	VQQLLSDFFNGKEPCK	0.9997	3	631.938
19	SPRG_04533T0	1	SPRG_04533 hsp70-like protein (653 aa)	12	VTPGAGDKPQITVEFK	0.9997	4	530.496
19	SPRG_04533T0	1	SPRG_04533 hsp70-like protein (653 aa)	12	ELEGIANPIMQK	0.9997	3	544.272
19	SPRG_04533T0	1	SPRG_04533 hsp70-like protein (653 aa)	12	VTDVINWLDANQSAEK	0.9997	3	697.636
19	SPRG_04533T0	1	SPRG_04533 hsp70-like protein (653 aa)	12	KFNDPATQADIK	0.9997	3	593.99
19	SPRG_04533T0	1	SPRG_04533 hsp70-like protein (653 aa)	12	SQTFSTYADNQPGVLIQVFEGER	0.9997	3	862.712
19	SPRG_04533T0	1	SPRG_04533 hsp70-like protein (653 aa)	12	NGLENYAYNLR	0.9997	2	663.801
20	SPRG_09415T0	1	SPRG_09415 tubulin beta chain (447 aa)	12	LHFFMIGFAPLTSR	0.9996	3	546.261
20	SPRG_09415T0	1	SPRG_09415 tubulin beta chain (447 aa)	12	FWEVISDEHGVDPTGSYHGDSDLQLER	0.9996	4	772.855
20	SPRG_09415T0	1	SPRG_09415 tubulin beta chain (447 aa)	12	INVYYNEATGGR	0.9996	2	678.797
20	SPRG_09415T0	1	SPRG_09415 tubulin beta chain (447 aa)	12	IREEYPDR	0.9996	3	407.86
20	SPRG_09415T0	1	SPRG_09415 tubulin beta chain (447 aa)	12	VSEQFTAMFR	0.9983	2	607.282
20	SPRG_09415T0	1	SPRG_09415 tubulin beta chain (447 aa)	12	AGPYGQLFRPDNFVFGQTGAGNNWAK	0.9996	4	775.82
20	SPRG_09415T0	1	SPRG_09415 tubulin beta chain (447 aa)	12	NSSYFVEWIPNNIK	0.9996	3	666.976
20	SPRG_09415T0	1	SPRG_09415 tubulin beta chain (447 aa)	12	LAVNLIPFPR	0.9996	2	569.307
20	SPRG_09415T0	1	SPRG_09415 tubulin beta chain (447 aa)	12	EVDEQMLNVQNK	0.9608	3	488.271
20	SPRG_09415T0	1	SPRG_09415 tubulin beta chain (447 aa)	12	ELVHIQGGQCGNQIGAK	0.9996	4	522.253
20	SPRG_09415T0	1	SPRG_09415 tubulin beta chain (447 aa)	12	AILMDLEPGTMDSVR	0.9994	3	603.27
20	SPRG_09415T0	1	SPRG_09415 tubulin beta chain (447 aa)	12	GHYTEGAELIDSVLDVVR	0.9996	4	530.225
21	SPRG_09623T0	1	SPRG_09623 elongation factor Tu (425 aa)	12	TIGAGVVSK	0.9996	2	560.303
21	SPRG_09623T0	1	SPRG_09623 elongation factor Tu (425 aa)	12	ELLDVYDFPGDDIPIVR	0.9996	3	707.309
21	SPRG_09623T0	1	SPRG_09623 elongation factor Tu (425 aa)	12	VLSEQGGGK	0.9995	2	509.784
21	SPRG_09623T0	1	SPRG_09623 elongation factor Tu (425 aa)	12	PFLLPVEDVFSISGR	0.9996	3	607.278
21	SPRG_09623T0	1	SPRG_09623 elongation factor Tu (425 aa)	12	VEAGVYVLK	0.9996	2	488.251
21	SPRG_09623T0	1	SPRG_09623 elongation factor Tu (425 aa)	12	HYAHVDCPGHADYVK	0.9996	4	512.229
21	SPRG_09623T0	1	SPRG_09623 elongation factor Tu (425 aa)	12	EHILLAR	0.995	2	417.221
21	SPRG_09623T0	1	SPRG_09623 elongation factor Tu (425 aa)	12	TKPHLNVGTIGHVDHGK	0.9996	4	561.31
21	SPRG_09623T0	1	SPRG_09623 elongation factor Tu (425 aa)	12	IELIHPVAIDEGMK	0.9996	3	522.25
21	SPRG_09623T0	1	SPRG_09623 elongation factor Tu (425 aa)	12	FIAFEDIDKAPEER	0.9996	3	560.582
21	SPRG_09623T0	1	SPRG_09623 elongation factor Tu (425 aa)	12	GQAGDNVGVLLR	0.9996	2	599.791
21	SPRG_09623T0	1	SPRG_09623 elongation factor Tu (425 aa)	12	GITISTSHVEYETDKR	0.9996	4	531.768
22	SPRG_14119T0	1	SPRG_14119 hypothetical protein (455 aa)	12	DVACELAASSIR	0.9996	2	639.793
22	SPRG_14119T0	1	SPRG_14119 hypothetical protein (455 aa)	12	EAAGEILADEVLR	0.9996	3	510.565
22	SPRG_14119T0	1	SPRG_14119 hypothetical protein (455 aa)	12	TLAWGTDR	0.9852	2	532.243
22	SPRG_14119T0	1	SPRG_14119 hypothetical protein (455 aa)	12	FGTGVTK	0.9969	2	499.256
22	SPRG_14119T0	1	SPRG_14119 hypothetical protein (455 aa)	12	DDIPMLVK	0.9908	2	617.814
22	SPRG_14119T0	1	SPRG_14119 hypothetical protein (455 aa)	12	HAIDYMLNHPAK	0.9996	4	425.222
22	SPRG_14119T0	1	SPRG_14119 hypothetical protein (455 aa)	12	PAYQGSNPISDIWSLHALQQTTK	0.9996	4	711.804
22	SPRG_14119T0	1	SPRG_14119 hypothetical protein (455 aa)	12	VVMDSLAQNGIIAHLYDQVR	0.9996	3	748.014
22	SPRG_14119T0	1	SPRG_14119 hypothetical protein (455 aa)	12	VEPNDHSFK	0.9996	3	454.234
22	SPRG_14119T0	1	SPRG_14119 hypothetical protein (455 aa)	12	LMSSLDVPLGLEPLGYTK	0.9996	3	746.35
22	SPRG_14119T0	1	SPRG_14119 hypothetical protein (455 aa)	12	LKPTLGIVDPDNTATLPPNVAK	0.9996	4	677.339
22	SPRG_14119T0	1	SPRG_14119 hypothetical protein (455 aa)	12	HVVVFTDPK	0.9996	2	520.251
23	SPRG_01540T0	1	SPRG_01540 hypothetical protein (450 aa)	11	ADAIVHDAELFR	0.9996	3	500.912
23	SPRG_01540T0	1	SPRG_01540 hypothetical protein (450 aa)	11	PLYDLDALK	0.9996	2	668.326
23	SPRG_01540T0	1	SPRG_01540 hypothetical protein (450 aa)	11	HLANDHLPLLLYLQGGPGFPSPR	0.9996	4	664.843
23	SPRG_01540T0	1	SPRG_01540 hypothetical protein (450 aa)	11	HHPAALPGGGVLTAR	0.9996	3	533.292
23	SPRG_01540T0	1	SPRG_01540 hypothetical protein (450 aa)	11	ITVPLDHFDAGNHETIEVYVR	0.9979	4	643.288
23	SPRG_01540T0	1	SPRG_01540 hypothetical protein (450 aa)	11	DFKDPDALAAYLR	0.9996	3	498.89
23	SPRG_01540T0	1	SPRG_01540 hypothetical protein (450 aa)	11	DEPALFEK	0.998	2	618.796
23	SPRG_01540T0	1	SPRG_01540 hypothetical protein (450 aa)	11	YPEDTWR	0.9992	2	483.687
23	SPRG_01540T0	1	SPRG_01540 hypothetical protein (450 aa)	11	PGAPPSGWLK	0.9624	2	649.33
23	SPRG_01540T0	1	SPRG_01540 hypothetical protein (450 aa)	11	VFQAAAEK	0.9995	2	432.209
23	SPRG_01540T0	1	SPRG_01540 hypothetical protein (450 aa)	11	LLGDNIAVFVTNEYQHSGLR	0.9996	3	749.35
24	SPRG_02637T0	1	SPRG_02637 hypothetical protein (355 aa)	11	GEDELVAFLNEK	0.9996	3	551.245
24	SPRG_02637T0	1	SPRG_02637 hypothetical protein (355 aa)	11	PFSHVAALTESDFASVAQDPTK	0.9996	3	821.376
24	SPRG_02637T0	1	SPRG_02637 hypothetical protein (355 aa)	11	ELQEFVDFVNEK	0.9996	3	595.599
24	SPRG_02637T0	1	SPRG_02637 hypothetical protein (355 aa)	11	YFGTGASEAEDYGFGR	0.9996	3	624.247
24	SPRG_02637T0	1	SPRG_02637 hypothetical protein (355 aa)	11	FEVTGFPTLK	0.9996	3	476.245
24	SPRG_02637T0	1	SPRG_02637 hypothetical protein (355 aa)	11	FGVSGYPTIK	0.9996	2	534.761
24	SPRG_02637T0	1	SPRG_02637 hypothetical protein (355 aa)	11	NILEALK	0.9987	2	544.808
24	SPRG_02637T0	1	SPRG_02637 hypothetical protein (355 aa)	11	LENMLK	0.9958	2	518.274
24	SPRG_02637T0	1	SPRG_02637 hypothetical protein (355 aa)	11	GSAYVTK	0.9996	2	507.248
24	SPRG_02637T0	1	SPRG_02637 hypothetical protein (355 aa)	11	IVEGLSGDELK	0.9996	3	483.239
24	SPRG_02637T0	1	SPRG_02637 hypothetical protein (355 aa)	11	TLFLLR	0.9778	2	453.752
25	SPRG_03103T0	1	SPRG_03103 14-3-3-like protein (250 aa)	11	ACNLAK	0.9863	2	477.246
25	SPRG_03103T0	1	SPRG_03103 14-3-3-like protein (250 aa)	11	ALDSYK	0.9977	2	492.741
25	SPRG_03103T0	1	SPRG_03103 14-3-3-like protein (250 aa)	11	DSTLIMQLLR	0.9996	2	675.318
25	SPRG_03103T0	1	SPRG_03103 14-3-3-like protein (250 aa)	11	NLLSVAYK	0.9996	2	454.241
25	SPRG_03103T0	1	SPRG_03103 14-3-3-like protein (250 aa)	11	AVANNHNVELSVEER	0.9996	3	560.243
25	SPRG_03103T0	1	SPRG_03103 14-3-3-like protein (250 aa)	11	DSLVFLAK	0.9996	2	590.815
25	SPRG_03103T0	1	SPRG_03103 14-3-3-like protein (250 aa)	11	YDEMVDHMK	0.9996	3	496.566
25	SPRG_03103T0	1	SPRG_03103 14-3-3-like protein (250 aa)	11	QAFDDAIAELDTLSEESYK	0.9996	3	811.65
25	SPRG_03103T0	1	SPRG_03103 14-3-3-like protein (250 aa)	11	VISSIENK	0.9994	2	589.299
25	SPRG_03103T0	1	SPRG_03103 14-3-3-like protein (250 aa)	11	YLAEFQVDDERK	0.9996	3	600.957
25	SPRG_03103T0	1	SPRG_03103 14-3-3-like protein (250 aa)	11	VFYYK	0.9945	2	504.274
26	SPRG_04567T0	1	SPRG_04567 isocitrate dehydrogenase (415 aa)	11	VEEFNLK	0.9996	2	583.82
26	SPRG_04567T0	1	SPRG_04567 isocitrate dehydrogenase (415 aa)	11	EPILCK	0.9949	2	518.763
26	SPRG_04567T0	1	SPRG_04567 isocitrate dehydrogenase (415 aa)	11	ACLEYALSR	0.9994	2	535.246
26	SPRG_04567T0	1	SPRG_04567 isocitrate dehydrogenase (415 aa)	11	IHVENPIVDLDGDEMTR	0.9996	3	699.629
26	SPRG_04567T0	1	SPRG_04567 isocitrate dehydrogenase (415 aa)	11	TMEAEAAHGTVTR	0.9996	3	511.883
26	SPRG_04567T0	1	SPRG_04567 isocitrate dehydrogenase (415 aa)	11	IIWQLIK	0.9994	2	601.333
26	SPRG_04567T0	1	SPRG_04567 isocitrate dehydrogenase (415 aa)	11	AAGIWYEHR	0.9996	3	416.215
26	SPRG_04567T0	1	SPRG_04567 isocitrate dehydrogenase (415 aa)	11	DLALLIHEDK	0.9996	3	485.606
26	SPRG_04567T0	1	SPRG_04567 isocitrate dehydrogenase (415 aa)	11	MPLYLSTK	0.9963	2	620.834
26	SPRG_04567T0	1	SPRG_04567 isocitrate dehydrogenase (415 aa)	11	LIFPFLDLK	0.9996	3	465.243
26	SPRG_04567T0	1	SPRG_04567 isocitrate dehydrogenase (415 aa)	11	RYDGMFK	0.9985	3	402.185
27	SPRG_05013T0	1	SPRG_05013 aspartyl-tRNA synthetase (571 aa)	11	EHVAALLNLK	0.9996	3	465.931
27	SPRG_05013T0	1	SPRG_05013 aspartyl-tRNA synthetase (571 aa)	11	EFLYSK	0.9959	2	537.789
27	SPRG_05013T0	1	SPRG_05013 aspartyl-tRNA synthetase (571 aa)	11	GFVEIHTPK	0.9995	3	439.249
27	SPRG_05013T0	1	SPRG_05013 aspartyl-tRNA synthetase (571 aa)	11	YDTDFYFLDK	0.9996	2	807.842
27	SPRG_05013T0	1	SPRG_05013 aspartyl-tRNA synthetase (571 aa)	11	YGALPHAGGGVGLER	0.9996	3	485.249
27	SPRG_05013T0	1	SPRG_05013 aspartyl-tRNA synthetase (571 aa)	11	VFEIGPVFR	0.9935	2	532.293
27	SPRG_05013T0	1	SPRG_05013 aspartyl-tRNA synthetase (571 aa)	11	ALGDLVK	0.9976	2	502.277
27	SPRG_05013T0	1	SPRG_05013 aspartyl-tRNA synthetase (571 aa)	11	ALAGYDHGTTPGAPAAAPK	0.9996	3	685.304
27	SPRG_05013T0	1	SPRG_05013 aspartyl-tRNA synthetase (571 aa)	11	RELDIINEQHPFEPLK	0.9996	4	567.295
27	SPRG_05013T0	1	SPRG_05013 aspartyl-tRNA synthetase (571 aa)	11	YFDQHAVLAQSPQLHK	0.9996	4	543.281
27	SPRG_05013T0	1	SPRG_05013 aspartyl-tRNA synthetase (571 aa)	11	VHDPTLLVER	0.9996	3	441.582
28	SPRG_05189T0	1	SPRG_05189 hypothetical protein (394 aa)	11	PGVVVVEAHETK	0.9996	3	518.3
28	SPRG_05189T0	1	SPRG_05189 hypothetical protein (394 aa)	11	YFEFRPFR	0.9996	3	435.86
28	SPRG_05189T0	1	SPRG_05189 hypothetical protein (394 aa)	11	ELDYLAHVLEGEGVVVR	0.9996	3	633.291
28	SPRG_05189T0	1	SPRG_05189 hypothetical protein (394 aa)	11	RPEFNPEDFSKPFETPDFK	0.9996	4	690.577
28	SPRG_05189T0	1	SPRG_05189 hypothetical protein (394 aa)	11	HLGDDYNIHVLDFK	0.9996	4	494.235
28	SPRG_05189T0	1	SPRG_05189 hypothetical protein (394 aa)	11	EWGFEVIPVPFR	0.9967	2	737.332
28	SPRG_05189T0	1	SPRG_05189 hypothetical protein (394 aa)	11	LPEMFK	0.9806	2	526.775
28	SPRG_05189T0	1	SPRG_05189 hypothetical protein (394 aa)	11	LLANPYRPCVTGR	0.987	3	550.586
28	SPRG_05189T0	1	SPRG_05189 hypothetical protein (394 aa)	11	NAMHIDGTFVPLGPGK	0.9981	3	653.293
28	SPRG_05189T0	1	SPRG_05189 hypothetical protein (394 aa)	11	IEGSTIPEWHVAGK	0.9996	3	604.65
28	SPRG_05189T0	1	SPRG_05189 hypothetical protein (394 aa)	11	YWDMYK	0.9942	2	452.163
29	SPRG_07349T0	1	SPRG_07349 hypothetical protein (773 aa)	11	VAQGFSAFKPVK	0.9996	3	425.871
29	SPRG_07349T0	1	SPRG_07349 hypothetical protein (773 aa)	11	WAVDAFR	0.9953	2	431.689
29	SPRG_07349T0	1	SPRG_07349 hypothetical protein (773 aa)	11	FGFPSGK	0.9984	2	514.246
29	SPRG_07349T0	1	SPRG_07349 hypothetical protein (773 aa)	11	VASDVESANWHAQVER	0.9996	3	599.922
29	SPRG_07349T0	1	SPRG_07349 hypothetical protein (773 aa)	11	LIANVVK	0.9961	2	522.803
29	SPRG_07349T0	1	SPRG_07349 hypothetical protein (773 aa)	11	LESFLK	0.9854	2	512.808
29	SPRG_07349T0	1	SPRG_07349 hypothetical protein (773 aa)	11	DLGPGVYDIHSPVVPPK	0.9996	3	597.284
29	SPRG_07349T0	1	SPRG_07349 hypothetical protein (773 aa)	11	WPETIAALK	0.9995	2	513.757
29	SPRG_07349T0	1	SPRG_07349 hypothetical protein (773 aa)	11	WFDSNYHYEVPELNVHTTPK	0.9996	4	619.748
29	SPRG_07349T0	1	SPRG_07349 hypothetical protein (773 aa)	11	CVRPPVIYADLERPYDMTVR	0.9995	4	610.022
29	SPRG_07349T0	1	SPRG_07349 hypothetical protein (773 aa)	11	YIETLK	0.9716	2	527.798
30	SPRG_10363T0	1	SPRG_10363 hypothetical protein (487 aa)	11	VAEYEAEMAK	0.9996	2	577.726
30	SPRG_10363T0	1	SPRG_10363 hypothetical protein (487 aa)	11	RDDEEFFSVK	0.9996	3	520.594
30	SPRG_10363T0	1	SPRG_10363 hypothetical protein (487 aa)	11	AISHELDEIK	0.9996	3	481.597
30	SPRG_10363T0	1	SPRG_10363 hypothetical protein (487 aa)	11	VIYNELSEK	0.9996	2	547.757
30	SPRG_10363T0	1	SPRG_10363 hypothetical protein (487 aa)	11	SLSNQLPFK	0.9996	2	661.327
30	SPRG_10363T0	1	SPRG_10363 hypothetical protein (487 aa)	11	EIESLQLAK	0.9996	2	659.823
30	SPRG_10363T0	1	SPRG_10363 hypothetical protein (487 aa)	11	QLETDQHTK	0.9996	3	463.25
30	SPRG_10363T0	1	SPRG_10363 hypothetical protein (487 aa)	11	DLFPTLLEEK	0.9996	3	498.238
30	SPRG_10363T0	1	SPRG_10363 hypothetical protein (487 aa)	11	VDEVFSEIR	0.9996	2	547.291
30	SPRG_10363T0	1	SPRG_10363 hypothetical protein (487 aa)	11	IIVPKPDK	0.9996	3	447.952
30	SPRG_10363T0	1	SPRG_10363 hypothetical protein (487 aa)	11	KDNDLYYEGVR	0.9996	3	553.949
31	SPRG_20447T0	1	SPRG_20447 hypothetical protein (638 aa)	11	VEACSESLAQYIDK	0.9995	3	630.591
31	SPRG_20447T0	1	SPRG_20447 hypothetical protein (638 aa)	11	LGLHTYECNFDNMNQK	0.9996	4	565.954
31	SPRG_20447T0	1	SPRG_20447 hypothetical protein (638 aa)	11	EQCMFDCNNEHTLDK	0.9996	3	741.574
31	SPRG_20447T0	1	SPRG_20447 hypothetical protein (638 aa)	11	QNLNELFEFK	0.9996	3	523.92
31	SPRG_20447T0	1	SPRG_20447 hypothetical protein (638 aa)	11	DWGYFDLK	0.9996	2	666.285
31	SPRG_20447T0	1	SPRG_20447 hypothetical protein (638 aa)	11	HATHANLCATVNPTTNGDLVR	0.9996	4	563.235
31	SPRG_20447T0	1	SPRG_20447 hypothetical protein (638 aa)	11	ILSEYNNK	0.9996	2	489.714
31	SPRG_20447T0	1	SPRG_20447 hypothetical protein (638 aa)	11	HSTHTNMCLDADPTDATHK	0.9996	4	539.442
31	SPRG_20447T0	1	SPRG_20447 hypothetical protein (638 aa)	11	WVLSEHK	0.9995	2	593.827
31	SPRG_20447T0	1	SPRG_20447 hypothetical protein (638 aa)	11	GNKPLSEAYTGLYADSAR	0.9996	4	587.302
31	SPRG_20447T0	1	SPRG_20447 hypothetical protein (638 aa)	11	VYADVIR	0.9984	2	418.212
32	SPRG_00413T0	1	SPRG_00413 hypothetical protein (266 aa)	10	AAGQLIK	0.9765	2	494.79
32	SPRG_00413T0	1	SPRG_00413 hypothetical protein (266 aa)	10	NVVIAAHGNSLR	0.9996	3	465.575
32	SPRG_00413T0	1	SPRG_00413 hypothetical protein (266 aa)	10	TLWHVLEESNQMYIPVEHR	0.9996	4	631.967
32	SPRG_00413T0	1	SPRG_00413 hypothetical protein (266 aa)	10	DEITDLNIPTGIPLVYHLDDNLKPIPHK	0.9996	4	903.969
32	SPRG_00413T0	1	SPRG_00413 hypothetical protein (266 aa)	10	HYGLLTGLDK	0.9996	3	468.925
32	SPRG_00413T0	1	SPRG_00413 hypothetical protein (266 aa)	10	EQVLVWR	0.9973	2	537.266
32	SPRG_00413T0	1	SPRG_00413 hypothetical protein (266 aa)	10	YSGLDTK	0.9992	2	536.267
32	SPRG_00413T0	1	SPRG_00413 hypothetical protein (266 aa)	10	HTLVLLR	0.9691	2	498.284
32	SPRG_00413T0	1	SPRG_00413 hypothetical protein (266 aa)	10	SYDIPPPQLTTDNEYYPGHDR	0.9996	3	874.672
32	SPRG_00413T0	1	SPRG_00413 hypothetical protein (266 aa)	10	FDVAYTSYLK	0.9996	2	747.87
33	SPRG_00467T0	1	SPRG_00467 acetate-CoA ligase (702 aa)	10	EALTWFHDFDMAK	0.9996	3	638.924
33	SPRG_00467T0	1	SPRG_00467 acetate-CoA ligase (702 aa)	10	TAILWESDEPGVHR	0.9995	3	585.267
33	SPRG_00467T0	1	SPRG_00467 acetate-CoA ligase (702 aa)	10	WYFEVVGDK	0.9996	2	715.821
33	SPRG_00467T0	1	SPRG_00467 acetate-CoA ligase (702 aa)	10	ALMAHGTEFVK	0.9996	3	503.255
33	SPRG_00467T0	1	SPRG_00467 acetate-CoA ligase (702 aa)	10	TVDEAIHGVHVVK	0.9996	4	423.73
33	SPRG_00467T0	1	SPRG_00467 acetate-CoA ligase (702 aa)	10	WVFTADEGK	0.9989	2	670.83
33	SPRG_00467T0	1	SPRG_00467 acetate-CoA ligase (702 aa)	10	YWDLVER	0.9968	2	490.717
33	SPRG_00467T0	1	SPRG_00467 acetate-CoA ligase (702 aa)	10	IGTAEVESALVAHNVVTEAAVVGFPHR	0.9996	4	694.074
33	SPRG_00467T0	1	SPRG_00467 acetate-CoA ligase (702 aa)	10	GHIGAFATPDIIVFVPGLPK	0.9996	3	683.681
33	SPRG_00467T0	1	SPRG_00467 acetate-CoA ligase (702 aa)	10	DADGYYWITGR	0.9996	2	658.783
34	SPRG_00475T0	1	SPRG_00475 transaldolase (322 aa)	10	LSFDTAATIDR	0.9996	2	605.282
34	SPRG_00475T0	1	SPRG_00475 transaldolase (322 aa)	10	GFCADIVK	0.9996	2	593.766
34	SPRG_00475T0	1	SPRG_00475 transaldolase (322 aa)	10	HLTTVVADTGDFASIAK	0.9996	3	678.651
34	SPRG_00475T0	1	SPRG_00475 transaldolase (322 aa)	10	IASTWEGIEACK	0.9996	2	676.324
34	SPRG_00475T0	1	SPRG_00475 transaldolase (322 aa)	10	IEDLIK	0.9982	2	509.784
34	SPRG_00475T0	1	SPRG_00475 transaldolase (322 aa)	10	ILDWYK	0.9864	2	563.254
34	SPRG_00475T0	1	SPRG_00475 transaldolase (322 aa)	10	FLQQEGIK	0.9996	2	625.817
34	SPRG_00475T0	1	SPRG_00475 transaldolase (322 aa)	10	LGHIIDQLSVNFGK	0.9996	3	610.33
34	SPRG_00475T0	1	SPRG_00475 transaldolase (322 aa)	10	LTISPNLLEELANSTDVVTK	0.9996	3	815.751
34	SPRG_00475T0	1	SPRG_00475 transaldolase (322 aa)	10	VTFSEK	0.9937	2	499.751
35	SPRG_00661T0	1	SPRG_00661 hypothetical protein (441 aa)	10	TFLVWVNEEDHMR	0.9996	3	607.283
35	SPRG_00661T0	1	SPRG_00661 hypothetical protein (441 aa)	10	LIDLEEDLKK	0.9996	3	549.983
35	SPRG_00661T0	1	SPRG_00661 hypothetical protein (441 aa)	10	GIFHNDQK	0.9996	3	416.231
35	SPRG_00661T0	1	SPRG_00661 hypothetical protein (441 aa)	10	GLSIQK	0.9964	2	467.28
35	SPRG_00661T0	1	SPRG_00661 hypothetical protein (441 aa)	10	NEEQQLIDDHFLFQK	0.9996	3	731.364
35	SPRG_00661T0	1	SPRG_00661 hypothetical protein (441 aa)	10	ALGNLLGDLR	0.9996	2	521.274
35	SPRG_00661T0	1	SPRG_00661 hypothetical protein (441 aa)	10	GVADVEK	0.9965	2	503.268
35	SPRG_00661T0	1	SPRG_00661 hypothetical protein (441 aa)	10	GEHSPPGPGGVYDVSNK	0.9996	3	662.273
35	SPRG_00661T0	1	SPRG_00661 hypothetical protein (441 aa)	10	ELMDLVIEGWHGYKPSDK	0.9996	4	642.064
35	SPRG_00661T0	1	SPRG_00661 hypothetical protein (441 aa)	10	YYPLSK	0.9714	2	529.758
36	SPRG_00678T0	1	SPRG_00678 cell division cycle protein 48 (804 aa)	10	KPEFNAGIMDR	0.9996	3	522.616
36	SPRG_00678T0	1	SPRG_00678 cell division cycle protein 48 (804 aa)	10	PYFLEAYRPVK	0.9996	3	557.64
36	SPRG_00678T0	1	SPRG_00678 cell division cycle protein 48 (804 aa)	10	GDLFLVR	0.9903	2	482.243
36	SPRG_00678T0	1	SPRG_00678 cell division cycle protein 48 (804 aa)	10	AFEEAEK	0.9994	2	556.253
36	SPRG_00678T0	1	SPRG_00678 cell division cycle protein 48 (804 aa)	10	DIGGLESVK	0.9541	2	603.319
36	SPRG_00678T0	1	SPRG_00678 cell division cycle protein 48 (804 aa)	10	QAMHPVEFK	0.9995	3	458.905
36	SPRG_00678T0	1	SPRG_00678 cell division cycle protein 48 (804 aa)	10	NVFFIGATNRPDIIDPALMRPGR	0.9965	4	683.322
36	SPRG_00678T0	1	SPRG_00678 cell division cycle protein 48 (804 aa)	10	GVLFYGPPGCGK	0.9993	2	619.793
36	SPRG_00678T0	1	SPRG_00678 cell division cycle protein 48 (804 aa)	10	FTGADLTEICQR	0.9981	2	772.315
36	SPRG_00678T0	1	SPRG_00678 cell division cycle protein 48 (804 aa)	10	ELVQYPVEHPEK	0.9996	3	585.915
37	SPRG_00710T0	1	SPRG_00710 hypothetical protein (422 aa)	10	YAYFEPASR	0.9996	2	552.239
37	SPRG_00710T0	1	SPRG_00710 hypothetical protein (422 aa)	10	LAGEFFAR	0.9881	2	455.721
37	SPRG_00710T0	1	SPRG_00710 hypothetical protein (422 aa)	10	EYAGIAGIK	0.9996	2	605.302
37	SPRG_00710T0	1	SPRG_00710 hypothetical protein (422 aa)	10	NFGLYGER	0.9971	2	478.229
37	SPRG_00710T0	1	SPRG_00710 hypothetical protein (422 aa)	10	SVFLLHACAHNPTGVDPTK	0.994	4	586.003
37	SPRG_00710T0	1	SPRG_00710 hypothetical protein (422 aa)	10	VSLGVGAYR	0.9993	2	533.288
37	SPRG_00710T0	1	SPRG_00710 hypothetical protein (422 aa)	10	NTPIYLPNPTWGNHIPIMK	0.9996	4	628.275
37	SPRG_00710T0	1	SPRG_00710 hypothetical protein (422 aa)	10	HHIYLTK	0.9988	3	400.567
37	SPRG_00710T0	1	SPRG_00710 hypothetical protein (422 aa)	10	EQWAAISK	0.9996	2	610.795
37	SPRG_00710T0	1	SPRG_00710 hypothetical protein (422 aa)	10	EFVDLSLK	0.9991	2	619.831
38	SPRG_00875T0	1	SPRG_00875 hypothetical protein (405 aa)	10	AMEWLWANVDTK	0.9985	2	732.356
38	SPRG_00875T0	1	SPRG_00875 hypothetical protein (405 aa)	10	KPFSNLSR	0.9994	3	412.906
38	SPRG_00875T0	1	SPRG_00875 hypothetical protein (405 aa)	10	AIEDLKK	0.9995	3	416.922
38	SPRG_00875T0	1	SPRG_00875 hypothetical protein (405 aa)	10	VEHPLAILNR	0.9996	3	435.9
38	SPRG_00875T0	1	SPRG_00875 hypothetical protein (405 aa)	10	TPEFLALNPLGK	0.9995	3	529.936
38	SPRG_00875T0	1	SPRG_00875 hypothetical protein (405 aa)	10	FVMGVDNK	0.9994	2	599.311
38	SPRG_00875T0	1	SPRG_00875 hypothetical protein (405 aa)	10	SLHILENHLLLR	0.9996	4	401.239
38	SPRG_00875T0	1	SPRG_00875 hypothetical protein (405 aa)	10	IAAYWCNEDDLEGKPIADGK	0.9996	4	672.278
38	SPRG_00875T0	1	SPRG_00875 hypothetical protein (405 aa)	10	ADTGLTGK	0.9937	2	525.757
38	SPRG_00875T0	1	SPRG_00875 hypothetical protein (405 aa)	10	YNYNEENK	0.9996	2	681.295
39	SPRG_02119T0	1	SPRG_02119 hypothetical protein (561 aa)	10	AELALK	0.9932	2	466.773
39	SPRG_02119T0	1	SPRG_02119 hypothetical protein (561 aa)	10	GAALHSLQDYDAAVAAYK	0.9996	3	717.98
39	SPRG_02119T0	1	SPRG_02119 hypothetical protein (561 aa)	10	ELGNEHFK	0.9996	3	421.242
39	SPRG_02119T0	1	SPRG_02119 hypothetical protein (561 aa)	10	HEPNNAACLSGIEEVEK	0.9996	3	725.29
39	SPRG_02119T0	1	SPRG_02119 hypothetical protein (561 aa)	10	AAHGMADPEIQAILR	0.9996	3	584.923
39	SPRG_02119T0	1	SPRG_02119 hypothetical protein (561 aa)	10	DAEACIGVKPDWGK	0.9996	3	656.285
39	SPRG_02119T0	1	SPRG_02119 hypothetical protein (561 aa)	10	HLLNDPDFVVK	0.9996	3	528.956
39	SPRG_02119T0	1	SPRG_02119 hypothetical protein (561 aa)	10	ADYALVAK	0.9996	2	569.785
39	SPRG_02119T0	1	SPRG_02119 hypothetical protein (561 aa)	10	SAAYLSDDK	0.9996	2	629.305
39	SPRG_02119T0	1	SPRG_02119 hypothetical protein (561 aa)	10	DLAYRDPVK	0.9965	3	455.564
40	SPRG_09635T0	1	SPRG_09635 adenosylhomocysteinase (482 aa)	10	DNSAAVFAWK	0.9996	2	698.844
40	SPRG_09635T0	1	SPRG_09635 adenosylhomocysteinase (482 aa)	10	AEQEFAK	0.9996	2	555.758
40	SPRG_09635T0	1	SPRG_09635 adenosylhomocysteinase (482 aa)	10	EQADYIGVNVAGPFKPETYR	0.9996	4	636.282
40	SPRG_09635T0	1	SPRG_09635 adenosylhomocysteinase (482 aa)	10	QNIKPQVDR	0.9983	3	462.602
40	SPRG_09635T0	1	SPRG_09635 adenosylhomocysteinase (482 aa)	10	VADISLADFGR	0.9996	2	582.289
40	SPRG_09635T0	1	SPRG_09635 adenosylhomocysteinase (482 aa)	10	FVFPDGHGVIMLAEGR	0.9996	3	582.26
40	SPRG_09635T0	1	SPRG_09635 adenosylhomocysteinase (482 aa)	10	FDNLYGCR	0.9986	2	589.225
40	SPRG_09635T0	1	SPRG_09635 adenosylhomocysteinase (482 aa)	10	DIIMTHHMAK	0.9803	3	506.252
40	SPRG_09635T0	1	SPRG_09635 adenosylhomocysteinase (482 aa)	10	GVSEETTTGVHR	0.9767	3	472.866
40	SPRG_09635T0	1	SPRG_09635 adenosylhomocysteinase (482 aa)	10	CVLGLIR	0.9522	2	482.236
41	SPRG_10592T0	1	SPRG_10592 hypothetical protein (490 aa)	10	EEVCAFLER	0.9995	2	643.243
41	SPRG_10592T0	1	SPRG_10592 hypothetical protein (490 aa)	10	STILPPEEAIDEVIEK	0.9996	3	690.994
41	SPRG_10592T0	1	SPRG_10592 hypothetical protein (490 aa)	10	DMGSDYDCVELASFHSTSK	0.9996	3	814.654
41	SPRG_10592T0	1	SPRG_10592 hypothetical protein (490 aa)	10	FHAEFMDLYR	0.9996	3	496.898
41	SPRG_10592T0	1	SPRG_10592 hypothetical protein (490 aa)	10	EVLSLINMPGLVDHEDAPK	0.9996	3	698.323
41	SPRG_10592T0	1	SPRG_10592 hypothetical protein (490 aa)	10	SGWGMDIAELTR	0.9996	2	676.288
41	SPRG_10592T0	1	SPRG_10592 hypothetical protein (490 aa)	10	DGILSSLK	0.9991	2	416.716
41	SPRG_10592T0	1	SPRG_10592 hypothetical protein (490 aa)	10	DIVQFCK	0.9934	2	593.779
41	SPRG_10592T0	1	SPRG_10592 hypothetical protein (490 aa)	10	SLPFDK	0.9976	2	497.76
41	SPRG_10592T0	1	SPRG_10592 hypothetical protein (490 aa)	10	GFTGECGR	0.9627	2	508.704
42	SPRG_12251T0	1	SPRG_12251 V-type proton ATPase catalytic subunit A (636 aa)	10	LAAFYER	0.9711	2	507.248
42	SPRG_12251T0	1	SPRG_12251 V-type proton ATPase catalytic subunit A (636 aa)	10	VLEPFFNK	0.9996	2	641.302
42	SPRG_12251T0	1	SPRG_12251 V-type proton ATPase catalytic subunit A (636 aa)	10	THELGLSHFWPVR	0.9996	4	431.47
42	SPRG_12251T0	1	SPRG_12251 V-type proton ATPase catalytic subunit A (636 aa)	10	SIILLHNLSQK	0.9996	3	518.639
42	SPRG_12251T0	1	SPRG_12251 V-type proton ATPase catalytic subunit A (636 aa)	10	EGDPISGGDIFGHVHENDILHSHK	0.9996	4	725.351
42	SPRG_12251T0	1	SPRG_12251 V-type proton ATPase catalytic subunit A (636 aa)	10	HFPSVNWLISYTK	0.9996	3	627.325
42	SPRG_12251T0	1	SPRG_12251 V-type proton ATPase catalytic subunit A (636 aa)	10	FTPLNFR	0.9848	2	519.747
42	SPRG_12251T0	1	SPRG_12251 V-type proton ATPase catalytic subunit A (636 aa)	10	VTWAQIK	0.9984	2	567.285
42	SPRG_12251T0	1	SPRG_12251 V-type proton ATPase catalytic subunit A (636 aa)	10	LVGEIIK	0.9991	2	530.312
42	SPRG_12251T0	1	SPRG_12251 V-type proton ATPase catalytic subunit A (636 aa)	10	ESDYGYVYK	0.9996	2	706.295
43	SPRG_12911T0	1	SPRG_12911 GTP-binding protein YchF (389 aa)	10	TGYHALGLIHFFTAGK	0.9996	4	506.263
43	SPRG_12911T0	1	SPRG_12911 GTP-binding protein YchF (389 aa)	10	STFFNTLSK	0.9996	2	522.742
43	SPRG_12911T0	1	SPRG_12911 GTP-binding protein YchF (389 aa)	10	KAPQAAGVIHTDFEK	0.9996	4	511.779
43	SPRG_12911T0	1	SPRG_12911 GTP-binding protein YchF (389 aa)	10	YKPASEVPPVIHVTDIAGLVK	0.9996	4	667.117
43	SPRG_12911T0	1	SPRG_12911 GTP-binding protein YchF (389 aa)	10	DIQIIQQELR	0.9991	2	700.343
43	SPRG_12911T0	1	SPRG_12911 GTP-binding protein YchF (389 aa)	10	GAAEGAGLGNNFLSHIQAVDAIYHMVR	0.9996	4	703.549
43	SPRG_12911T0	1	SPRG_12911 GTP-binding protein YchF (389 aa)	10	DVTHVEGNVDPVR	0.9996	3	527.563
43	SPRG_12911T0	1	SPRG_12911 GTP-binding protein YchF (389 aa)	10	FNWLCNK	0.9976	2	629.763
43	SPRG_12911T0	1	SPRG_12911 GTP-binding protein YchF (389 aa)	10	ALEWLQDGK	0.9996	2	674.343
43	SPRG_12911T0	1	SPRG_12911 GTP-binding protein YchF (389 aa)	10	MEYEALVK	0.9996	2	643.798
44	SPRG_21373T0	1	SPRG_21373 hypothetical protein (3822 aa)	10	SLAEITDAVSVHDLAAGK	0.9996	3	695.649
44	SPRG_21373T0	1	SPRG_21373 hypothetical protein (3822 aa)	10	SYLASAFGLGAGR	0.9597	2	707.358
44	SPRG_21373T0	1	SPRG_21373 hypothetical protein (3822 aa)	10	TEIALIHALLHVPEAR	0.9996	4	482.511
44	SPRG_21373T0	1	SPRG_21373 hypothetical protein (3822 aa)	10	ADHVLHELLSVDIK	0.9996	3	626.337
44	SPRG_21373T0	1	SPRG_21373 hypothetical protein (3822 aa)	10	NDADGHSEYAQAIALLNEEVEK	0.9996	4	676.891
44	SPRG_21373T0	1	SPRG_21373 hypothetical protein (3822 aa)	10	TAGLHNYYQNVLANK	0.9996	3	665.343
44	SPRG_21373T0	1	SPRG_21373 hypothetical protein (3822 aa)	10	ALLEHHYVPNLVAK	0.9987	3	631.32
44	SPRG_21373T0	1	SPRG_21373 hypothetical protein (3822 aa)	10	IVVTGHPDALALLQAALHK	0.9996	4	564.561
44	SPRG_21373T0	1	SPRG_21373 hypothetical protein (3822 aa)	10	GTATIPLLGIDVPFHSK	0.9996	3	685.319
44	SPRG_21373T0	1	SPRG_21373 hypothetical protein (3822 aa)	10	NWLHALLTADHVVSSGK	0.9996	3	712.661
45	SPRG_01402T0	1	SPRG_01402 isocitrate dehydrogenase (428 aa)	9	DATNDQVTIDAAHAIK	0.9996	3	657.637
45	SPRG_01402T0	1	SPRG_01402 isocitrate dehydrogenase (428 aa)	9	QSWEVYDFK	0.9996	2	600.247
45	SPRG_01402T0	1	SPRG_01402 isocitrate dehydrogenase (428 aa)	9	EFNVGIK	0.9996	2	547.772
45	SPRG_01402T0	1	SPRG_01402 isocitrate dehydrogenase (428 aa)	9	SDGGFVWACK	0.9996	2	556.224
45	SPRG_01402T0	1	SPRG_01402 isocitrate dehydrogenase (428 aa)	9	TVEAEAAHGTVTR	0.9996	3	447.863
45	SPRG_01402T0	1	SPRG_01402 isocitrate dehydrogenase (428 aa)	9	EPIVISNVPR	0.9996	2	562.309
45	SPRG_01402T0	1	SPRG_01402 isocitrate dehydrogenase (428 aa)	9	YDAAGISYTHR	0.9996	3	466.567
45	SPRG_01402T0	1	SPRG_01402 isocitrate dehydrogenase (428 aa)	9	VIWDQIK	0.9996	2	450.219
45	SPRG_01402T0	1	SPRG_01402 isocitrate dehydrogenase (428 aa)	9	DIFEEVYQAEYK	0.9996	3	607.94
46	SPRG_01448T0	1	SPRG_01448 aldehyde dehydrogenase (548 aa)	9	LEDAGFDWK	0.9996	2	684.784
46	SPRG_01448T0	1	SPRG_01448 aldehyde dehydrogenase (548 aa)	9	YLLYGDVSHK	0.9996	3	494.931
46	SPRG_01448T0	1	SPRG_01448 aldehyde dehydrogenase (548 aa)	9	HGLHNPFK	0.998	3	413.234
46	SPRG_01448T0	1	SPRG_01448 aldehyde dehydrogenase (548 aa)	9	KPHVLHYFTR	0.9995	3	529.29
46	SPRG_01448T0	1	SPRG_01448 aldehyde dehydrogenase (548 aa)	9	DELKPFIDNMLATPK	0.9996	3	722.009
46	SPRG_01448T0	1	SPRG_01448 aldehyde dehydrogenase (548 aa)	9	SFGVPGDHLGQMSTGHR	0.9988	4	486.468
46	SPRG_01448T0	1	SPRG_01448 aldehyde dehydrogenase (548 aa)	9	MLDHVDNLLK	0.9996	3	501.283
46	SPRG_01448T0	1	SPRG_01448 aldehyde dehydrogenase (548 aa)	9	AEGIKDPLTGEVFMNVPLTQK	0.9996	4	684.56
46	SPRG_01448T0	1	SPRG_01448 aldehyde dehydrogenase (548 aa)	9	VVFGGK	0.9917	2	447.743
47	SPRG_04657T0	1	SPRG_04657 hypothetical protein (513 aa)	9	AFEGVK	0.9861	2	469.729
47	SPRG_04657T0	1	SPRG_04657 hypothetical protein (513 aa)	9	AVADQFSGK	0.9996	2	605.784
47	SPRG_04657T0	1	SPRG_04657 hypothetical protein (513 aa)	9	HLFAQLPK	0.989	3	414.574
47	SPRG_04657T0	1	SPRG_04657 hypothetical protein (513 aa)	9	FFPLLK	0.9854	2	526.805
47	SPRG_04657T0	1	SPRG_04657 hypothetical protein (513 aa)	9	LDGTFTWK	0.9996	2	484.22
47	SPRG_04657T0	1	SPRG_04657 hypothetical protein (513 aa)	9	GATLGLSHGYLLGHLNTVHESFPK	0.9996	4	637.791
47	SPRG_04657T0	1	SPRG_04657 hypothetical protein (513 aa)	9	TEHILPGGR	0.9989	2	490.243
47	SPRG_04657T0	1	SPRG_04657 hypothetical protein (513 aa)	9	HDKFPMGK	0.9996	3	464.581
47	SPRG_04657T0	1	SPRG_04657 hypothetical protein (513 aa)	9	LQAFQSHNIHK	0.9996	4	403.441
48	SPRG_06776T0	1	SPRG_06776 hypothetical protein (1037 aa)	9	DSCNAYFTEK	0.9996	2	611.233
48	SPRG_06776T0	1	SPRG_06776 hypothetical protein (1037 aa)	9	FLEGDSVK	0.9996	2	591.835
48	SPRG_06776T0	1	SPRG_06776 hypothetical protein (1037 aa)	9	YTLLHYTPFDPTTK	0.9996	4	533.249
48	SPRG_06776T0	1	SPRG_06776 hypothetical protein (1037 aa)	9	AFIDGYK	0.9993	2	551.271
48	SPRG_06776T0	1	SPRG_06776 hypothetical protein (1037 aa)	9	QGEIEAVVTSTGIHTFLGR	0.9996	3	672.331
48	SPRG_06776T0	1	SPRG_06776 hypothetical protein (1037 aa)	9	LFENLK	0.9977	2	526.265
48	SPRG_06776T0	1	SPRG_06776 hypothetical protein (1037 aa)	9	INEYASR	0.9888	2	498.752
48	SPRG_06776T0	1	SPRG_06776 hypothetical protein (1037 aa)	9	LIEHGPNALPK	0.9996	3	492.93
48	SPRG_06776T0	1	SPRG_06776 hypothetical protein (1037 aa)	9	GSHIHDLDEEPSALQVYDQFVK	0.9996	4	632.523
49	SPRG_06983T0	1	SPRG_06983 DEAD-box ATP-dependent RNA helicase 15 (426 aa)	9	ELAFQIAHEYER	0.9996	3	550.602
49	SPRG_06983T0	1	SPRG_06983 DEAD-box ATP-dependent RNA helicase 15 (426 aa)	9	AAPTETK	0.9968	2	503.264
49	SPRG_06983T0	1	SPRG_06983 DEAD-box ATP-dependent RNA helicase 15 (426 aa)	9	VNIVINYDFPNDSDQYLHR	0.9996	3	774.667
49	SPRG_06983T0	1	SPRG_06983 DEAD-box ATP-dependent RNA helicase 15 (426 aa)	9	GHYVGIHSAGFK	0.9996	3	520.953
49	SPRG_06983T0	1	SPRG_06983 DEAD-box ATP-dependent RNA helicase 15 (426 aa)	9	DFLLKPECLR	0.9996	3	523.268
49	SPRG_06983T0	1	SPRG_06983 DEAD-box ATP-dependent RNA helicase 15 (426 aa)	9	LTLHGLQQYFIK	0.9996	3	583.662
49	SPRG_06983T0	1	SPRG_06983 DEAD-box ATP-dependent RNA helicase 15 (426 aa)	9	ILVTTDLFGR	0.9854	2	567.795
49	SPRG_06983T0	1	SPRG_06983 DEAD-box ATP-dependent RNA helicase 15 (426 aa)	9	VLGLLK	0.9983	2	465.81
49	SPRG_06983T0	1	SPRG_06983 DEAD-box ATP-dependent RNA helicase 15 (426 aa)	9	DVQDIFK	0.9987	2	576.81
50	SPRG_07354T0	1	SPRG_07354 hypothetical protein (222 aa)	9	AFVGQVAPSFTAPAVIR	0.9996	3	625.643
50	SPRG_07354T0	1	SPRG_07354 hypothetical protein (222 aa)	9	EDDGIAFR	0.9912	2	533.727
50	SPRG_07354T0	1	SPRG_07354 hypothetical protein (222 aa)	9	DFTYVCPTEIIAFNDR	0.9996	3	698.618
50	SPRG_07354T0	1	SPRG_07354 hypothetical protein (222 aa)	9	YVVLFFYPK	0.9996	3	488.593
50	SPRG_07354T0	1	SPRG_07354 hypothetical protein (222 aa)	9	GLYVIDR	0.9961	2	490.24
50	SPRG_07354T0	1	SPRG_07354 hypothetical protein (222 aa)	9	EGVVQNITINNLPVGR	0.9995	3	622.972
50	SPRG_07354T0	1	SPRG_07354 hypothetical protein (222 aa)	9	GDIDELSLESYR	0.9996	2	698.803
50	SPRG_07354T0	1	SPRG_07354 hypothetical protein (222 aa)	9	SVDEVLR	0.9799	2	481.237
50	SPRG_07354T0	1	SPRG_07354 hypothetical protein (222 aa)	9	NVGGLGK	0.9985	2	466.748
51	SPRG_08060T0	1	SPRG_08060 hypothetical protein (794 aa)	9	YVEHSERPVATNELK	0.9996	4	515.753
51	SPRG_08060T0	1	SPRG_08060 hypothetical protein (794 aa)	9	ALADAGITK	0.9978	2	574.302
51	SPRG_08060T0	1	SPRG_08060 hypothetical protein (794 aa)	9	LANSTDEAYSHWTDEDCNTLR	0.9996	3	828.967
51	SPRG_08060T0	1	SPRG_08060 hypothetical protein (794 aa)	9	YAEFVAAPERDDIENK	0.9996	3	718.97
51	SPRG_08060T0	1	SPRG_08060 hypothetical protein (794 aa)	9	IIEETANK	0.9995	2	603.295
51	SPRG_08060T0	1	SPRG_08060 hypothetical protein (794 aa)	9	RNELETFVYDLR	0.9996	3	566.949
51	SPRG_08060T0	1	SPRG_08060 hypothetical protein (794 aa)	9	LNDMEDWLYSDEGFDSIK	0.9996	3	822.316
51	SPRG_08060T0	1	SPRG_08060 hypothetical protein (794 aa)	9	LADILGLDK	0.9996	2	623.32
51	SPRG_08060T0	1	SPRG_08060 hypothetical protein (794 aa)	9	TVIEEYK	0.9996	2	585.279
52	SPRG_09840T0	1	SPRG_09840 phosphoglycerate kinase 1 (454 aa)	9	ASLSTLGDVYVNDAFGTAHR	0.9996	3	698.659
52	SPRG_09840T0	1	SPRG_09840 phosphoglycerate kinase 1 (454 aa)	9	LHLPVDFIIADK	0.9996	3	556.978
52	SPRG_09840T0	1	SPRG_09840 phosphoglycerate kinase 1 (454 aa)	9	AAGFLLDK	0.9996	2	561.792
52	SPRG_09840T0	1	SPRG_09840 phosphoglycerate kinase 1 (454 aa)	9	SVVLMSHLGRPDGNVVAK	0.9996	4	542.598
52	SPRG_09840T0	1	SPRG_09840 phosphoglycerate kinase 1 (454 aa)	9	ALDAPERPFLSILGGAK	0.9996	3	585.63
52	SPRG_09840T0	1	SPRG_09840 phosphoglycerate kinase 1 (454 aa)	9	IVLDIVEK	0.9995	2	463.757
52	SPRG_09840T0	1	SPRG_09840 phosphoglycerate kinase 1 (454 aa)	9	ELVYFAK	0.9991	3	434.562
52	SPRG_09840T0	1	SPRG_09840 phosphoglycerate kinase 1 (454 aa)	9	YSLKPVATCLSAK	0.9996	3	620.29
52	SPRG_09840T0	1	SPRG_09840 phosphoglycerate kinase 1 (454 aa)	9	FHVEEEGK	0.9828	3	421.561
53	SPRG_10239T0	1	SPRG_10239 hypothetical protein (300 aa)	9	SYDAEVHK	0.9996	3	412.886
53	SPRG_10239T0	1	SPRG_10239 hypothetical protein (300 aa)	9	HFADYIK	0.9983	2	446.198
53	SPRG_10239T0	1	SPRG_10239 hypothetical protein (300 aa)	9	RFPGYDR	0.9961	2	454.724
53	SPRG_10239T0	1	SPRG_10239 hypothetical protein (300 aa)	9	GATDAGLDIPHSEK	0.9996	3	566.92
53	SPRG_10239T0	1	SPRG_10239 hypothetical protein (300 aa)	9	IFGDHISNHMK	0.9996	4	401.451
53	SPRG_10239T0	1	SPRG_10239 hypothetical protein (300 aa)	9	AFLDVGLR	0.9973	2	445.733
53	SPRG_10239T0	1	SPRG_10239 hypothetical protein (300 aa)	9	SLSQFK	0.9906	2	499.251
53	SPRG_10239T0	1	SPRG_10239 hypothetical protein (300 aa)	9	VFGALK	0.9919	2	461.761
53	SPRG_10239T0	1	SPRG_10239 hypothetical protein (300 aa)	9	AGITSDDMEDLYASVHEAIR	0.9996	4	584.979
54	SPRG_10477T0	1	SPRG_10477 hypothetical protein (763 aa)	9	NSLESFIYR	0.9997	2	564.76
54	SPRG_10477T0	1	SPRG_10477 hypothetical protein (763 aa)	9	TTPSWVAFNESER	0.9997	2	762.342
54	SPRG_10477T0	1	SPRG_10477 hypothetical protein (763 aa)	9	IINEPTAAALAYGLDTNAGSDGNK	0.9997	3	792.687
54	SPRG_10477T0	1	SPRG_10477 hypothetical protein (763 aa)	9	GNAAYAAGDHATAIK	0.9997	4	466.492
54	SPRG_10477T0	1	SPRG_10477 hypothetical protein (763 aa)	9	IVEGDDDKPLIQVSFK	0.9997	4	559.509
54	SPRG_10477T0	1	SPRG_10477 hypothetical protein (763 aa)	9	EFTAAIAYEPENHIYYSNR	0.9997	4	644.85
54	SPRG_10477T0	1	SPRG_10477 hypothetical protein (763 aa)	9	DAHANLSAEER	0.9997	3	404.828
54	SPRG_10477T0	1	SPRG_10477 hypothetical protein (763 aa)	9	FTPEEISSMVLTR	0.9997	3	557.243
54	SPRG_10477T0	1	SPRG_10477 hypothetical protein (763 aa)	9	MKPEEITELVLVGGSTR	0.9997	3	721.665
55	SPRG_10894T0	1	SPRG_10894 hypothetical protein (493 aa)	9	AFNAFK	0.9923	2	493.248
55	SPRG_10894T0	1	SPRG_10894 hypothetical protein (493 aa)	9	THMNSLISGLEDQDLK	0.9996	3	702.311
55	SPRG_10894T0	1	SPRG_10894 hypothetical protein (493 aa)	9	AFGGIIK	0.9978	2	497.271
55	SPRG_10894T0	1	SPRG_10894 hypothetical protein (493 aa)	9	EWFGWHFPEMGK	0.9904	3	613.585
55	SPRG_10894T0	1	SPRG_10894 hypothetical protein (493 aa)	9	GQLFDYLK	0.9996	2	636.307
55	SPRG_10894T0	1	SPRG_10894 hypothetical protein (493 aa)	9	LGIQCVHDK	0.9996	3	449.561
55	SPRG_10894T0	1	SPRG_10894 hypothetical protein (493 aa)	9	ADVEEEVESEEKDK	0.9996	3	689.958
55	SPRG_10894T0	1	SPRG_10894 hypothetical protein (493 aa)	9	NMTLGLSHSLSR	0.9996	3	487.231
55	SPRG_10894T0	1	SPRG_10894 hypothetical protein (493 aa)	9	LANVDDIHK	0.9996	3	438.247
56	SPRG_13452T0	1	SPRG_13452 hypothetical protein (262 aa)	9	AIELIK	0.9929	2	487.778
56	SPRG_13452T0	1	SPRG_13452 hypothetical protein (262 aa)	9	EYAPAIEK	0.9994	2	604.822
56	SPRG_13452T0	1	SPRG_13452 hypothetical protein (262 aa)	9	DCSHVLEVEPTNQK	0.9996	3	644.934
56	SPRG_13452T0	1	SPRG_13452 hypothetical protein (262 aa)	9	AACHQQLSNFSAVIR	0.9996	3	612.291
56	SPRG_13452T0	1	SPRG_13452 hypothetical protein (262 aa)	9	EQGNDLFK	0.9996	2	619.839
56	SPRG_13452T0	1	SPRG_13452 hypothetical protein (262 aa)	9	LNPTFVK	0.9992	2	553.794
56	SPRG_13452T0	1	SPRG_13452 hypothetical protein (262 aa)	9	VDFDNK	0.981	2	513.286
56	SPRG_13452T0	1	SPRG_13452 hypothetical protein (262 aa)	9	YALGLK	0.9809	2	476.765
56	SPRG_13452T0	1	SPRG_13452 hypothetical protein (262 aa)	9	GLAYEGLER	0.984	2	576.286
57	SPRG_13455T0	1	SPRG_13455 hypothetical protein (696 aa)	9	WTSLASTQPVGTTTFEHWPIR	0.9996	3	805.697
57	SPRG_13455T0	1	SPRG_13455 hypothetical protein (696 aa)	9	DFVAHDDTQTCSQDIHSTPFNVQVR	0.9996	4	726.789
57	SPRG_13455T0	1	SPRG_13455 hypothetical protein (696 aa)	9	SLAPSWK	0.992	2	538.773
57	SPRG_13455T0	1	SPRG_13455 hypothetical protein (696 aa)	9	VLDLCDK	0.999	2	570.255
57	SPRG_13455T0	1	SPRG_13455 hypothetical protein (696 aa)	9	AFELENGLK	0.9996	2	510.741
57	SPRG_13455T0	1	SPRG_13455 hypothetical protein (696 aa)	9	IHWNNWVTEADIK	0.9996	3	638.656
57	SPRG_13455T0	1	SPRG_13455 hypothetical protein (696 aa)	9	FVVHDSFR	0.986	2	503.733
57	SPRG_13455T0	1	SPRG_13455 hypothetical protein (696 aa)	9	FGLSYWSQFMK	0.9996	2	697.311
57	SPRG_13455T0	1	SPRG_13455 hypothetical protein (696 aa)	9	NFYWDSYK	0.9996	2	561.72
58	SPRG_15352T0	1	SPRG_15352 hypothetical protein (622 aa)	9	NIPHNWDDATLR	0.9996	3	532.596
58	SPRG_15352T0	1	SPRG_15352 hypothetical protein (622 aa)	9	LFPLIEK	0.9982	2	574.315
58	SPRG_15352T0	1	SPRG_15352 hypothetical protein (622 aa)	9	SGVGNIFVK	0.9996	2	604.836
58	SPRG_15352T0	1	SPRG_15352 hypothetical protein (622 aa)	9	RPQGQVPPQMQGQPR	0.9996	3	616.614
58	SPRG_15352T0	1	SPRG_15352 hypothetical protein (622 aa)	9	AQLEAQHAQQR	0.9992	3	475.207
58	SPRG_15352T0	1	SPRG_15352 hypothetical protein (622 aa)	9	QDRPDLADWTNCYVK	0.9996	3	719.973
58	SPRG_15352T0	1	SPRG_15352 hypothetical protein (622 aa)	9	LVSGKPIYVALAQR	0.9996	3	601.664
58	SPRG_15352T0	1	SPRG_15352 hypothetical protein (622 aa)	9	YQGVNLYVK	0.9996	2	686.338
58	SPRG_15352T0	1	SPRG_15352 hypothetical protein (622 aa)	9	SLGYAYVNFHNVSDAER	0.9996	3	696.3
59	SPRG_15524T0	1	SPRG_15524 hypothetical protein (937 aa)	9	CEDLTK	0.9984	2	521.72
59	SPRG_15524T0	1	SPRG_15524 hypothetical protein (937 aa)	9	HVPVDANFVR	0.9996	3	433.222
59	SPRG_15524T0	1	SPRG_15524 hypothetical protein (937 aa)	9	LGEWTPSGACDAMTGTQAFK	0.9996	3	802.31
59	SPRG_15524T0	1	SPRG_15524 hypothetical protein (937 aa)	9	YLNGIGQK	0.9995	2	446.717
59	SPRG_15524T0	1	SPRG_15524 hypothetical protein (937 aa)	9	PCDSVAHNTALTK	0.9996	3	564.287
59	SPRG_15524T0	1	SPRG_15524 hypothetical protein (937 aa)	9	DCPTLWGPPTETR	0.9996	2	758.832
59	SPRG_15524T0	1	SPRG_15524 hypothetical protein (937 aa)	9	GISDPVLIAK	0.9996	2	650.866
59	SPRG_15524T0	1	SPRG_15524 hypothetical protein (937 aa)	9	REVLQK	0.9872	2	530.782
59	SPRG_15524T0	1	SPRG_15524 hypothetical protein (937 aa)	9	SYSVSQYPR	0.9996	2	543.725
60	SPRG_02985T0	1	SPRG_02985 hypothetical protein (752 aa)	8	DLDPTHLK	0.9995	3	409.564
60	SPRG_02985T0	1	SPRG_02985 hypothetical protein (752 aa)	8	GIFHNDEK	0.9996	3	416.52
60	SPRG_02985T0	1	SPRG_02985 hypothetical protein (752 aa)	8	DLLDPVIEGWHGFK	0.9996	3	638.661
60	SPRG_02985T0	1	SPRG_02985 hypothetical protein (752 aa)	8	EIFDPVIEGWHGYK	0.9996	3	659.993
60	SPRG_02985T0	1	SPRG_02985 hypothetical protein (752 aa)	8	DHFLFQK	0.9864	2	611.823
60	SPRG_02985T0	1	SPRG_02985 hypothetical protein (752 aa)	8	YFPLGNMSK	0.9996	2	672.829
60	SPRG_02985T0	1	SPRG_02985 hypothetical protein (752 aa)	8	LLIDLEK	0.9991	2	422.232
60	SPRG_02985T0	1	SPRG_02985 hypothetical protein (752 aa)	8	ASIDVKPSSEVNYPDFTPK	0.9996	4	632.285
61	SPRG_03249T0	1	SPRG_03249 S-adenosylmethionine synthase (376 aa)	8	FVIGGPHGDAGLTGR	0.9996	3	485.23
61	SPRG_03249T0	1	SPRG_03249 S-adenosylmethionine synthase (376 aa)	8	NLVHHGLCK	0.9995	3	452.229
61	SPRG_03249T0	1	SPRG_03249 S-adenosylmethionine synthase (376 aa)	8	TVYHLNPSGR	0.9996	3	430.247
61	SPRG_03249T0	1	SPRG_03249 S-adenosylmethionine synthase (376 aa)	8	NFDLRPGCIQR	0.9996	3	454.871
61	SPRG_03249T0	1	SPRG_03249 S-adenosylmethionine synthase (376 aa)	8	DHEDFTWETIK	0.9996	3	570.266
61	SPRG_03249T0	1	SPRG_03249 S-adenosylmethionine synthase (376 aa)	8	NGTLDWVRPDGK	0.9996	3	453.202
61	SPRG_03249T0	1	SPRG_03249 S-adenosylmethionine synthase (376 aa)	8	TQVTIEYK	0.9996	2	490.23
61	SPRG_03249T0	1	SPRG_03249 S-adenosylmethionine synthase (376 aa)	8	ATINYEAVIR	0.9996	2	575.283
62	SPRG_03824T0	1	SPRG_03824 hypothetical protein (624 aa)	8	NLGHLILAPSCVTDAPDGACCEDAHPNPR	0.9996	4	780.299
62	SPRG_03824T0	1	SPRG_03824 hypothetical protein (624 aa)	8	ETPDGFFTDLSEEDVPIDEVTIK	0.9996	3	865.007
62	SPRG_03824T0	1	SPRG_03824 hypothetical protein (624 aa)	8	YDFVSAR	0.9603	2	501.241
62	SPRG_03824T0	1	SPRG_03824 hypothetical protein (624 aa)	8	PNVYALFGDEYAIDR	0.9996	2	943.934
62	SPRG_03824T0	1	SPRG_03824 hypothetical protein (624 aa)	8	TLLESVIEIGNDQLR	0.9658	3	615.315
62	SPRG_03824T0	1	SPRG_03824 hypothetical protein (624 aa)	8	TQHTDYSSSYQTIACLYK	0.9996	3	814.983
62	SPRG_03824T0	1	SPRG_03824 hypothetical protein (624 aa)	8	TLTTPLIKPTATHK	0.9996	4	489.295
62	SPRG_03824T0	1	SPRG_03824 hypothetical protein (624 aa)	8	SVYAPK	0.9684	2	476.753
63	SPRG_03860T0	1	SPRG_03860 hypothetical protein (326 aa)	8	LDNGEIFDERDDTPQK	0.9996	3	727.329
63	SPRG_03860T0	1	SPRG_03860 hypothetical protein (326 aa)	8	LVIPQVITSGDDENYPEK	0.9996	3	769.006
63	SPRG_03860T0	1	SPRG_03860 hypothetical protein (326 aa)	8	IVEIDDDSIVVDMSHELAGK	0.9996	3	727.964
63	SPRG_03860T0	1	SPRG_03860 hypothetical protein (326 aa)	8	GWDEGMILMSK	0.9996	2	777.877
63	SPRG_03860T0	1	SPRG_03860 hypothetical protein (326 aa)	8	GQPFEFR	0.9966	2	512.73
63	SPRG_03860T0	1	SPRG_03860 hypothetical protein (326 aa)	8	VGVGHVIK	0.9984	2	548.843
63	SPRG_03860T0	1	SPRG_03860 hypothetical protein (326 aa)	8	GDTLAVHYEGK	0.9996	3	493.263
63	SPRG_03860T0	1	SPRG_03860 hypothetical protein (326 aa)	8	LYIPAEK	0.991	2	561.299
64	SPRG_03946T0	1	SPRG_03946 pyruvate kinase (507 aa)	8	IENQEGLQNFDEILEK	0.9996	3	736.322
64	SPRG_03946T0	1	SPRG_03946 pyruvate kinase (507 aa)	8	GDAVVAIHGMMEAR	0.992	3	544.942
64	SPRG_03946T0	1	SPRG_03946 pyruvate kinase (507 aa)	8	HVAIMLDTK	0.9996	3	444.586
64	SPRG_03946T0	1	SPRG_03946 pyruvate kinase (507 aa)	8	TGFLATEDK	0.9996	2	635.309
64	SPRG_03946T0	1	SPRG_03946 pyruvate kinase (507 aa)	8	YRPACPILVLTALGETAR	0.9996	3	663.323
64	SPRG_03946T0	1	SPRG_03946 pyruvate kinase (507 aa)	8	ANIAGKPVVTATQMLESMINNPRPTR	0.9996	4	703.359
64	SPRG_03946T0	1	SPRG_03946 pyruvate kinase (507 aa)	8	FNFSHGDHK	0.9996	3	459.568
64	SPRG_03946T0	1	SPRG_03946 pyruvate kinase (507 aa)	8	VFLAQK	0.9802	2	497.284
65	SPRG_04185T0	1	SPRG_04185 hypothetical protein (473 aa)	8	SVLDIAEDLAR	0.9996	2	601.293
65	SPRG_04185T0	1	SPRG_04185 hypothetical protein (473 aa)	8	AASLALK	0.9818	2	481.287
65	SPRG_04185T0	1	SPRG_04185 hypothetical protein (473 aa)	8	FDGTITK	0.9962	2	535.282
65	SPRG_04185T0	1	SPRG_04185 hypothetical protein (473 aa)	8	VTYLPLMIK	0.9977	2	683.386
65	SPRG_04185T0	1	SPRG_04185 hypothetical protein (473 aa)	8	LHYEPGQMAK	0.9996	3	493.263
65	SPRG_04185T0	1	SPRG_04185 hypothetical protein (473 aa)	8	TTLKPIAAAR	0.9996	3	443.937
65	SPRG_04185T0	1	SPRG_04185 hypothetical protein (473 aa)	8	EHNIDLEDVPSEGDR	0.9996	3	623.575
65	SPRG_04185T0	1	SPRG_04185 hypothetical protein (473 aa)	8	GDVLNYIK	0.9996	2	605.291
66	SPRG_04794T0	1	SPRG_04794 T-complex protein 1 subunit beta (527 aa)	8	AAHVAGDHLAGLDMR	0.9996	4	424.223
66	SPRG_04794T0	1	SPRG_04794 T-complex protein 1 subunit beta (527 aa)	8	GIMAIEHADFDGIER	0.9996	3	611.918
66	SPRG_04794T0	1	SPRG_04794 T-complex protein 1 subunit beta (527 aa)	8	GSNNLDHIQIIK	0.9996	3	547.263
66	SPRG_04794T0	1	SPRG_04794 T-complex protein 1 subunit beta (527 aa)	8	IHPQTIIEGWR	0.9996	3	498.594
66	SPRG_04794T0	1	SPRG_04794 T-complex protein 1 subunit beta (527 aa)	8	FREDLLNIAR	0.9996	3	464.252
66	SPRG_04794T0	1	SPRG_04794 T-complex protein 1 subunit beta (527 aa)	8	SLHDALAVLSQTVK	0.9996	3	590.622
66	SPRG_04794T0	1	SPRG_04794 T-complex protein 1 subunit beta (527 aa)	8	VLVDIAK	0.9988	2	523.312
66	SPRG_04794T0	1	SPRG_04794 T-complex protein 1 subunit beta (527 aa)	8	IALSTAHQALEASAADHSGNPEK	0.9996	4	652.32
67	SPRG_05259T0	1	SPRG_05259 hypothetical protein (689 aa)	8	DFNTFK	0.9717	2	530.249
67	SPRG_05259T0	1	SPRG_05259 hypothetical protein (689 aa)	8	LREEIDKETDR	0.9996	3	564.594
67	SPRG_05259T0	1	SPRG_05259 hypothetical protein (689 aa)	8	IETEIIK	0.9975	2	567.305
67	SPRG_05259T0	1	SPRG_05259 hypothetical protein (689 aa)	8	TELSYINTNHPDFIGGSR	0.9996	3	674.288
67	SPRG_05259T0	1	SPRG_05259 hypothetical protein (689 aa)	8	EEWGEFNHLPNQK	0.9996	3	639.323
67	SPRG_05259T0	1	SPRG_05259 hypothetical protein (689 aa)	8	GISNKPITLK	0.9995	3	501.644
67	SPRG_05259T0	1	SPRG_05259 hypothetical protein (689 aa)	8	SLNTILMHHIR	0.9982	3	498.91
67	SPRG_05259T0	1	SPRG_05259 hypothetical protein (689 aa)	8	SLLASYFDIVR	0.9968	2	714.348
68	SPRG_05345T0	1	SPRG_05345 hypothetical protein (282 aa)	8	EIAEALSK	0.9995	2	574.791
68	SPRG_05345T0	1	SPRG_05345 hypothetical protein (282 aa)	8	AAQFNLK	0.9996	2	540.274
68	SPRG_05345T0	1	SPRG_05345 hypothetical protein (282 aa)	8	ILPSIGNEVLK	0.9996	2	591.83
68	SPRG_05345T0	1	SPRG_05345 hypothetical protein (282 aa)	8	LDDVAITHLTYGK	0.9996	4	470.253
68	SPRG_05345T0	1	SPRG_05345 hypothetical protein (282 aa)	8	GLLPISK	0.9643	2	508.295
68	SPRG_05345T0	1	SPRG_05345 hypothetical protein (282 aa)	8	VMSHPDVNHLPTIYK	0.9996	4	510.512
68	SPRG_05345T0	1	SPRG_05345 hypothetical protein (282 aa)	8	LVSEAVAK	0.9945	2	552.794
68	SPRG_05345T0	1	SPRG_05345 hypothetical protein (282 aa)	8	GEGSHFIIPFVEEPTIIDVR	0.9996	4	600.504
69	SPRG_06288T0	1	SPRG_06288 hypothetical protein (870 aa)	8	EYLSSHDDVLEK	0.9996	3	574.91
69	SPRG_06288T0	1	SPRG_06288 hypothetical protein (870 aa)	8	LVDLASHAADDDHPEAK	0.9996	4	523.749
69	SPRG_06288T0	1	SPRG_06288 hypothetical protein (870 aa)	8	HVGMTDIASFPVGVR	0.9995	3	582.595
69	SPRG_06288T0	1	SPRG_06288 hypothetical protein (870 aa)	8	FANEFNAK	0.9996	2	614.804
69	SPRG_06288T0	1	SPRG_06288 hypothetical protein (870 aa)	8	VLSLIDENTAAALHHGVDYEAPEPNTPER	0.9996	4	790.34
69	SPRG_06288T0	1	SPRG_06288 hypothetical protein (870 aa)	8	HDEPVFTSAHVLK	0.9996	4	442.705
69	SPRG_06288T0	1	SPRG_06288 hypothetical protein (870 aa)	8	YDKPSALPLGVSSIISR	0.9996	3	697.67
69	SPRG_06288T0	1	SPRG_06288 hypothetical protein (870 aa)	8	VVPDGFK	0.9828	2	525.265
70	SPRG_07657T0	1	SPRG_07657 hypothetical protein (546 aa)	8	YNADQHPDVISGR	0.9996	3	539.222
70	SPRG_07657T0	1	SPRG_07657 hypothetical protein (546 aa)	8	EFLDTFDGGEK	0.9996	2	773.338
70	SPRG_07657T0	1	SPRG_07657 hypothetical protein (546 aa)	8	SGNLSYDEFLVGLR	0.9996	2	857.371
70	SPRG_07657T0	1	SPRG_07657 hypothetical protein (546 aa)	8	TLDINEFKK	0.9995	3	513.942
70	SPRG_07657T0	1	SPRG_07657 hypothetical protein (546 aa)	8	AIAEHAMNLSDK	0.9996	3	535.241
70	SPRG_07657T0	1	SPRG_07657 hypothetical protein (546 aa)	8	VTPDEFIR	0.9988	2	560.766
70	SPRG_07657T0	1	SPRG_07657 hypothetical protein (546 aa)	8	AVADTLAALR	0.9996	2	500.773
70	SPRG_07657T0	1	SPRG_07657 hypothetical protein (546 aa)	8	VLVTHPDGTQTVEEVK	0.9996	3	680.641
71	SPRG_10490T0	1	SPRG_10490 ornithine-oxo-acid transaminase (446 aa)	8	VAIEALK	0.996	2	516.289
71	SPRG_10490T0	1	SPRG_10490 ornithine-oxo-acid transaminase (446 aa)	8	VPYNDIEALR	0.9976	2	594.267
71	SPRG_10490T0	1	SPRG_10490 ornithine-oxo-acid transaminase (446 aa)	8	MLAVNYDDVKPDILILGK	0.9996	4	617.283
71	SPRG_10490T0	1	SPRG_10490 ornithine-oxo-acid transaminase (446 aa)	8	YGAHNYHPLPVVIK	0.9996	4	474.759
71	SPRG_10490T0	1	SPRG_10490 ornithine-oxo-acid transaminase (446 aa)	8	PGQHGSTYGGNPLGCK	0.978	3	636.306
71	SPRG_10490T0	1	SPRG_10490 ornithine-oxo-acid transaminase (446 aa)	8	LAPPLCITK	0.9989	2	645.313
71	SPRG_10490T0	1	SPRG_10490 ornithine-oxo-acid transaminase (446 aa)	8	WAYDVK	0.9881	2	535.248
71	SPRG_10490T0	1	SPRG_10490 ornithine-oxo-acid transaminase (446 aa)	8	GVHMWDVDGK	0.9996	3	483.243
72	SPRG_10893T0	1	SPRG_10893 30S ribosomal protein S19e (152 aa)	8	EHSPVDADWYYIR	0.9996	3	598.937
72	SPRG_10893T0	1	SPRG_10893 30S ribosomal protein S19e (152 aa)	8	ENTGIGALK	0.9996	2	595.799
72	SPRG_10893T0	1	SPRG_10893 30S ribosomal protein S19e (152 aa)	8	DVKPADFIK	0.9996	3	488.951
72	SPRG_10893T0	1	SPRG_10893 30S ribosomal protein S19e (152 aa)	8	CPEGVNK	0.9978	2	540.759
72	SPRG_10893T0	1	SPRG_10893 30S ribosomal protein S19e (152 aa)	8	HILHQLEEMK	0.9996	3	527.955
72	SPRG_10893T0	1	SPRG_10893 30S ribosomal protein S19e (152 aa)	8	ITSHGQTDLDR	0.9996	3	414.866
72	SPRG_10893T0	1	SPRG_10893 30S ribosomal protein S19e (152 aa)	8	MELPNWWDIVK	0.9996	3	578.919
72	SPRG_10893T0	1	SPRG_10893 30S ribosomal protein S19e (152 aa)	8	LYAEHLK	0.9994	2	581.331
73	SPRG_10981T0	1	SPRG_10981 hypothetical protein (2222 aa)	8	KPVTSAGILSVLGLHGAR	0.9996	4	516.792
73	SPRG_10981T0	1	SPRG_10981 hypothetical protein (2222 aa)	8	KPVSVEIASLLK	0.9996	3	572.683
73	SPRG_10981T0	1	SPRG_10981 hypothetical protein (2222 aa)	8	LFGIFDADK	0.9996	2	657.339
73	SPRG_10981T0	1	SPRG_10981 hypothetical protein (2222 aa)	8	FFDLFDKDR	0.9996	3	497.566
73	SPRG_10981T0	1	SPRG_10981 hypothetical protein (2222 aa)	8	DMLLHPDMPVEDLHACLR	0.9989	4	574.48
73	SPRG_10981T0	1	SPRG_10981 hypothetical protein (2222 aa)	8	YLTSVFR	0.9605	2	515.247
73	SPRG_10981T0	1	SPRG_10981 hypothetical protein (2222 aa)	8	ISLDEFK	0.9977	2	570.275
73	SPRG_10981T0	1	SPRG_10981 hypothetical protein (2222 aa)	8	AFDRDENNAVDFGELASGLSVLSGSSMDDK	0.962	4	863.373
74	SPRG_11549T0	1	SPRG_11549 hypothetical protein (358 aa), SPRG_11550 hypothetical protein (358 aa)	8	ITDAVHAK	0.9991	2	571.838
74	SPRG_11549T0	1	SPRG_11549 hypothetical protein (358 aa), SPRG_11550 hypothetical protein (358 aa)	8	ADFFQAQK	0.9996	2	621.787
74	SPRG_11549T0	1	SPRG_11549 hypothetical protein (358 aa), SPRG_11550 hypothetical protein (358 aa)	8	AAHPDLNDGAETIAPSAIAIEGDVHGPNGK	0.9996	4	807.177
74	SPRG_11549T0	1	SPRG_11549 hypothetical protein (358 aa), SPRG_11550 hypothetical protein (358 aa)	8	IFCQIWHAGR	0.9996	3	474.227
74	SPRG_11549T0	1	SPRG_11549 hypothetical protein (358 aa), SPRG_11550 hypothetical protein (358 aa)	8	SSPGTHVPNDLMK	0.9996	3	557.585
74	SPRG_11549T0	1	SPRG_11549 hypothetical protein (358 aa), SPRG_11550 hypothetical protein (358 aa)	8	TSAFYSEPGLYSPEQLAEWK	0.9996	3	768.335
74	SPRG_11549T0	1	SPRG_11549 hypothetical protein (358 aa), SPRG_11550 hypothetical protein (358 aa)	8	EISLDEIPHLVQLYATAAK	0.9996	4	600.621
74	SPRG_11549T0	1	SPRG_11549 hypothetical protein (358 aa), SPRG_11550 hypothetical protein (358 aa)	8	LNDFSLAYLHIMR	0.9996	3	579.625
75	SPRG_11574T0	1	SPRG_11574 peroxiredoxin (205 aa), SPRG_16077 peroxiredoxin (205 aa)	8	QITINDLPVGR	0.9996	2	604.805
75	SPRG_11574T0	1	SPRG_11574 peroxiredoxin (205 aa), SPRG_16077 peroxiredoxin (205 aa)	8	AYFEEADKK	0.9996	3	511.607
75	SPRG_11574T0	1	SPRG_11574 peroxiredoxin (205 aa), SPRG_16077 peroxiredoxin (205 aa)	8	DYGVLIEDGEDEGVPFR	0.9996	3	685.287
75	SPRG_11574T0	1	SPRG_11574 peroxiredoxin (205 aa), SPRG_16077 peroxiredoxin (205 aa)	8	GLFIIDDK	0.9996	2	604.774
75	SPRG_11574T0	1	SPRG_11574 peroxiredoxin (205 aa), SPRG_16077 peroxiredoxin (205 aa)	8	NQGGLGHMAIPVISDVTK	0.9996	3	618.29
75	SPRG_11574T0	1	SPRG_11574 peroxiredoxin (205 aa), SPRG_16077 peroxiredoxin (205 aa)	8	KPAPAFTAPAVVNGEFEDVSLSDFK	0.9996	4	767.869
75	SPRG_11574T0	1	SPRG_11574 peroxiredoxin (205 aa), SPRG_16077 peroxiredoxin (205 aa)	8	NVDEILR	0.9956	2	428.704
75	SPRG_11574T0	1	SPRG_11574 peroxiredoxin (205 aa), SPRG_16077 peroxiredoxin (205 aa)	8	FSHLAWINQPR	0.9996	3	456.21
76	SPRG_12496T0	1	SPRG_12496 malate dehydrogenase (256 aa)	8	GVAFVNKN	0.9878	2	568.808
76	SPRG_12496T0	1	SPRG_12496 malate dehydrogenase (256 aa)	8	LLDAMTGAK	0.9996	2	460.241
76	SPRG_12496T0	1	SPRG_12496 malate dehydrogenase (256 aa)	8	DDLFNTNASIVQSLASACAK	0.9962	3	801.333
76	SPRG_12496T0	1	SPRG_12496 malate dehydrogenase (256 aa)	8	AGVYNPK	0.9996	2	518.758
76	SPRG_12496T0	1	SPRG_12496 malate dehydrogenase (256 aa)	8	QWSDDELHALIK	0.9996	3	581.63
76	SPRG_12496T0	1	SPRG_12496 malate dehydrogenase (256 aa)	8	TTNVTVIGGHAGTTILPLLSHLK	0.9996	4	586.549
76	SPRG_12496T0	1	SPRG_12496 malate dehydrogenase (256 aa)	8	VHHFGSLNAVEQANFDAMLPDLEK	0.9996	4	675.279
76	SPRG_12496T0	1	SPRG_12496 malate dehydrogenase (256 aa)	8	LFGVTTLDVVR	0.9996	2	610.322
77	SPRG_13201T0	1	SPRG_13201 succinate dehydrogenase flavoprotein subunit (633 aa)	8	PVHYHTLDEEECK	0.9996	3	645.3
77	SPRG_13201T0	1	SPRG_13201 succinate dehydrogenase flavoprotein subunit (633 aa)	8	DHIYLHLDHLPAELLAER	0.9996	4	575.559
77	SPRG_13201T0	1	SPRG_13201 succinate dehydrogenase flavoprotein subunit (633 aa)	8	GSDWLGDQDAIHYMCK	0.9996	4	543.963
77	SPRG_13201T0	1	SPRG_13201 succinate dehydrogenase flavoprotein subunit (633 aa)	8	IAEISKPGEAK	0.9996	3	525.64
77	SPRG_13201T0	1	SPRG_13201 succinate dehydrogenase flavoprotein subunit (633 aa)	8	RPMPANAGEASLSMVDSLR	0.9996	4	541.261
77	SPRG_13201T0	1	SPRG_13201 succinate dehydrogenase flavoprotein subunit (633 aa)	8	WHMYDTVK	0.9996	3	461.896
77	SPRG_13201T0	1	SPRG_13201 succinate dehydrogenase flavoprotein subunit (633 aa)	8	AFGGQSLDYGK	0.9996	2	715.821
77	SPRG_13201T0	1	SPRG_13201 succinate dehydrogenase flavoprotein subunit (633 aa)	8	GLFAAGEAACASVHGANR	0.9996	3	631.258
78	SPRG_15243T0	1	SPRG_15243 hypothetical protein (386 aa)	8	AGMSIEKPALTINR	0.9995	3	602.308
78	SPRG_15243T0	1	SPRG_15243 hypothetical protein (386 aa)	8	DEIAPFEIK	0.9993	2	675.314
78	SPRG_15243T0	1	SPRG_15243 hypothetical protein (386 aa)	8	SVSATDLCAHATK	0.9996	3	546.568
78	SPRG_15243T0	1	SPRG_15243 hypothetical protein (386 aa)	8	ANEAGVFK	0.9996	2	562.288
78	SPRG_15243T0	1	SPRG_15243 hypothetical protein (386 aa)	8	TPFGAFGGK	0.9992	2	441.21
78	SPRG_15243T0	1	SPRG_15243 hypothetical protein (386 aa)	8	YGLKPLAR	0.9995	3	402.58
78	SPRG_15243T0	1	SPRG_15243 hypothetical protein (386 aa)	8	LKPVFK	0.989	2	582.347
78	SPRG_15243T0	1	SPRG_15243 hypothetical protein (386 aa)	8	SQTLWAK	0.9914	2	561.291
79	SPRG_15912T0	1	SPRG_15912 hypothetical protein (524 aa)	8	NSWGADWGDK	0.9996	2	712.29
79	SPRG_15912T0	1	SPRG_15912 hypothetical protein (524 aa)	8	VTAFHDVPANDEQALK	0.9996	3	585.599
79	SPRG_15912T0	1	SPRG_15912 hypothetical protein (524 aa)	8	QPVSVAIEADQPEFQFYK	0.9996	3	795.353
79	SPRG_15912T0	1	SPRG_15912 hypothetical protein (524 aa)	8	GKPIHFVGNGK	0.9916	3	529.286
79	SPRG_15912T0	1	SPRG_15912 hypothetical protein (524 aa)	8	LDHGVLVVGYGEEGGK	0.9996	3	639.665
79	SPRG_15912T0	1	SPRG_15912 hypothetical protein (524 aa)	8	EGTCALK	0.9977	2	528.234
79	SPRG_15912T0	1	SPRG_15912 hypothetical protein (524 aa)	8	SGVFDK	0.994	2	470.725
79	SPRG_15912T0	1	SPRG_15912 hypothetical protein (524 aa)	8	EEDYPYHAK	0.9996	3	480.573
80	SPRG_19127T0	1	SPRG_19127 CAMK protein kinase (493 aa)	8	LTAEQALQHPWLMGAAPAVER	0.9996	3	769.022
80	SPRG_19127T0	1	SPRG_19127 CAMK protein kinase (493 aa)	8	DLKPENFLFETK	0.9996	3	638.337
80	SPRG_19127T0	1	SPRG_19127 CAMK protein kinase (493 aa)	8	SVSHPNIIK	0.9994	3	428.226
80	SPRG_19127T0	1	SPRG_19127 CAMK protein kinase (493 aa)	8	DLIDHLLLLNASK	0.9996	3	584.951
80	SPRG_19127T0	1	SPRG_19127 CAMK protein kinase (493 aa)	8	EEYLVNAFNYFDTK	0.9996	3	681.287
80	SPRG_19127T0	1	SPRG_19127 CAMK protein kinase (493 aa)	8	VSRPETLK	0.9993	3	406.575
80	SPRG_19127T0	1	SPRG_19127 CAMK protein kinase (493 aa)	8	YSYDTPEWAGVSK	0.9996	2	750.806
80	SPRG_19127T0	1	SPRG_19127 CAMK protein kinase (493 aa)	8	LFDVFEDAR	0.9995	2	556.247
81	SPRG_19322T0	1	SPRG_19322 hypothetical protein (442 aa)	8	SNAADLLSEGIHAAAFYDNR	0.9996	4	606.504
81	SPRG_19322T0	1	SPRG_19322 hypothetical protein (442 aa)	8	SDLALFR	0.9962	2	483.235
81	SPRG_19322T0	1	SPRG_19322 hypothetical protein (442 aa)	8	SAFAQSAITEASTHAALHAVSVK	0.9996	4	647.085
81	SPRG_19322T0	1	SPRG_19322 hypothetical protein (442 aa)	8	SAAHVLEHVLK	0.9996	3	497.954
81	SPRG_19322T0	1	SPRG_19322 hypothetical protein (442 aa)	8	DVQTLAEK	0.9992	2	596.294
81	SPRG_19322T0	1	SPRG_19322 hypothetical protein (442 aa)	8	TKPAAAHYVGGEHR	0.9996	4	446.24
81	SPRG_19322T0	1	SPRG_19322 hypothetical protein (442 aa)	8	GINQSALNDIANTHFSGVVAGDR	0.9996	3	786.021
81	SPRG_19322T0	1	SPRG_19322 hypothetical protein (442 aa)	8	YDDILK	0.9951	2	527.764
82	SPRG_22184T0	1	SPRG_22184 hypothetical protein (408 aa)	8	DFPNNWPAHWPEK	0.9992	3	642.646
82	SPRG_22184T0	1	SPRG_22184 hypothetical protein (408 aa)	8	DISFIHALADVDETGHR	0.9996	4	510.741
82	SPRG_22184T0	1	SPRG_22184 hypothetical protein (408 aa)	8	TVFGYEGHDVAPR	0.9996	3	531.277
82	SPRG_22184T0	1	SPRG_22184 hypothetical protein (408 aa)	8	KPTLDILSVMK	0.9996	3	559.658
82	SPRG_22184T0	1	SPRG_22184 hypothetical protein (408 aa)	8	AISAAHPISQVEK	0.9996	3	546.934
82	SPRG_22184T0	1	SPRG_22184 hypothetical protein (408 aa)	8	VMHPYSHEELDQLIAYLR	0.9975	4	594.25
82	SPRG_22184T0	1	SPRG_22184 hypothetical protein (408 aa)	8	YYPHTFEK	0.9996	3	458.237
82	SPRG_22184T0	1	SPRG_22184 hypothetical protein (408 aa)	8	SINFWK	0.975	2	541.763
83	SPRG_00057T0	1	SPRG_00057 hypothetical protein (747 aa)	7	FALDHYVIR	0.9996	3	426.556
83	SPRG_00057T0	1	SPRG_00057 hypothetical protein (747 aa)	7	VQHHGAIHDVVVR	0.9996	4	403.471
83	SPRG_00057T0	1	SPRG_00057 hypothetical protein (747 aa)	7	YNEPHHLPGVR	0.9996	3	488.257
83	SPRG_00057T0	1	SPRG_00057 hypothetical protein (747 aa)	7	GPGHNAAFLQDVYR	0.9996	3	563.607
83	SPRG_00057T0	1	SPRG_00057 hypothetical protein (747 aa)	7	HIEIQLLADK	0.9996	3	489.957
83	SPRG_00057T0	1	SPRG_00057 hypothetical protein (747 aa)	7	LQVEHPVTELITK	0.9996	3	598.968
83	SPRG_00057T0	1	SPRG_00057 hypothetical protein (747 aa)	7	HGNFVAFPER	0.9995	2	659.341
84	SPRG_00644T0	1	SPRG_00644 fructose-bisphosphate aldolase (359 aa)	7	EGYLQGQIGNPDGEDKPNKK	0.9995	4	547.608
84	SPRG_00644T0	1	SPRG_00644 fructose-bisphosphate aldolase (359 aa)	7	LHPELLQGFQEHVAAK	0.9996	4	527.024
84	SPRG_00644T0	1	SPRG_00644 fructose-bisphosphate aldolase (359 aa)	7	GEAASIAGAVAGAHHVR	0.9996	4	430.21
84	SPRG_00644T0	1	SPRG_00644 fructose-bisphosphate aldolase (359 aa)	7	FTIAAAFGNVHGVYKPGNVK	0.9996	4	523.249
84	SPRG_00644T0	1	SPRG_00644 fructose-bisphosphate aldolase (359 aa)	7	QFYLSK	0.9868	2	537.264
84	SPRG_00644T0	1	SPRG_00644 fructose-bisphosphate aldolase (359 aa)	7	HYGVPVILHSDHCAK	0.9996	4	503.254
84	SPRG_00644T0	1	SPRG_00644 fructose-bisphosphate aldolase (359 aa)	7	GLLDIVKPGVLTGDDVMAVYTYAK	0.9996	4	747.36
85	SPRG_01141T0	1	SPRG_01141 heat shock protein HslVU (484 aa)	7	GLTEQDLWR	0.9996	2	631.298
85	SPRG_01141T0	1	SPRG_01141 heat shock protein HslVU (484 aa)	7	QSFLNLLR	0.9926	2	567.787
85	SPRG_01141T0	1	SPRG_01141 heat shock protein HslVU (484 aa)	7	LHTVLEK	0.9826	2	564.343
85	SPRG_01141T0	1	SPRG_01141 heat shock protein HslVU (484 aa)	7	DIQHVVEQR	0.9996	3	423.223
85	SPRG_01141T0	1	SPRG_01141 heat shock protein HslVU (484 aa)	7	QQLPDHLRPEVSPK	0.9992	4	483.764
85	SPRG_01141T0	1	SPRG_01141 heat shock protein HslVU (484 aa)	7	IVDALAGQHSGAQSR	0.9996	3	551.917
85	SPRG_01141T0	1	SPRG_01141 heat shock protein HslVU (484 aa)	7	VVEDLSFEAAEYPENHTVHVTK	0.9996	4	701.3
86	SPRG_02122T0	1	SPRG_02122 superoxide dismutase (218 aa)	7	HHAAYVTNYNALSEQYAEAQAK	0.9996	4	692.579
86	SPRG_02122T0	1	SPRG_02122 superoxide dismutase (218 aa)	7	AIWEIVNWK	0.9996	3	482.893
86	SPRG_02122T0	1	SPRG_02122 superoxide dismutase (218 aa)	7	IMELHHSK	0.9996	3	433.558
86	SPRG_02122T0	1	SPRG_02122 superoxide dismutase (218 aa)	7	FNGGGHINHSIFWTNLAPPK	0.9981	4	624.529
86	SPRG_02122T0	1	SPRG_02122 superoxide dismutase (218 aa)	7	AMLPELSYDYNELEPIISAK	0.9996	4	650.771
86	SPRG_02122T0	1	SPRG_02122 superoxide dismutase (218 aa)	7	NVRPDYLK	0.9996	3	431.575
86	SPRG_02122T0	1	SPRG_02122 superoxide dismutase (218 aa)	7	EFGSFEAFK	0.9996	3	450.547
87	SPRG_02538T0	1	SPRG_02538 hypothetical protein (576 aa)	7	EAFNLAK	0.9977	2	540.787
87	SPRG_02538T0	1	SPRG_02538 hypothetical protein (576 aa)	7	LFDWASHSNR	0.9996	3	459.556
87	SPRG_02538T0	1	SPRG_02538 hypothetical protein (576 aa)	7	LNHDLHLEEAR	0.9996	3	497.589
87	SPRG_02538T0	1	SPRG_02538 hypothetical protein (576 aa)	7	VLMEEVLEHHMVAHR	0.9959	4	502.253
87	SPRG_02538T0	1	SPRG_02538 hypothetical protein (576 aa)	7	HLLLHGPPGTGK	0.9996	3	505.63
87	SPRG_02538T0	1	SPRG_02538 hypothetical protein (576 aa)	7	EYEIAHQATLAK	0.9996	3	554.593
87	SPRG_02538T0	1	SPRG_02538 hypothetical protein (576 aa)	7	AQYQDQLK	0.9996	2	641.364
88	SPRG_04789T0	1	SPRG_04789 glucose-6-phosphate isomerase (556 aa)	7	WLVDGLAAHGVSAADAIR	0.9996	3	607.954
88	SPRG_04789T0	1	SPRG_04789 glucose-6-phosphate isomerase (556 aa)	7	TVEELAAEGVPEALRPHK	0.9996	4	559.294
88	SPRG_04789T0	1	SPRG_04789 glucose-6-phosphate isomerase (556 aa)	7	LSAIASGEHVNK	0.9996	3	505.282
88	SPRG_04789T0	1	SPRG_04789 glucose-6-phosphate isomerase (556 aa)	7	LAAHADAIK	0.9996	3	399.906
88	SPRG_04789T0	1	SPRG_04789 glucose-6-phosphate isomerase (556 aa)	7	SQNPTHLSGEK	0.9992	3	495.921
88	SPRG_04789T0	1	SPRG_04789 glucose-6-phosphate isomerase (556 aa)	7	SPATKPMYVDGK	0.9996	3	437.209
88	SPRG_04789T0	1	SPRG_04789 glucose-6-phosphate isomerase (556 aa)	7	NVVEDVHEVLGAIR	0.9996	3	565.264
89	SPRG_04965T0	1	SPRG_04965 hypothetical protein (689 aa)	7	VSDDHVYLGGLEAEKDK	0.9996	4	577.506
89	SPRG_04965T0	1	SPRG_04965 hypothetical protein (689 aa)	7	LDELIQSLHR	0.9996	3	456.545
89	SPRG_04965T0	1	SPRG_04965 hypothetical protein (689 aa)	7	LMPSEHLFVLGK	0.9996	3	553.62
89	SPRG_04965T0	1	SPRG_04965 hypothetical protein (689 aa)	7	VAVVHNGTITNYNEIK	0.9849	3	687.684
89	SPRG_04965T0	1	SPRG_04965 hypothetical protein (689 aa)	7	LSPAPFPHWTIR	0.9996	3	522.595
89	SPRG_04965T0	1	SPRG_04965 hypothetical protein (689 aa)	7	EITYLHAEGYSGGALK	0.9996	3	666.299
89	SPRG_04965T0	1	SPRG_04965 hypothetical protein (689 aa)	7	HQEANSFLLEGLTILQNR	0.9996	3	695.02
90	SPRG_05705T0	1	SPRG_05705 hypothetical protein (225 aa)	7	EFSISK	0.9696	2	499.76
90	SPRG_05705T0	1	SPRG_05705 hypothetical protein (225 aa)	7	KEGEGETAAPAAEEAAPEDPVAVLTAEVEALK	0.9996	4	906.911
90	SPRG_05705T0	1	SPRG_05705 hypothetical protein (225 aa)	7	CLRPAQVGIIK	0.9996	3	511.294
90	SPRG_05705T0	1	SPRG_05705 hypothetical protein (225 aa)	7	AHESITLEEMSPEHSLVAIK	0.999	4	632.319
90	SPRG_05705T0	1	SPRG_05705 hypothetical protein (225 aa)	7	SLLDVSDNLK	0.9995	2	696.335
90	SPRG_05705T0	1	SPRG_05705 hypothetical protein (225 aa)	7	SLHEGVVMTDK	0.9996	3	507.273
90	SPRG_05705T0	1	SPRG_05705 hypothetical protein (225 aa)	7	FDPNFHEAMFEYPDETK	0.9996	3	807.629
91	SPRG_07363T0	1	SPRG_07363 hypothetical protein (459 aa)	7	RLTPAEIFAR	0.9996	3	439.887
91	SPRG_07363T0	1	SPRG_07363 hypothetical protein (459 aa)	7	EHALAAVGPIHELPDYNFIR	0.9996	4	602.299
91	SPRG_07363T0	1	SPRG_07363 hypothetical protein (459 aa)	7	YETEANNGAAHFLEHMAFK	0.9996	4	621.797
91	SPRG_07363T0	1	SPRG_07363 hypothetical protein (459 aa)	7	GDLQDYIATHYTAPR	0.9996	3	622.306
91	SPRG_07363T0	1	SPRG_07363 hypothetical protein (459 aa)	7	SFPAYVLNAPATEVTTLANGLR	0.9968	3	769.03
91	SPRG_07363T0	1	SPRG_07363 hypothetical protein (459 aa)	7	TQQQLEMEIENMGGHLNAYTSR	0.9996	3	850.682
91	SPRG_07363T0	1	SPRG_07363 hypothetical protein (459 aa)	7	EQTVYYAK	0.9996	2	500.222
92	SPRG_07853T0	1	SPRG_07853 hypothetical protein (421 aa)	7	VSLEDLYNGK	0.9996	2	713.382
92	SPRG_07853T0	1	SPRG_07853 hypothetical protein (421 aa)	7	GGDPELFK	0.9982	2	575.803
92	SPRG_07853T0	1	SPRG_07853 hypothetical protein (421 aa)	7	VLEVHIEK	0.9995	3	418.904
92	SPRG_07853T0	1	SPRG_07853 hypothetical protein (421 aa)	7	AVHGEGMPQHGNPFVK	0.9648	4	498.896
92	SPRG_07853T0	1	SPRG_07853 hypothetical protein (421 aa)	7	TKPGEVIKPNQFK	0.9996	4	516.286
92	SPRG_07853T0	1	SPRG_07853 hypothetical protein (421 aa)	7	DITVAYETLSDPEKR	0.9996	3	675.666
92	SPRG_07853T0	1	SPRG_07853 hypothetical protein (421 aa)	7	FYETLGVAK	0.9995	2	658.349
93	SPRG_08122T0	1	SPRG_08122 hypothetical protein (312 aa)	7	VDASEYHLER	0.9996	3	454.894
93	SPRG_08122T0	1	SPRG_08122 hypothetical protein (312 aa)	7	YDFDEFLK	0.9996	2	682.787
93	SPRG_08122T0	1	SPRG_08122 hypothetical protein (312 aa)	7	LGPSTFK	0.9891	2	519.285
93	SPRG_08122T0	1	SPRG_08122 hypothetical protein (312 aa)	7	FVDSENHGLACR	0.9996	3	513.205
93	SPRG_08122T0	1	SPRG_08122 hypothetical protein (312 aa)	7	IYLHFEEGDEAHHLTLK	0.9996	4	585.793
93	SPRG_08122T0	1	SPRG_08122 hypothetical protein (312 aa)	7	GDETIHDTIK	0.9987	3	472.896
93	SPRG_08122T0	1	SPRG_08122 hypothetical protein (312 aa)	7	VPGCVVSAHK	0.9996	3	444.226
94	SPRG_08563T0	1	SPRG_08563 6-phosphogluconate dehydrogenase (492 aa)	7	AAFLDR	0.9759	2	418.716
94	SPRG_08563T0	1	SPRG_08563 6-phosphogluconate dehydrogenase (492 aa)	7	DDYLVDK	0.9996	2	578.285
94	SPRG_08563T0	1	SPRG_08563 6-phosphogluconate dehydrogenase (492 aa)	7	GIHFVGMGISGGEEGAR	0.9996	3	563.892
94	SPRG_08563T0	1	SPRG_08563 6-phosphogluconate dehydrogenase (492 aa)	7	DFFGGHSYNR	0.9995	3	448.509
94	SPRG_08563T0	1	SPRG_08563 6-phosphogluconate dehydrogenase (492 aa)	7	EGVFHCEWTDAHHSIGNVAER	0.9995	4	646.778
94	SPRG_08563T0	1	SPRG_08563 6-phosphogluconate dehydrogenase (492 aa)	7	DEGNLPLVGHK	0.9996	3	489.568
94	SPRG_08563T0	1	SPRG_08563 6-phosphogluconate dehydrogenase (492 aa)	7	YLSGLK	0.9875	2	484.759
95	SPRG_08638T0	1	SPRG_08638 hypothetical protein (320 aa)	7	DEGAGAFFK	0.9996	2	615.291
95	SPRG_08638T0	1	SPRG_08638 hypothetical protein (320 aa)	7	NAPIWQK	0.9875	2	572.818
95	SPRG_08638T0	1	SPRG_08638 hypothetical protein (320 aa)	7	LGADVGVGK	0.9995	2	408.21
95	SPRG_08638T0	1	SPRG_08638 hypothetical protein (320 aa)	7	LFLDGVK	0.9949	2	540.283
95	SPRG_08638T0	1	SPRG_08638 hypothetical protein (320 aa)	7	AAFFGGYDTFR	0.9996	2	698.282
95	SPRG_08638T0	1	SPRG_08638 hypothetical protein (320 aa)	7	YFPTQALNFAFK	0.9996	3	578.926
95	SPRG_08638T0	1	SPRG_08638 hypothetical protein (320 aa)	7	EQGVSSFWR	0.9996	2	547.228
96	SPRG_09036T0	1	SPRG_09036 hypothetical protein (486 aa)	7	KDETLMK	0.9994	3	438.251
96	SPRG_09036T0	1	SPRG_09036 hypothetical protein (486 aa)	7	EEALIK	0.9968	2	495.763
96	SPRG_09036T0	1	SPRG_09036 hypothetical protein (486 aa)	7	VFIGPSSESVFVR	0.9996	2	712.331
96	SPRG_09036T0	1	SPRG_09036 hypothetical protein (486 aa)	7	SHFAAANLEPENNHWANVYDFNDPDK	0.9996	4	826.613
96	SPRG_09036T0	1	SPRG_09036 hypothetical protein (486 aa)	7	KDDVDLFDTTR	0.9996	3	538.275
96	SPRG_09036T0	1	SPRG_09036 hypothetical protein (486 aa)	7	SLLVQLK	0.9987	2	544.804
96	SPRG_09036T0	1	SPRG_09036 hypothetical protein (486 aa)	7	YEFATNFTFK	0.9996	2	778.336
97	SPRG_09584T0	1	SPRG_09584 hypothetical protein (172 aa), SPRG_14964 hypothetical protein (172 aa)	7	LNMWDIGGQK	0.9996	2	580.251
97	SPRG_09584T0	1	SPRG_09584 hypothetical protein (172 aa), SPRG_14964 hypothetical protein (172 aa)	7	NYYEQTDALIYVIDSADRR	0.9996	3	768.992
97	SPRG_09584T0	1	SPRG_09584 hypothetical protein (172 aa), SPRG_14964 hypothetical protein (172 aa)	7	RLEETGVELNNLLEEER	0.9996	3	681.638
97	SPRG_09584T0	1	SPRG_09584 hypothetical protein (172 aa), SPRG_14964 hypothetical protein (172 aa)	7	QDLLNALPASEISTALNLHTLR	0.9996	3	797.384
97	SPRG_09584T0	1	SPRG_09584 hypothetical protein (172 aa), SPRG_14964 hypothetical protein (172 aa)	7	NWHIQACSAK	0.9996	3	497.882
97	SPRG_09584T0	1	SPRG_09584 hypothetical protein (172 aa), SPRG_14964 hypothetical protein (172 aa)	7	LSEEDISHIMPTQGFNVK	0.9996	4	588.246
97	SPRG_09584T0	1	SPRG_09584 hypothetical protein (172 aa), SPRG_14964 hypothetical protein (172 aa)	7	SLQVDGFK	0.9996	2	591.295
98	SPRG_10439T0	1	SPRG_10439 elongation factor 1-alpha 1 (385 aa)	7	YFFTVIDAPGHR	0.9996	3	522.925
98	SPRG_10439T0	1	SPRG_10439 elongation factor 1-alpha 1 (385 aa)	7	QTVAVGVIHGVVK	0.9996	3	532.306
98	SPRG_10439T0	1	SPRG_10439 elongation factor 1-alpha 1 (385 aa)	7	LPLQDVYK	0.9996	3	421.899
98	SPRG_10439T0	1	SPRG_10439 elongation factor 1-alpha 1 (385 aa)	7	IGGIGTVPVGR	0.9996	2	512.271
98	SPRG_10439T0	1	SPRG_10439 elongation factor 1-alpha 1 (385 aa)	7	GYVASDSK	0.9996	2	557.763
98	SPRG_10439T0	1	SPRG_10439 elongation factor 1-alpha 1 (385 aa)	7	YAWVLDNLK	0.9996	2	705.336
98	SPRG_10439T0	1	SPRG_10439 elongation factor 1-alpha 1 (385 aa)	7	YEELK	0.9849	2	485.226
99	SPRG_10463T0	1	SPRG_10463 CAMK/CAMK1 protein kinase (363 aa)	7	DLKPENLLYATTDEHAPIK	0.9996	4	650.834
99	SPRG_10463T0	1	SPRG_10463 CAMK/CAMK1 protein kinase (363 aa)	7	VEVEVLQMVEHPNIVK	0.9996	3	723.004
99	SPRG_10463T0	1	SPRG_10463 CAMK/CAMK1 protein kinase (363 aa)	7	DLINHMLVVDPK	0.9995	3	566.624
99	SPRG_10463T0	1	SPRG_10463 CAMK/CAMK1 protein kinase (363 aa)	7	FTSEDVLNHPWVK	0.9995	3	620.603
99	SPRG_10463T0	1	SPRG_10463 CAMK/CAMK1 protein kinase (363 aa)	7	ADNSHWAVK	0.9986	3	439.208
99	SPRG_10463T0	1	SPRG_10463 CAMK/CAMK1 protein kinase (363 aa)	7	EVFDCPK	0.9973	2	586.273
99	SPRG_10463T0	1	SPRG_10463 CAMK/CAMK1 protein kinase (363 aa)	7	AGAYDFPSPYWDNVSDSAK	0.9996	3	793.331
100	SPRG_11891T0	1	SPRG_11891 ATP synthase subunit (227 aa), SPRG_13319 ATP synthase subunit (227 aa)	7	TEHDFNLEK	0.9996	3	474.202
100	SPRG_11891T0	1	SPRG_11891 ATP synthase subunit (227 aa), SPRG_13319 ATP synthase subunit (227 aa)	7	LMTVNYDEKPTIR	0.9996	3	532.595
100	SPRG_11891T0	1	SPRG_11891 ATP synthase subunit (227 aa), SPRG_13319 ATP synthase subunit (227 aa)	7	CGEVAQHEGAYR	0.9996	3	503.855
100	SPRG_11891T0	1	SPRG_11891 ATP synthase subunit (227 aa), SPRG_13319 ATP synthase subunit (227 aa)	7	MLFPEIK	0.998	2	591.306
100	SPRG_11891T0	1	SPRG_11891 ATP synthase subunit (227 aa), SPRG_13319 ATP synthase subunit (227 aa)	7	IQEEYAR	0.9944	2	526.762
100	SPRG_11891T0	1	SPRG_11891 ATP synthase subunit (227 aa), SPRG_13319 ATP synthase subunit (227 aa)	7	LMPPSHSAGGVTLVAK	0.9996	3	623.664
100	SPRG_11891T0	1	SPRG_11891 ATP synthase subunit (227 aa), SPRG_13319 ATP synthase subunit (227 aa)	7	DVHMIESLVPEIAANYAAIMK	0.9973	4	659.574
101	SPRG_12368T0	1	SPRG_12368 hypothetical protein (523 aa)	7	RLEELGYTDLTQAQLDMFVEK	0.9996	4	701.666
101	SPRG_12368T0	1	SPRG_12368 hypothetical protein (523 aa)	7	LIIFDTTLR	0.9934	2	618.314
101	SPRG_12368T0	1	SPRG_12368 hypothetical protein (523 aa)	7	TRPHLFPVHTR	0.9996	3	502.284
101	SPRG_12368T0	1	SPRG_12368 hypothetical protein (523 aa)	7	HQATYEIMLPESVGLTENR	0.9996	3	783.326
101	SPRG_12368T0	1	SPRG_12368 hypothetical protein (523 aa)	7	VKPTATITLNYK	0.9996	3	594.328
101	SPRG_12368T0	1	SPRG_12368 hypothetical protein (523 aa)	7	AIVGANAFAHESGIHQDGVLK	0.9995	4	606.317
101	SPRG_12368T0	1	SPRG_12368 hypothetical protein (523 aa)	7	IHLFLATSDIHLK	0.9996	4	449.75
102	SPRG_13142T0	1	SPRG_13142 hypothetical protein (281 aa)	7	DVIYSAVFDHDSK	0.9996	3	595.297
102	SPRG_13142T0	1	SPRG_13142 hypothetical protein (281 aa)	7	SAISDYGGAIGYK	0.9996	2	650.277
102	SPRG_13142T0	1	SPRG_13142 hypothetical protein (281 aa)	7	LGASFNHSSGINFTK	0.9996	3	527.234
102	SPRG_13142T0	1	SPRG_13142 hypothetical protein (281 aa)	7	LIGEAEIANALVDNLK	0.9996	3	561.634
102	SPRG_13142T0	1	SPRG_13142 hypothetical protein (281 aa)	7	PALLFK	0.9962	2	488.82
102	SPRG_13142T0	1	SPRG_13142 hypothetical protein (281 aa)	7	NLTASFSHAVNK	0.9996	3	526.294
102	SPRG_13142T0	1	SPRG_13142 hypothetical protein (281 aa)	7	AADTLNDDYDFNRK	0.9996	3	552.216
103	SPRG_16504T0	1	SPRG_16504 methylmalonate-semialdehyde dehydrogenase (521 aa)	7	DHTEELAHSITK	0.9996	4	417.951
103	SPRG_16504T0	1	SPRG_16504 methylmalonate-semialdehyde dehydrogenase (521 aa)	7	AISFVGGNNAGEYIHAR	0.9996	3	592.599
103	SPRG_16504T0	1	SPRG_16504 methylmalonate-semialdehyde dehydrogenase (521 aa)	7	NHAVILPDADKEQTINALAGAAFGAAGQR	0.9996	4	730.585
103	SPRG_16504T0	1	SPRG_16504 methylmalonate-semialdehyde dehydrogenase (521 aa)	7	EWVHDIVEK	0.9996	3	481.589
103	SPRG_16504T0	1	SPRG_16504 methylmalonate-semialdehyde dehydrogenase (521 aa)	7	GDLHFYGK	0.9995	3	408.882
103	SPRG_16504T0	1	SPRG_16504 methylmalonate-semialdehyde dehydrogenase (521 aa)	7	RVEDLIQAGVDAGAELLLDGR	0.9996	3	736.345
103	SPRG_16504T0	1	SPRG_16504 methylmalonate-semialdehyde dehydrogenase (521 aa)	7	LAQEAGVPDGVLNVIHGAK	0.9996	3	629.981
104	SPRG_20160T0	1	SPRG_20160 hypothetical protein (962 aa)	7	TVEAPALAIMEPLLVR	0.9995	3	574.981
104	SPRG_20160T0	1	SPRG_20160 hypothetical protein (962 aa)	7	VLLPHIFGGMDR	0.9996	3	457.547
104	SPRG_20160T0	1	SPRG_20160 hypothetical protein (962 aa)	7	IEFDSILQTLK	0.9996	3	532.268
104	SPRG_20160T0	1	SPRG_20160 hypothetical protein (962 aa)	7	LVEEPAEALLFTPK	0.9993	3	615.634
104	SPRG_20160T0	1	SPRG_20160 hypothetical protein (962 aa)	7	AGALDLIHDLSELHPVQVSR	0.9996	4	543.274
104	SPRG_20160T0	1	SPRG_20160 hypothetical protein (962 aa)	7	LASTTFVK	0.9996	2	433.743
104	SPRG_20160T0	1	SPRG_20160 hypothetical protein (962 aa)	7	CLPDIIPNATEQMWDTRPEVK	0.9996	4	702.286
105	SPRG_00051T0	1	SPRG_00051 hypothetical protein (310 aa)	6	CTIALHDLVSNK	0.9994	3	549.915
105	SPRG_00051T0	1	SPRG_00051 hypothetical protein (310 aa)	6	AADLALDELFR	0.9994	2	616.29
105	SPRG_00051T0	1	SPRG_00051 hypothetical protein (310 aa)	6	LYLQNVLDGK	0.9994	2	725.862
105	SPRG_00051T0	1	SPRG_00051 hypothetical protein (310 aa)	6	ESEADLK	0.979	2	540.307
105	SPRG_00051T0	1	SPRG_00051 hypothetical protein (310 aa)	6	STIGAYEAEEVGVEHLLR	0.9994	3	658.302
105	SPRG_00051T0	1	SPRG_00051 hypothetical protein (310 aa)	6	IVGFYSTGPK	0.9994	2	534.761
106	SPRG_00090T0	1	SPRG_00090 glyceraldehyde-3-phosphate dehydrogenase (347 aa)	6	LVDLVLHMATIDQK	0.9996	3	532.6
106	SPRG_00090T0	1	SPRG_00090 glyceraldehyde-3-phosphate dehydrogenase (347 aa)	6	DGNLVIDGHVVR	0.9996	3	431.892
106	SPRG_00090T0	1	SPRG_00090 glyceraldehyde-3-phosphate dehydrogenase (347 aa)	6	DSTPMYVMGVNHDK	0.9996	3	638.587
106	SPRG_00090T0	1	SPRG_00090 glyceraldehyde-3-phosphate dehydrogenase (347 aa)	6	SSIFDANACIALNDHFVK	0.9996	3	670.288
106	SPRG_00090T0	1	SPRG_00090 glyceraldehyde-3-phosphate dehydrogenase (347 aa)	6	GASLAAIK	0.9972	2	509.783
106	SPRG_00090T0	1	SPRG_00090 glyceraldehyde-3-phosphate dehydrogenase (347 aa)	6	VPVPDVSVVDLTVR	0.9996	3	546.952
107	SPRG_00615T0	1	SPRG_00615 UV excision repair protein Rad23 (423 aa)	6	IHLTEEEAAAINR	0.9994	3	537.62
107	SPRG_00615T0	1	SPRG_00615 UV excision repair protein Rad23 (423 aa)	6	LVDMGFDR	0.9985	2	548.763
107	SPRG_00615T0	1	SPRG_00615 UV excision repair protein Rad23 (423 aa)	6	ENDFLVVMVTKPK	0.9986	3	656.647
107	SPRG_00615T0	1	SPRG_00615 UV excision repair protein Rad23 (423 aa)	6	LIHANQEQFVR	0.9994	3	500.259
107	SPRG_00615T0	1	SPRG_00615 UV excision repair protein Rad23 (423 aa)	6	NHPQFDALR	0.9994	3	414.549
107	SPRG_00615T0	1	SPRG_00615 UV excision repair protein Rad23 (423 aa)	6	LIQSNPAALPTVLQQIGGQSPELLR	0.9994	4	697.591
108	SPRG_01020T0	1	SPRG_01020 hypothetical protein (259 aa)	6	ETPFDFSEENYVK	0.999	3	631.612
108	SPRG_01020T0	1	SPRG_01020 hypothetical protein (259 aa)	6	ASAIIPLLDLAQR	0.983	3	508.934
108	SPRG_01020T0	1	SPRG_01020 hypothetical protein (259 aa)	6	ELLDACK	0.9996	2	563.257
108	SPRG_01020T0	1	SPRG_01020 hypothetical protein (259 aa)	6	WEHPPAGFK	0.9996	3	452.906
108	SPRG_01020T0	1	SPRG_01020 hypothetical protein (259 aa)	6	MRPDSDLVPK	0.9996	3	482.59
108	SPRG_01020T0	1	SPRG_01020 hypothetical protein (259 aa)	6	TIESHLGIK	0.9996	3	429.242
109	SPRG_01087T0	1	SPRG_01087 hypothetical protein (601 aa)	6	YLATGHDVGNTCTDIDICR	0.9994	3	768.276
109	SPRG_01087T0	1	SPRG_01087 hypothetical protein (601 aa)	6	YIHEHGIPEEGCQR	0.9994	3	571.228
109	SPRG_01087T0	1	SPRG_01087 hypothetical protein (601 aa)	6	SYYVAEYGHVR	0.9994	3	496.557
109	SPRG_01087T0	1	SPRG_01087 hypothetical protein (601 aa)	6	EDEGCHGGEGLSAYR	0.999	3	590.543
109	SPRG_01087T0	1	SPRG_01087 hypothetical protein (601 aa)	6	TDIDHDISIVGWGVER	0.9977	3	652.617
109	SPRG_01087T0	1	SPRG_01087 hypothetical protein (601 aa)	6	GPIGCGMHVTDK	0.9993	3	522.227
110	SPRG_01121T0	1	SPRG_01121 hypothetical protein (645 aa)	6	RPLTIAEIAVR	0.9996	3	461.61
110	SPRG_01121T0	1	SPRG_01121 hypothetical protein (645 aa)	6	CYAELSFK	0.9996	2	647.766
110	SPRG_01121T0	1	SPRG_01121 hypothetical protein (645 aa)	6	VNFIEHYAAR	0.9996	3	455.233
110	SPRG_01121T0	1	SPRG_01121 hypothetical protein (645 aa)	6	VDTTAPYPYTYFSADHK	0.9996	3	755.349
110	SPRG_01121T0	1	SPRG_01121 hypothetical protein (645 aa)	6	SLYDSVHYVEK	0.9996	4	443.703
110	SPRG_01121T0	1	SPRG_01121 hypothetical protein (645 aa)	6	YSHVYLHVPSTNHYSLTDK	0.9996	4	638.322
111	SPRG_01813T0	1	SPRG_01813 hypothetical protein (1089 aa)	6	LGEEILFHHEGGVDVGDVDAK	0.9937	4	631.807
111	SPRG_01813T0	1	SPRG_01813 hypothetical protein (1089 aa)	6	WLADYSSGAHTLESR	0.9996	3	564.904
111	SPRG_01813T0	1	SPRG_01813 hypothetical protein (1089 aa)	6	SIGFIGHYLDQK	0.9996	3	555.96
111	SPRG_01813T0	1	SPRG_01813 hypothetical protein (1089 aa)	6	YPGSTFIQHLLR	0.9996	3	525.898
111	SPRG_01813T0	1	SPRG_01813 hypothetical protein (1089 aa)	6	LVVKPDQLIK	0.9996	3	528.985
111	SPRG_01813T0	1	SPRG_01813 hypothetical protein (1089 aa)	6	ENPWLLETK	0.9996	2	564.266
112	SPRG_01880T0	1	SPRG_01880 hypothetical protein (198 aa)	6	DSLIEALGEDTHLVR	0.9996	3	556.584
112	SPRG_01880T0	1	SPRG_01880 hypothetical protein (198 aa)	6	AEVGIHPSLAIAPPAELPADTFMGSPGNK	0.9996	4	798.704
112	SPRG_01880T0	1	SPRG_01880 hypothetical protein (198 aa)	6	IESYLSPELR	0.9969	2	675.808
112	SPRG_01880T0	1	SPRG_01880 hypothetical protein (198 aa)	6	EEAHVPSTGSK	0.9995	3	477.212
112	SPRG_01880T0	1	SPRG_01880 hypothetical protein (198 aa)	6	WVPYKPWK	0.9996	3	512.617
112	SPRG_01880T0	1	SPRG_01880 hypothetical protein (198 aa)	6	NVYSTQYYTR	0.9996	2	719.835
113	SPRG_02683T0	1	SPRG_02683 hypothetical protein (1025 aa)	6	ADLAFK	0.9636	2	476.759
113	SPRG_02683T0	1	SPRG_02683 hypothetical protein (1025 aa)	6	EFECLWR	0.995	2	586.734
113	SPRG_02683T0	1	SPRG_02683 hypothetical protein (1025 aa)	6	FTFHFLQR	0.9996	3	413.88
113	SPRG_02683T0	1	SPRG_02683 hypothetical protein (1025 aa)	6	TLYEEFEALHSPASK	0.9996	3	574.589
113	SPRG_02683T0	1	SPRG_02683 hypothetical protein (1025 aa)	6	GVVLLNLAHQDK	0.9996	3	532.276
113	SPRG_02683T0	1	SPRG_02683 hypothetical protein (1025 aa)	6	ISYDELLK	0.9996	2	490.747
114	SPRG_02861T0	1	SPRG_02861 ATP synthase subunit (395 aa)	6	SIDDAFYER	0.9991	2	630.292
114	SPRG_02861T0	1	SPRG_02861 ATP synthase subunit (395 aa)	6	FVDEFVFLR	0.9994	2	586.3
114	SPRG_02861T0	1	SPRG_02861 ATP synthase subunit (395 aa)	6	IWEIHQSEGVDNK	0.9991	3	614.959
114	SPRG_02861T0	1	SPRG_02861 ATP synthase subunit (395 aa)	6	DAIHNFIPIFSENAPWR	0.9994	3	724.306
114	SPRG_02861T0	1	SPRG_02861 ATP synthase subunit (395 aa)	6	DVNELIGQLHPLGK	0.9994	3	607.635
114	SPRG_02861T0	1	SPRG_02861 ATP synthase subunit (395 aa)	6	SGFLDDVDYHHLTQCETLEDIK	0.9994	4	728.812
115	SPRG_02908T0	1	SPRG_02908 enolase (450 aa)	6	SAVYAGK	0.9989	2	492.254
115	SPRG_02908T0	1	SPRG_02908 enolase (450 aa)	6	ASVPSGASTGIHEACELR	0.9996	3	610.292
115	SPRG_02908T0	1	SPRG_02908 enolase (450 aa)	6	GNPTVEVDLTTEHGLFR	0.9996	3	676.971
115	SPRG_02908T0	1	SPRG_02908 enolase (450 aa)	6	SSTDEPLSGAALGQLYK	0.9996	3	675.634
115	SPRG_02908T0	1	SPRG_02908 enolase (450 aa)	6	GVPLFQHFADMIGNDK	0.9996	4	519.982
115	SPRG_02908T0	1	SPRG_02908 enolase (450 aa)	6	AGWGVMTSHR	0.9996	3	415.846
116	SPRG_02941T0	1	SPRG_02941 hypothetical protein (435 aa)	6	FLEDSFLLK	0.9996	3	467.225
116	SPRG_02941T0	1	SPRG_02941 hypothetical protein (435 aa)	6	AIEEIVSEYFVSGEVEEVQHR	0.9996	3	816.341
116	SPRG_02941T0	1	SPRG_02941 hypothetical protein (435 aa)	6	ELNVEHFHHEVVK	0.9996	4	476.991
116	SPRG_02941T0	1	SPRG_02941 hypothetical protein (435 aa)	6	VAIDQLTK	0.9994	2	588.305
116	SPRG_02941T0	1	SPRG_02941 hypothetical protein (435 aa)	6	TSEPYNYEFVK	0.9996	2	832.858
116	SPRG_02941T0	1	SPRG_02941 hypothetical protein (435 aa)	6	GWGPGDGRPVEELK	0.9996	3	595.643
117	SPRG_03385T0	1	SPRG_03385 hypothetical protein (330 aa)	6	DEDLWHK	0.9978	3	410.845
117	SPRG_03385T0	1	SPRG_03385 hypothetical protein (330 aa)	6	EIVDLIDDEPAMGPTFVR	0.9996	3	720.98
117	SPRG_03385T0	1	SPRG_03385 hypothetical protein (330 aa)	6	YIFFGPR	0.9946	2	450.232
117	SPRG_03385T0	1	SPRG_03385 hypothetical protein (330 aa)	6	NEPEISHGGNAGLNLAIAR	0.9982	3	644.294
117	SPRG_03385T0	1	SPRG_03385 hypothetical protein (330 aa)	6	LPNADMGSKPSTISHIR	0.9995	4	532.772
117	SPRG_03385T0	1	SPRG_03385 hypothetical protein (330 aa)	6	VNIEK	0.9769	2	445.739
118	SPRG_03427T0	1	SPRG_03427 oxoglutarate dehydrogenase (894 aa)	6	VASYKPTDVDAFK	0.9996	3	625
118	SPRG_03427T0	1	SPRG_03427 oxoglutarate dehydrogenase (894 aa)	6	HAAFTDQGSEDMYFPFQHLPAELNPAK	0.9996	4	838.056
118	SPRG_03427T0	1	SPRG_03427 oxoglutarate dehydrogenase (894 aa)	6	LALLVGLLEYPVHK	0.9996	3	618.309
118	SPRG_03427T0	1	SPRG_03427 oxoglutarate dehydrogenase (894 aa)	6	VHVSLLHNPSHLEIINPVATGK	0.9996	4	666.61
118	SPRG_03427T0	1	SPRG_03427 oxoglutarate dehydrogenase (894 aa)	6	KPVVVMAPK	0.9996	3	467.621
118	SPRG_03427T0	1	SPRG_03427 oxoglutarate dehydrogenase (894 aa)	6	LYYDLVK	0.9979	2	601.299
119	SPRG_03980T0	1	SPRG_03980 hypothetical protein (290 aa)	6	LITGAGAADVEVPEDLTLEK	0.9974	3	777.065
119	SPRG_03980T0	1	SPRG_03980 hypothetical protein (290 aa)	6	LLDPEDKEEAINER	0.9994	3	653.623
119	SPRG_03980T0	1	SPRG_03980 hypothetical protein (290 aa)	6	IATEYYESVEDPEVHAAVGK	0.9994	4	624.764
119	SPRG_03980T0	1	SPRG_03980 hypothetical protein (290 aa)	6	MTELQHIQSQR	0.9994	3	510.891
119	SPRG_03980T0	1	SPRG_03980 hypothetical protein (290 aa)	6	LQELYR	0.9581	2	483.233
119	SPRG_03980T0	1	SPRG_03980 hypothetical protein (290 aa)	6	ADQLSAQIHEQHGLSR	0.9994	4	484.239
120	SPRG_04084T0	1	SPRG_04084 hypothetical protein (155 aa)	6	DLPNMIDQAVGR	0.9994	2	736.816
120	SPRG_04084T0	1	SPRG_04084 hypothetical protein (155 aa)	6	AIGISHNDSPYIK	0.9994	4	462.497
120	SPRG_04084T0	1	SPRG_04084 hypothetical protein (155 aa)	6	LAEEGIELFSR	0.9994	2	631.29
120	SPRG_04084T0	1	SPRG_04084 hypothetical protein (155 aa)	6	WFNLHEGK	0.9994	3	440.234
120	SPRG_04084T0	1	SPRG_04084 hypothetical protein (155 aa)	6	ENPILVPSFNSHR	0.9994	3	551.911
120	SPRG_04084T0	1	SPRG_04084 hypothetical protein (155 aa)	6	VFYVPDYDK	0.9994	2	717.32
121	SPRG_04937T0	1	SPRG_04937 propionyl-CoA carboxylase subunit beta (543 aa)	6	IELLLDEGSFR	0.9975	2	718.337
121	SPRG_04937T0	1	SPRG_04937 propionyl-CoA carboxylase subunit beta (543 aa)	6	GFVDDIIEPTATR	0.9996	2	717.338
121	SPRG_04937T0	1	SPRG_04937 propionyl-CoA carboxylase subunit beta (543 aa)	6	DFGMETQHYPGDGVITGHGK	0.9995	4	609.33
121	SPRG_04937T0	1	SPRG_04937 propionyl-CoA carboxylase subunit beta (543 aa)	6	LENPWK	0.9796	2	537.78
121	SPRG_04937T0	1	SPRG_04937 propionyl-CoA carboxylase subunit beta (543 aa)	6	FFDFLPLNNK	0.9996	2	627.798
121	SPRG_04937T0	1	SPRG_04937 propionyl-CoA carboxylase subunit beta (543 aa)	6	HRPVPTLESIVPPDPNVPYNMR	0.9584	4	672.803
122	SPRG_05061T0	1	SPRG_05061 hypothetical protein (212 aa)	6	FGSGWAWLGVK	0.9994	3	499.224
122	SPRG_05061T0	1	SPRG_05061 hypothetical protein (212 aa)	6	YAYEALEPYVDTETMK	0.9994	3	737.636
122	SPRG_05061T0	1	SPRG_05061 hypothetical protein (212 aa)	6	SIVEIVK	0.9994	2	538.284
122	SPRG_05061T0	1	SPRG_05061 hypothetical protein (212 aa)	6	HHQAYINNINNYIAGEPSLAGK	0.9994	4	678.839
122	SPRG_05061T0	1	SPRG_05061 hypothetical protein (212 aa)	6	VGEYYTNHASK	0.9994	4	426.1
122	SPRG_05061T0	1	SPRG_05061 hypothetical protein (212 aa)	6	RPEYISAFWNVVNWDK	0.9994	3	771.386
123	SPRG_05269T0	1	SPRG_05269 40S ribosomal protein S6 (248 aa)	6	VIECDDELK	0.9994	2	699.291
123	SPRG_05269T0	1	SPRG_05269 40S ribosomal protein S6 (248 aa)	6	AGDNDVPGLTDGHIPR	0.9994	3	545.239
123	SPRG_05269T0	1	SPRG_05269 40S ribosomal protein S6 (248 aa)	6	LNIANPHTGMQK	0.9994	3	543.252
123	SPRG_05269T0	1	SPRG_05269 40S ribosomal protein S6 (248 aa)	6	LFNLSK	0.9922	2	505.296
123	SPRG_05269T0	1	SPRG_05269 40S ribosomal protein S6 (248 aa)	6	MAQEVDGEHLGEEFK	0.9994	3	674.928
123	SPRG_05269T0	1	SPRG_05269 40S ribosomal protein S6 (248 aa)	6	AFYEK	0.9661	2	473.244
124	SPRG_05438T0	1	SPRG_05438 hypothetical protein (1078 aa)	6	LPTDWEELFVNGNDGTNEGIIHK	0.9996	4	722.322
124	SPRG_05438T0	1	SPRG_05438 hypothetical protein (1078 aa)	6	ENILSVQEIHDLTK	0.9996	3	642.962
124	SPRG_05438T0	1	SPRG_05438 hypothetical protein (1078 aa)	6	ELDQYGLHK	0.9996	3	464.25
124	SPRG_05438T0	1	SPRG_05438 hypothetical protein (1078 aa)	6	SSLSEWLVK	0.9996	2	668.82
124	SPRG_05438T0	1	SPRG_05438 hypothetical protein (1078 aa)	6	IDTWFLSR	0.998	2	519.243
124	SPRG_05438T0	1	SPRG_05438 hypothetical protein (1078 aa)	6	VFAHDVGYPVLVR	0.9996	3	539.292
125	SPRG_05534T0	1	SPRG_05534 hypothetical protein (108 aa), SPRG_17672 hypothetical protein (108 aa)	6	GFEPTVHR	0.9951	2	471.741
125	SPRG_05534T0	1	SPRG_05534 hypothetical protein (108 aa), SPRG_17672 hypothetical protein (108 aa)	6	IFERPK	0.9605	2	539.292
125	SPRG_05534T0	1	SPRG_05534 hypothetical protein (108 aa), SPRG_17672 hypothetical protein (108 aa)	6	IHELLDMPGK	0.9996	3	486.267
125	SPRG_05534T0	1	SPRG_05534 hypothetical protein (108 aa), SPRG_17672 hypothetical protein (108 aa)	6	RQPGLISVETMSDTDDHHK	0.9996	4	618.296
125	SPRG_05534T0	1	SPRG_05534 hypothetical protein (108 aa), SPRG_17672 hypothetical protein (108 aa)	6	YIVMSEWR	0.9996	2	614.271
125	SPRG_05534T0	1	SPRG_05534 hypothetical protein (108 aa), SPRG_17672 hypothetical protein (108 aa)	6	RDYEAWEK	0.9996	3	462.232
126	SPRG_05568T0	1	SPRG_05568 V-type H(+)-translocating pyrophosphatase (768 aa)	6	GCVSIEDKDGK	0.9996	3	543.575
126	SPRG_05568T0	1	SPRG_05568 V-type H(+)-translocating pyrophosphatase (768 aa)	6	ESFNTAFR	0.9984	2	486.226
126	SPRG_05568T0	1	SPRG_05568 V-type H(+)-translocating pyrophosphatase (768 aa)	6	VGGGIYTK	0.9996	2	541.774
126	SPRG_05568T0	1	SPRG_05568 V-type H(+)-translocating pyrophosphatase (768 aa)	6	AAVIGDTVGDPLKDTSGPALNILMK	0.9995	4	736.87
126	SPRG_05568T0	1	SPRG_05568 V-type H(+)-translocating pyrophosphatase (768 aa)	6	RGETYELLSQESR	0.9996	3	522.23
126	SPRG_05568T0	1	SPRG_05568 V-type H(+)-translocating pyrophosphatase (768 aa)	6	HQFATIPGLLEGLPGHGPPDHAR	0.9996	4	605.284
127	SPRG_05713T0	1	SPRG_05713 hypothetical protein (298 aa)	6	ERDFYFGK	0.9996	3	450.537
127	SPRG_05713T0	1	SPRG_05713 hypothetical protein (298 aa)	6	VDWSANK	0.9987	2	554.268
127	SPRG_05713T0	1	SPRG_05713 hypothetical protein (298 aa)	6	LRDIELMLQELDESEHTETVK	0.9996	4	704.869
127	SPRG_05713T0	1	SPRG_05713 hypothetical protein (298 aa)	6	GQIEGLEK	0.9995	2	581.316
127	SPRG_05713T0	1	SPRG_05713 hypothetical protein (298 aa)	6	SSAKPPSAPSSIEK	0.9996	3	606.625
127	SPRG_05713T0	1	SPRG_05713 hypothetical protein (298 aa)	6	DYEYINNYK	0.9996	2	755.322
128	SPRG_05875T0	1	SPRG_05875 hypothetical protein (324 aa)	6	DIPALEFLK	0.9993	3	445.234
128	SPRG_05875T0	1	SPRG_05875 hypothetical protein (324 aa)	6	TLQEQQAVIEAQFEEERR	0.9994	3	735.326
128	SPRG_05875T0	1	SPRG_05875 hypothetical protein (324 aa)	6	LEFHFAPNEFFTNDVLTK	0.9994	4	615.255
128	SPRG_05875T0	1	SPRG_05875 hypothetical protein (324 aa)	6	LYQPLYDER	0.9994	2	598.768
128	SPRG_05875T0	1	SPRG_05875 hypothetical protein (324 aa)	6	ALVVTGEK	0.9955	2	552.799
128	SPRG_05875T0	1	SPRG_05875 hypothetical protein (324 aa)	6	ILELK	0.9721	2	452.265
129	SPRG_06687T0	1	SPRG_06687 40S ribosomal protein S3a-2 (262 aa)	6	VVRDEDLLVQSMAGTGGR	0.9995	3	682.985
129	SPRG_06687T0	1	SPRG_06687 40S ribosomal protein S3a-2 (262 aa)	6	IASEGLK	0.9946	2	503.289
129	SPRG_06687T0	1	SPRG_06687 40S ribosomal protein S3a-2 (262 aa)	6	VFEVCLADLNKDEDQSFR	0.9996	3	724.642
129	SPRG_06687T0	1	SPRG_06687 40S ribosomal protein S3a-2 (262 aa)	6	LMELHEEGAEEK	0.9996	3	471.196
129	SPRG_06687T0	1	SPRG_06687 40S ribosomal protein S3a-2 (262 aa)	6	ICSLIK	0.9512	2	505.758
129	SPRG_06687T0	1	SPRG_06687 40S ribosomal protein S3a-2 (262 aa)	6	FIPEIIGK	0.9993	2	457.744
130	SPRG_06729T0	1	SPRG_06729 hypothetical protein (279 aa)	6	AFAAGADIK	0.9996	2	576.291
130	SPRG_06729T0	1	SPRG_06729 hypothetical protein (279 aa)	6	AMHLVLTGDMIDAQQAER	0.9996	3	672.293
130	SPRG_06729T0	1	SPRG_06729 hypothetical protein (279 aa)	6	LFYATFATHDQK	0.9996	3	577.295
130	SPRG_06729T0	1	SPRG_06729 hypothetical protein (279 aa)	6	EGMDAFVNK	0.9996	2	657.778
130	SPRG_06729T0	1	SPRG_06729 hypothetical protein (279 aa)	6	FGQPEIK	0.9899	2	409.715
130	SPRG_06729T0	1	SPRG_06729 hypothetical protein (279 aa)	6	VGIIQLNRPK	0.9996	3	475.954
131	SPRG_06769T0	1	SPRG_06769 26S protease regulatory subunit 6B (406 aa)	6	EAVELPLTHFDLYK	0.9996	3	558.92
131	SPRG_06769T0	1	SPRG_06769 26S protease regulatory subunit 6B (406 aa)	6	ADTLDPALLRPGR	0.9996	3	513.602
131	SPRG_06769T0	1	SPRG_06769 26S protease regulatory subunit 6B (406 aa)	6	IEFPLPDRR	0.9983	3	429.55
131	SPRG_06769T0	1	SPRG_06769 26S protease regulatory subunit 6B (406 aa)	6	HLEFLDIQEGYIK	0.9996	3	631.666
131	SPRG_06769T0	1	SPRG_06769 26S protease regulatory subunit 6B (406 aa)	6	LKPNSSVALHR	0.9996	3	503.958
131	SPRG_06769T0	1	SPRG_06769 26S protease regulatory subunit 6B (406 aa)	6	RADTTFDFYH	0.9996	3	472.878
132	SPRG_06995T0	1	SPRG_06995 prolyl-tRNA synthetase (502 aa)	6	IDIAFTDLK	0.999	2	662.3
132	SPRG_06995T0	1	SPRG_06995 prolyl-tRNA synthetase (502 aa)	6	GIQAATSHHLGQNFGK	0.9882	4	489.255
132	SPRG_06995T0	1	SPRG_06995 prolyl-tRNA synthetase (502 aa)	6	YNHWELK	0.9994	3	426.558
132	SPRG_06995T0	1	SPRG_06995 prolyl-tRNA synthetase (502 aa)	6	EFLWQEGHTAHATK	0.9992	4	486.482
132	SPRG_06995T0	1	SPRG_06995 prolyl-tRNA synthetase (502 aa)	6	KENFADWYTDVITK	0.9994	3	721.388
132	SPRG_06995T0	1	SPRG_06995 prolyl-tRNA synthetase (502 aa)	6	IVTQWSDFVK	0.9994	2	610.787
133	SPRG_07679T0	1	SPRG_07679 40S ribosomal protein (124 aa)	6	RVCDEVAIIPSK	0.9996	3	555.272
133	SPRG_07679T0	1	SPRG_07679 40S ribosomal protein (124 aa)	6	LTLDFDSNKR	0.9995	3	403.522
133	SPRG_07679T0	1	SPRG_07679 40S ribosomal protein (124 aa)	6	RLDFVPEVSAINTDAIEIDNDTR	0.9996	3	868.394
133	SPRG_07679T0	1	SPRG_07679 40S ribosomal protein (124 aa)	6	IAGYITHLMK	0.9996	3	484.261
133	SPRG_07679T0	1	SPRG_07679 40S ribosomal protein (124 aa)	6	DLLAHLEIQLPGVR	0.9996	3	525.272
133	SPRG_07679T0	1	SPRG_07679 40S ribosomal protein (124 aa)	6	SAVQIIEK	0.9995	2	443.237
134	SPRG_07816T0	1	SPRG_07816 hypothetical protein (622 aa)	6	LAFPYPK	0.992	2	418.228
134	SPRG_07816T0	1	SPRG_07816 hypothetical protein (622 aa)	6	NIIHEQLQMK	0.9996	3	519.91
134	SPRG_07816T0	1	SPRG_07816 hypothetical protein (622 aa)	6	TPTAAHEQALASLFAEYASDK	0.9996	4	628.267
134	SPRG_07816T0	1	SPRG_07816 hypothetical protein (622 aa)	6	TGGLAGVGHGFK	0.9996	3	463.596
134	SPRG_07816T0	1	SPRG_07816 hypothetical protein (622 aa)	6	LSVVGNLFK	0.9996	2	487.774
134	SPRG_07816T0	1	SPRG_07816 hypothetical protein (622 aa)	6	TPLDGVHPNLK	0.9996	3	493.577
135	SPRG_07931T0	1	SPRG_07931 translation initiation factor eIF-5A (160 aa)	6	ADFEAGK	0.9996	2	513.233
135	SPRG_07931T0	1	SPRG_07931 translation initiation factor eIF-5A (160 aa)	6	CNFTALDIFTNK	0.9996	3	574.239
135	SPRG_07931T0	1	SPRG_07931 translation initiation factor eIF-5A (160 aa)	6	ACGIEQIIAK	0.9996	3	460.549
135	SPRG_07931T0	1	SPRG_07931 translation initiation factor eIF-5A (160 aa)	6	LPNIPEGFGDEIR	0.9996	3	534.241
135	SPRG_07931T0	1	SPRG_07931 translation initiation factor eIF-5A (160 aa)	6	GGFIMIK	0.9982	2	535.286
135	SPRG_07931T0	1	SPRG_07931 translation initiation factor eIF-5A (160 aa)	6	QLSISVLR	0.9977	2	457.25
136	SPRG_08068T0	1	SPRG_08068 hypothetical protein (348 aa)	6	DALMPAVHHADFVFGNENEALEFGK	0.9994	4	766.28
136	SPRG_08068T0	1	SPRG_08068 hypothetical protein (348 aa)	6	SHGWGEDLAVIALR	0.9994	3	556.612
136	SPRG_08068T0	1	SPRG_08068 hypothetical protein (348 aa)	6	VHDAFLTK	0.9994	3	406.895
136	SPRG_08068T0	1	SPRG_08068 hypothetical protein (348 aa)	6	LQHSIVGLGNPLLDISAK	0.9994	3	625.65
136	SPRG_08068T0	1	SPRG_08068 hypothetical protein (348 aa)	6	HLPMYDELTK	0.9994	3	512.271
136	SPRG_08068T0	1	SPRG_08068 hypothetical protein (348 aa)	6	DGVNAHYMVHDK	0.9994	4	419.18
137	SPRG_08221T0	1	SPRG_08221 alanyl-tRNA synthetase (976 aa)	6	FDFTTNK	0.9963	2	580.781
137	SPRG_08221T0	1	SPRG_08221 alanyl-tRNA synthetase (976 aa)	6	LYVTYFGGDEK	0.9996	2	790.35
137	SPRG_08221T0	1	SPRG_08221 alanyl-tRNA synthetase (976 aa)	6	YGEQFLHAPR	0.9996	3	454.568
137	SPRG_08221T0	1	SPRG_08221 alanyl-tRNA synthetase (976 aa)	6	VLPFGCK	0.9893	2	549.298
137	SPRG_08221T0	1	SPRG_08221 alanyl-tRNA synthetase (976 aa)	6	ETFVNFFTSHPALPHDEYK	0.9995	4	642.558
137	SPRG_08221T0	1	SPRG_08221 alanyl-tRNA synthetase (976 aa)	6	ALKPDQIAAVEGIVK	0.9996	3	662.008
138	SPRG_08452T0	1	SPRG_08452 fumarate hydratase (464 aa)	6	LHDALDAK	0.9996	2	585.836
138	SPRG_08452T0	1	SPRG_08452 fumarate hydratase (464 aa)	6	YVRPEDMIGPK	0.9996	3	531.623
138	SPRG_08452T0	1	SPRG_08452 fumarate hydratase (464 aa)	6	THTQDATPLTLGQEFSGYR	0.9996	3	755.973
138	SPRG_08452T0	1	SPRG_08452 fumarate hydratase (464 aa)	6	EFDGIIK	0.9984	2	555.282
138	SPRG_08452T0	1	SPRG_08452 fumarate hydratase (464 aa)	6	VEDVLPNLYK	0.9996	3	493.244
138	SPRG_08452T0	1	SPRG_08452 fumarate hydratase (464 aa)	6	SLQNFPIGGGR	0.9794	3	430.569
139	SPRG_08827T0	1	SPRG_08827 hypothetical protein (518 aa)	6	GYDFVQVAK	0.9993	2	657.842
139	SPRG_08827T0	1	SPRG_08827 hypothetical protein (518 aa)	6	VIWDLADVDK	0.9994	2	731.377
139	SPRG_08827T0	1	SPRG_08827 hypothetical protein (518 aa)	6	ADMILLLFDAHK	0.9994	3	564.265
139	SPRG_08827T0	1	SPRG_08827 hypothetical protein (518 aa)	6	VHAYLIGHLR	0.9987	3	441.571
139	SPRG_08827T0	1	SPRG_08827 hypothetical protein (518 aa)	6	TLDWVVTPFK	0.9992	2	747.363
139	SPRG_08827T0	1	SPRG_08827 hypothetical protein (518 aa)	6	EEYDAIFR	0.9978	2	593.765
140	SPRG_09593T0	1	SPRG_09593 caltractin (175 aa)	6	LFDDDETGK	0.9994	2	664.29
140	SPRG_09593T0	1	SPRG_09593 caltractin (175 aa)	6	EAFDLFDTDGSGTIDAK	0.9994	3	697.336
140	SPRG_09593T0	1	SPRG_09593 caltractin (175 aa)	6	MISDIDK	0.9856	2	555.28
140	SPRG_09593T0	1	SPRG_09593 caltractin (175 aa)	6	ALGFEPK	0.9962	2	525.266
140	SPRG_09593T0	1	SPRG_09593 caltractin (175 aa)	6	FELTEEQK	0.9994	2	656.299
140	SPRG_09593T0	1	SPRG_09593 caltractin (175 aa)	6	EEIIK	0.952	2	460.254
141	SPRG_09825T0	1	SPRG_09825 dihydrolipoyl dehydrogenase (493 aa)	6	TNVDNIFAIGDCIEGAMLAHK	0.9996	4	646.377
141	SPRG_09825T0	1	SPRG_09825 dihydrolipoyl dehydrogenase (493 aa)	6	YHAAQHDFK	0.9995	3	468.913
141	SPRG_09825T0	1	SPRG_09825 dihydrolipoyl dehydrogenase (493 aa)	6	IQVDLSNFK	0.9971	3	451.222
141	SPRG_09825T0	1	SPRG_09825 dihydrolipoyl dehydrogenase (493 aa)	6	TCHAHPTLSEAFK	0.9996	4	444.697
141	SPRG_09825T0	1	SPRG_09825 dihydrolipoyl dehydrogenase (493 aa)	6	TEEELK	0.9915	2	518.761
141	SPRG_09825T0	1	SPRG_09825 dihydrolipoyl dehydrogenase (493 aa)	6	ITVVEYADK	0.9996	2	663.325
142	SPRG_10868T0	1	SPRG_10868 nucleoside diphosphate kinase B (150 aa)	6	EHLQAHYADLAGK	0.9996	4	435.971
142	SPRG_10868T0	1	SPRG_10868 nucleoside diphosphate kinase B (150 aa)	6	MLGATKPSESAPGTIR	0.9996	3	544.585
142	SPRG_10868T0	1	SPRG_10868 nucleoside diphosphate kinase B (150 aa)	6	GDYAVEVGR	0.9996	2	483.238
142	SPRG_10868T0	1	SPRG_10868 nucleoside diphosphate kinase B (150 aa)	6	TYIMIKPDGVQR	0.9996	3	474.233
142	SPRG_10868T0	1	SPRG_10868 nucleoside diphosphate kinase B (150 aa)	6	GFQLLAMK	0.9996	2	606.298
142	SPRG_10868T0	1	SPRG_10868 nucleoside diphosphate kinase B (150 aa)	6	NLVGEIIK	0.9996	2	587.313
143	SPRG_10997T0	1	SPRG_10997 T-complex protein 1 subunit alpha (544 aa)	6	IALLDFDLQR	0.9962	2	601.294
143	SPRG_10997T0	1	SPRG_10997 T-complex protein 1 subunit alpha (544 aa)	6	LLEVEHPAGK	0.9994	3	460.897
143	SPRG_10997T0	1	SPRG_10997 T-complex protein 1 subunit alpha (544 aa)	6	EYDITK	0.9655	2	528.801
143	SPRG_10997T0	1	SPRG_10997 T-complex protein 1 subunit alpha (544 aa)	6	IHPTSIISGYR	0.9994	3	463.249
143	SPRG_10997T0	1	SPRG_10997 T-complex protein 1 subunit alpha (544 aa)	6	SLHDSLMVVK	0.9994	3	478.236
143	SPRG_10997T0	1	SPRG_10997 T-complex protein 1 subunit alpha (544 aa)	6	EHLSVPVDSIGR	0.9994	3	484.892
144	SPRG_11440T0	1	SPRG_11440 uridine phosphorylase (296 aa)	6	LFAAFTHK	0.9996	3	408.235
144	SPRG_11440T0	1	SPRG_11440 uridine phosphorylase (296 aa)	6	LAETLGIK	0.9947	2	566.804
144	SPRG_11440T0	1	SPRG_11440 uridine phosphorylase (296 aa)	6	LAFLQVCHDAGTR	0.9996	3	540.89
144	SPRG_11440T0	1	SPRG_11440 uridine phosphorylase (296 aa)	6	AIFGDIK	0.9962	2	526.279
144	SPRG_11440T0	1	SPRG_11440 uridine phosphorylase (296 aa)	6	APFGYSLSHIGSTSR	0.9996	3	526.25
144	SPRG_11440T0	1	SPRG_11440 uridine phosphorylase (296 aa)	6	VGPVLIANHGMGMPSISILLHEVTK	0.9532	4	730.33
145	SPRG_11840T0	1	SPRG_11840 hypothetical protein (206 aa)	6	GYGIDNYK	0.9996	2	609.281
145	SPRG_11840T0	1	SPRG_11840 hypothetical protein (206 aa)	6	YYEDTTELHGQQR	0.9996	4	482.728
145	SPRG_11840T0	1	SPRG_11840 hypothetical protein (206 aa)	6	LYNPGDIK	0.9995	2	604.297
145	SPRG_11840T0	1	SPRG_11840 hypothetical protein (206 aa)	6	VPISTVSNAPYTSHVGPTKPFTDNQTTYR	0.9996	4	795.341
145	SPRG_11840T0	1	SPRG_11840 hypothetical protein (206 aa)	6	YYMQPNHPLR	0.9996	3	493.549
145	SPRG_11840T0	1	SPRG_11840 hypothetical protein (206 aa)	6	RPATIYDEIDYNNPDAAPEHSSEPLMK	0.9996	4	881.157
146	SPRG_11860T0	1	SPRG_11860 hypothetical protein (168 aa)	6	VQHIEIFGTDPSGAAIVEK	0.9996	4	575.507
146	SPRG_11860T0	1	SPRG_11860 hypothetical protein (168 aa)	6	ASHEPNLAFVIHR	0.9996	4	409.462
146	SPRG_11860T0	1	SPRG_11860 hypothetical protein (168 aa)	6	VVLASLPDK	0.9996	3	410.555
146	SPRG_11860T0	1	SPRG_11860 hypothetical protein (168 aa)	6	VIDFHLVDGKPVALMTINGKDGSR	0.9996	4	758.379
146	SPRG_11860T0	1	SPRG_11860 hypothetical protein (168 aa)	6	NTAYGVNVSPMEGKPGHYK	0.9996	4	625.294
146	SPRG_11860T0	1	SPRG_11860 hypothetical protein (168 aa)	6	VDWIMFENAGVPR	0.9996	3	559.913
147	SPRG_11953T0	1	SPRG_11953 hypothetical protein (400 aa)	6	GFCHLYDGQEAVATGVEAALNR	0.9996	3	837.665
147	SPRG_11953T0	1	SPRG_11953 hypothetical protein (400 aa)	6	AEGRPDEAIAFK	0.9996	3	531.269
147	SPRG_11953T0	1	SPRG_11953 hypothetical protein (400 aa)	6	LLDANLATADEIKEIEK	0.9996	4	580.282
147	SPRG_11953T0	1	SPRG_11953 hypothetical protein (400 aa)	6	FQLANSFK	0.9996	2	476.74
147	SPRG_11953T0	1	SPRG_11953 hypothetical protein (400 aa)	6	EELLGYYK	0.9996	2	651.808
147	SPRG_11953T0	1	SPRG_11953 hypothetical protein (400 aa)	6	LHNLESGPEGGDYAYATR	0.9996	3	650.604
148	SPRG_12198T0	1	SPRG_12198 hypothetical protein (865 aa)	6	FFAGEMAK	0.9993	2	594.787
148	SPRG_12198T0	1	SPRG_12198 hypothetical protein (865 aa)	6	ELAEHHESWK	0.9995	3	518.595
148	SPRG_12198T0	1	SPRG_12198 hypothetical protein (865 aa)	6	FHPFNFK	0.9975	3	408.883
148	SPRG_12198T0	1	SPRG_12198 hypothetical protein (865 aa)	6	ILEDKEQELLQLNSMHEK	0.9996	4	662.188
148	SPRG_12198T0	1	SPRG_12198 hypothetical protein (865 aa)	6	ATYHTLNTFK	0.9996	3	495.241
148	SPRG_12198T0	1	SPRG_12198 hypothetical protein (865 aa)	6	LHWVEFQNK	0.9986	3	496.93
149	SPRG_12471T0	1	SPRG_12471 hypothetical protein (1275 aa)	6	ALIDQVVQTALPEAR	0.9917	4	442.711
149	SPRG_12471T0	1	SPRG_12471 hypothetical protein (1275 aa)	6	YIEVYATK	0.9996	2	493.755
149	SPRG_12471T0	1	SPRG_12471 hypothetical protein (1275 aa)	6	EQHLDTSLIYALAK	0.9996	3	630.653
149	SPRG_12471T0	1	SPRG_12471 hypothetical protein (1275 aa)	6	DGNWADLIDYLR	0.9715	2	724.839
149	SPRG_12471T0	1	SPRG_12471 hypothetical protein (1275 aa)	6	CNEPDVWSK	0.9995	2	561.295
149	SPRG_12471T0	1	SPRG_12471 hypothetical protein (1275 aa)	6	LLQPWLEAR	0.9794	2	563.301
150	SPRG_12635T0	1	SPRG_12635 phosphoenolpyruvate carboxykinase (536 aa)	6	AAYDATANK	0.9996	2	606.771
150	SPRG_12635T0	1	SPRG_12635 phosphoenolpyruvate carboxykinase (536 aa)	6	DAWADK	0.9962	2	497.224
150	SPRG_12635T0	1	SPRG_12635 phosphoenolpyruvate carboxykinase (536 aa)	6	YADLLQEK	0.9996	2	490.232
150	SPRG_12635T0	1	SPRG_12635 phosphoenolpyruvate carboxykinase (536 aa)	6	NLSYAEIAEHELKNGEGVFVK	0.9996	4	695.847
150	SPRG_12635T0	1	SPRG_12635 phosphoenolpyruvate carboxykinase (536 aa)	6	LAGMFK	0.9728	2	477.752
150	SPRG_12635T0	1	SPRG_12635 phosphoenolpyruvate carboxykinase (536 aa)	6	LTPGQAQYHFLSGYTAK	0.9996	4	579.297
151	SPRG_13181T0	1	SPRG_13181 40S ribosomal protein S7 (193 aa)	6	PAGQVADDFEK	0.9996	2	588.778
151	SPRG_13181T0	1	SPRG_13181 40S ribosomal protein S7 (193 aa)	6	LDTFATVYK	0.9996	2	529.249
151	SPRG_13181T0	1	SPRG_13181 40S ribosomal protein S7 (193 aa)	6	EVVFEFPVQQE	0.9948	2	675.804
151	SPRG_13181T0	1	SPRG_13181 40S ribosomal protein S7 (193 aa)	6	AIVIFVPFR	0.9982	2	531.303
151	SPRG_13181T0	1	SPRG_13181 40S ribosomal protein S7 (193 aa)	6	QVAHELAALENSSADIK	0.9996	3	599.3
151	SPRG_13181T0	1	SPRG_13181 40S ribosomal protein S7 (193 aa)	6	HVVIIAQR	0.9966	2	468.265
152	SPRG_14264T0	1	SPRG_14264 26S protease regulatory subunit 6A A (438 aa)	6	VIAATNRPDVLDPALLR	0.9994	3	611.977
152	SPRG_14264T0	1	SPRG_14264 26S protease regulatory subunit 6A A (438 aa)	6	AMEVDEKPTEDYSDIGGLDK	0.9994	4	665.721
152	SPRG_14264T0	1	SPRG_14264 26S protease regulatory subunit 6A A (438 aa)	6	QIQELVEAVVLPMTHK	0.9655	3	713.673
152	SPRG_14264T0	1	SPRG_14264 26S protease regulatory subunit 6A A (438 aa)	6	GVLLHGPPGTGK	0.9994	3	474.263
152	SPRG_14264T0	1	SPRG_14264 26S protease regulatory subunit 6A A (438 aa)	6	IELPHPTEEAR	0.999	3	479.218
152	SPRG_14264T0	1	SPRG_14264 26S protease regulatory subunit 6A A (438 aa)	6	ESYLILEK	0.9994	2	641.824
153	SPRG_14346T0	1	SPRG_14346 cysteinyl-tRNA synthetase (676 aa)	6	NANDFALWK	0.9996	2	683.814
153	SPRG_14346T0	1	SPRG_14346 cysteinyl-tRNA synthetase (676 aa)	6	ILEDYFGYEVK	0.9996	2	688.313
153	SPRG_14346T0	1	SPRG_14346 cysteinyl-tRNA synthetase (676 aa)	6	YSAFNEADGLPTHTVDGEPISK	0.9996	3	879.366
153	SPRG_14346T0	1	SPRG_14346 cysteinyl-tRNA synthetase (676 aa)	6	IDIHTGGIDLR	0.9996	3	451.907
153	SPRG_14346T0	1	SPRG_14346 cysteinyl-tRNA synthetase (676 aa)	6	FLFLLHK	0.9996	3	402.572
153	SPRG_14346T0	1	SPRG_14346 cysteinyl-tRNA synthetase (676 aa)	6	SAEHGWAAAHPGQSLPAAK	0.9996	4	544.277
154	SPRG_14741T0	1	SPRG_14741 hypothetical protein (1502 aa)	6	LYFEELSFER	0.9996	2	738.824
154	SPRG_14741T0	1	SPRG_14741 hypothetical protein (1502 aa)	6	ALFGAGSK	0.9971	2	519.771
154	SPRG_14741T0	1	SPRG_14741 hypothetical protein (1502 aa)	6	TFPFISK	0.9702	2	564.309
154	SPRG_14741T0	1	SPRG_14741 hypothetical protein (1502 aa)	6	ALLSAGFK	0.9879	2	547.801
154	SPRG_14741T0	1	SPRG_14741 hypothetical protein (1502 aa)	6	KGPNVVDAIK	0.9996	3	491.632
154	SPRG_14741T0	1	SPRG_14741 hypothetical protein (1502 aa)	6	LYVGTIK	0.9948	2	541.321
155	SPRG_14893T0	1	SPRG_14893 hypothetical protein (502 aa)	6	ADYFQK	0.9968	2	530.256
155	SPRG_14893T0	1	SPRG_14893 hypothetical protein (502 aa)	6	EGTGWMESILTR	0.9994	2	689.325
155	SPRG_14893T0	1	SPRG_14893 hypothetical protein (502 aa)	6	GASWFNSFGR	0.9996	2	636.791
155	SPRG_14893T0	1	SPRG_14893 hypothetical protein (502 aa)	6	IFTNLYGEQTWR	0.9996	2	836.362
155	SPRG_14893T0	1	SPRG_14893 hypothetical protein (502 aa)	6	GEFFNEAHILQEAIHEAYQK	0.9996	4	666.318
155	SPRG_14893T0	1	SPRG_14893 hypothetical protein (502 aa)	6	SWPGAPFTNQEWVQK	0.987	3	688.325
156	SPRG_15343T0	1	SPRG_15343 hypothetical protein (925 aa)	6	CEAFFAETK	0.9996	2	690.301
156	SPRG_15343T0	1	SPRG_15343 hypothetical protein (925 aa)	6	LHDDYGHEVSK	0.9996	3	529.931
156	SPRG_15343T0	1	SPRG_15343 hypothetical protein (925 aa)	6	AWTCVPGIAFPTR	0.9994	2	731.875
156	SPRG_15343T0	1	SPRG_15343 hypothetical protein (925 aa)	6	GFLNYLDGCATSSELPK	0.9996	3	716.954
156	SPRG_15343T0	1	SPRG_15343 hypothetical protein (925 aa)	6	TASWQEPK	0.9985	2	617.842
156	SPRG_15343T0	1	SPRG_15343 hypothetical protein (925 aa)	6	APAKPTVVSPK	0.9941	3	509.651
157	SPRG_15410T0	1	SPRG_15410 hypothetical protein (603 aa)	6	HDTVHGLFDGTVR	0.9996	3	485.233
157	SPRG_15410T0	1	SPRG_15410 hypothetical protein (603 aa)	6	NVEVVVAPASIHALTVK	0.9996	3	582.96
157	SPRG_15410T0	1	SPRG_15410 hypothetical protein (603 aa)	6	DAGINYAIIGHSER	0.9996	3	553.906
157	SPRG_15410T0	1	SPRG_15410 hypothetical protein (603 aa)	6	VLDLITHMVHTER	0.9996	4	431.716
157	SPRG_15410T0	1	SPRG_15410 hypothetical protein (603 aa)	6	ASYEEIK	0.9922	2	564.261
157	SPRG_15410T0	1	SPRG_15410 hypothetical protein (603 aa)	6	FFVGGNWK	0.9996	2	621.791
158	SPRG_15716T0	1	SPRG_15716 hypothetical protein (346 aa)	6	TWVETHPFSDFDGALEK	0.9996	3	660.274
158	SPRG_15716T0	1	SPRG_15716 hypothetical protein (346 aa)	6	FLAAPVNPADLSMVTGGYGIK	0.9995	3	707.692
158	SPRG_15716T0	1	SPRG_15716 hypothetical protein (346 aa)	6	TLGQHEVALK	0.9996	3	461.93
158	SPRG_15716T0	1	SPRG_15716 hypothetical protein (346 aa)	6	LLADFAK	0.9739	2	533.309
158	SPRG_15716T0	1	SPRG_15716 hypothetical protein (346 aa)	6	FHAQGVPTEVLK	0.9996	3	538.628
158	SPRG_15716T0	1	SPRG_15716 hypothetical protein (346 aa)	6	EDTDYAETVEHLK	0.9996	4	460.2
159	SPRG_16182T0	1	SPRG_16182 hypothetical protein (451 aa)	6	LFGAGSFPK	0.9995	2	606.3
159	SPRG_16182T0	1	SPRG_16182 hypothetical protein (451 aa)	6	GYVVEDMECSHYAK	0.9996	3	655.598
159	SPRG_16182T0	1	SPRG_16182 hypothetical protein (451 aa)	6	GIGFPTGCSLNHVAAHYTPNAGDDTVLK	0.9996	4	798.332
159	SPRG_16182T0	1	SPRG_16182 hypothetical protein (451 aa)	6	GEEQNHPGDFNTYR	0.9995	3	603.236
159	SPRG_16182T0	1	SPRG_16182 hypothetical protein (451 aa)	6	AFDAPHVPLR	0.9996	3	422.895
159	SPRG_16182T0	1	SPRG_16182 hypothetical protein (451 aa)	6	GVDGYTDSYIK	0.9996	2	753.36
160	SPRG_18131T0	1	SPRG_18131 fumarylacetoacetase (432 aa)	6	IGDYTDFYSSR	0.9996	2	661.267
160	SPRG_18131T0	1	SPRG_18131 fumarylacetoacetase (432 aa)	6	IGFGDCEGK	0.9996	2	630.269
160	SPRG_18131T0	1	SPRG_18131 fumarylacetoacetase (432 aa)	6	WEYVPLGPFGAK	0.9996	3	551.283
160	SPRG_18131T0	1	SPRG_18131 fumarylacetoacetase (432 aa)	6	LEVDLKPENGK	0.9996	3	558.633
160	SPRG_18131T0	1	SPRG_18131 fumarylacetoacetase (432 aa)	6	GFCQGQGYR	0.999	2	603.278
160	SPRG_18131T0	1	SPRG_18131 fumarylacetoacetase (432 aa)	6	DNALQPNWLHLPVGYHGR	0.9995	4	558.494
161	SPRG_18911T0	1	SPRG_18911 hypothetical protein (387 aa)	6	FPTWAQCGGR	0.9976	2	656.784
161	SPRG_18911T0	1	SPRG_18911 hypothetical protein (387 aa)	6	LYGQCGGK	0.9996	2	580.256
161	SPRG_18911T0	1	SPRG_18911 hypothetical protein (387 aa)	6	QTDKPLDGK	0.9996	3	478.606
161	SPRG_18911T0	1	SPRG_18911 hypothetical protein (387 aa)	6	THEDCNQGFFCRPTDDK	0.9966	4	598.979
161	SPRG_18911T0	1	SPRG_18911 hypothetical protein (387 aa)	6	GDVAVADCIK	0.9996	3	442.216
161	SPRG_18911T0	1	SPRG_18911 hypothetical protein (387 aa)	6	GLFCK	0.9958	2	451.211
162	SPRG_19104T0	1	SPRG_19104 hypothetical protein (386 aa)	6	SLEDALSANGEMIDNRPIR	0.9996	3	754.35
162	SPRG_19104T0	1	SPRG_19104 hypothetical protein (386 aa)	6	REPQPIPEYGPFK	0.9996	3	615.987
162	SPRG_19104T0	1	SPRG_19104 hypothetical protein (386 aa)	6	ANIFGDAKPR	0.9996	3	459.555
162	SPRG_19104T0	1	SPRG_19104 hypothetical protein (386 aa)	6	RTEHVIEEEER	0.9996	3	524.269
162	SPRG_19104T0	1	SPRG_19104 hypothetical protein (386 aa)	6	AAVFKPTAASTK	0.9996	3	541.949
162	SPRG_19104T0	1	SPRG_19104 hypothetical protein (386 aa)	6	GFAYVTFDDR	0.9996	2	667.785
163	SPRG_19636T0	1	SPRG_19636 hypothetical protein (780 aa)	6	VDAPYVSK	0.9971	2	583.806
163	SPRG_19636T0	1	SPRG_19636 hypothetical protein (780 aa)	6	TLRDPVFFR	0.9994	3	432.211
163	SPRG_19636T0	1	SPRG_19636 hypothetical protein (780 aa)	6	AEMHALGDHGLR	0.9994	3	489.577
163	SPRG_19636T0	1	SPRG_19636 hypothetical protein (780 aa)	6	LEENDNFVDHLTPVTR	0.9994	3	633.615
163	SPRG_19636T0	1	SPRG_19636 hypothetical protein (780 aa)	6	ACLLNDYYAR	0.9994	2	623.283
163	SPRG_19636T0	1	SPRG_19636 hypothetical protein (780 aa)	6	LNVHGLPFSGVQGLPTPLHPK	0.9969	4	624.832
164	SPRG_19861T0	1	SPRG_19861 hypothetical protein (214 aa)	6	DLTSDEIEFIK	0.9996	2	654.291
164	SPRG_19861T0	1	SPRG_19861 hypothetical protein (214 aa)	6	SLGQSLDK	0.9996	2	568.28
164	SPRG_19861T0	1	SPRG_19861 hypothetical protein (214 aa)	6	VPAGQLWSGIPARPVR	0.9967	3	568.648
164	SPRG_19861T0	1	SPRG_19861 hypothetical protein (214 aa)	6	TFAQIELEK	0.9996	2	683.835
164	SPRG_19861T0	1	SPRG_19861 hypothetical protein (214 aa)	6	VEERPDTGLFFK	0.9996	3	575.971
164	SPRG_19861T0	1	SPRG_19861 hypothetical protein (214 aa)	6	GSSVWYGATVR	0.9996	2	591.773
165	SPRG_19915T0	1	SPRG_19915 hypothetical protein (121 aa)	6	LVGTNPAVTLYR	0.9994	2	651.322
165	SPRG_19915T0	1	SPRG_19915 hypothetical protein (121 aa)	6	VIDMLISK	0.9994	2	603.836
165	SPRG_19915T0	1	SPRG_19915 hypothetical protein (121 aa)	6	VLTLYDINMEPR	0.9994	2	731.328
165	SPRG_19915T0	1	SPRG_19915 hypothetical protein (121 aa)	6	SHLLTLLDSGVK	0.9994	3	524.296
165	SPRG_19915T0	1	SPRG_19915 hypothetical protein (121 aa)	6	ANMELEETLMQWK	0.9994	3	648.267
165	SPRG_19915T0	1	SPRG_19915 hypothetical protein (121 aa)	6	LAVQAFFR	0.9982	2	548.299
166	SPRG_19995T0	1	SPRG_19995 asparaginyl-tRNA synthetase (502 aa)	6	YGTVPHAGFGCGFER	0.9994	3	547.907
166	SPRG_19995T0	1	SPRG_19995 asparaginyl-tRNA synthetase (502 aa)	6	FVTGIENIR	0.9987	2	596.789
166	SPRG_19995T0	1	SPRG_19995 asparaginyl-tRNA synthetase (502 aa)	6	WGDDLGSEHER	0.9993	3	482.198
166	SPRG_19995T0	1	SPRG_19995 asparaginyl-tRNA synthetase (502 aa)	6	LSYTDAIELINKPENLK	0.9994	4	599.024
166	SPRG_19995T0	1	SPRG_19995 asparaginyl-tRNA synthetase (502 aa)	6	KPVVLYNYPK	0.9994	3	551.661
166	SPRG_19995T0	1	SPRG_19995 asparaginyl-tRNA synthetase (502 aa)	6	FITEQIYK	0.9994	2	665.326
167	SPRG_20833T0	1	SPRG_20833 hypothetical protein (180 aa)	6	EFAGEPEK	0.9994	2	597.765
167	SPRG_20833T0	1	SPRG_20833 hypothetical protein (180 aa)	6	PVDCYTAGSSLEADLKPTYER	0.9996	4	663.245
167	SPRG_20833T0	1	SPRG_20833 hypothetical protein (180 aa)	6	ELIALMEETR	0.9996	2	682.808
167	SPRG_20833T0	1	SPRG_20833 hypothetical protein (180 aa)	6	ATTIDEVAAMHPEIVDEIDEEIANYDWEK	0.9996	4	913.431
167	SPRG_20833T0	1	SPRG_20833 hypothetical protein (180 aa)	6	ASLDSLK	0.9996	2	511.261
167	SPRG_20833T0	1	SPRG_20833 hypothetical protein (180 aa)	6	LDAEIVDSVER	0.9996	2	695.326
168	SPRG_22330T0	1	SPRG_22330 hypothetical protein (159 aa)	6	LVEFTHPDPYVVVHMPGGSK	0.9994	4	629.121
168	SPRG_22330T0	1	SPRG_22330 hypothetical protein (159 aa)	6	LWNDEATK	0.9994	2	632.822
168	SPRG_22330T0	1	SPRG_22330 hypothetical protein (159 aa)	6	AQFDANK	0.9899	2	541.257
168	SPRG_22330T0	1	SPRG_22330 hypothetical protein (159 aa)	6	AINIDTTPYREDELK	0.9994	3	689.303
168	SPRG_22330T0	1	SPRG_22330 hypothetical protein (159 aa)	6	LLDSWAIDR	0.9994	2	616.777
168	SPRG_22330T0	1	SPRG_22330 hypothetical protein (159 aa)	6	ETVLVDFPTK	0.9987	2	718.863
169	SPRG_00126T0	1	SPRG_00126 hypothetical protein (264 aa)	5	MEIATDEAHNPIK	0.998	3	586.274
169	SPRG_00126T0	1	SPRG_00126 hypothetical protein (264 aa)	5	LPDGKPPSAFAFDGK	0.9937	3	660.315
169	SPRG_00126T0	1	SPRG_00126 hypothetical protein (264 aa)	5	DGSVLSPWHDIPLRPTGYEHDK	0.9978	4	702.662
169	SPRG_00126T0	1	SPRG_00126 hypothetical protein (264 aa)	5	AIFNFINEIPR	0.9992	2	739.362
169	SPRG_00126T0	1	SPRG_00126 hypothetical protein (264 aa)	5	LNDLNDVHLHLPDTVASIR	0.9994	4	572.289
170	SPRG_00665T0	1	SPRG_00665 hypothetical protein (821 aa)	5	VGIEAQHEPR	0.9996	3	427.205
170	SPRG_00665T0	1	SPRG_00665 hypothetical protein (821 aa)	5	VVFEWQGR	0.9996	2	509.738
170	SPRG_00665T0	1	SPRG_00665 hypothetical protein (821 aa)	5	VFGMTVAEFHAMPK	0.9989	3	618.284
170	SPRG_00665T0	1	SPRG_00665 hypothetical protein (821 aa)	5	ECQGHESDLFLSYFK	0.9972	3	712.965
170	SPRG_00665T0	1	SPRG_00665 hypothetical protein (821 aa)	5	NRDDEDSYDTDGVSLYHVK	0.9996	4	629.787
171	SPRG_00922T0	1	SPRG_00922 ATP-dependent RNA helicase eIF4A (407 aa)	5	GIYAYGFEK	0.9994	3	446.259
171	SPRG_00922T0	1	SPRG_00922 ATP-dependent RNA helicase eIF4A (407 aa)	5	VDWLTEK	0.9957	2	589.79
171	SPRG_00922T0	1	SPRG_00922 ATP-dependent RNA helicase eIF4A (407 aa)	5	DQIYDVFR	0.9994	2	600.257
171	SPRG_00922T0	1	SPRG_00922 ATP-dependent RNA helicase eIF4A (407 aa)	5	AVKPILLGHDCIAQAQSGTGK	0.9994	4	647.335
171	SPRG_00922T0	1	SPRG_00922 ATP-dependent RNA helicase eIF4A (407 aa)	5	RDELTLEGIK	0.9994	3	487.944
172	SPRG_01404T0	1	SPRG_01404 hypothetical protein (318 aa)	5	VFANYLK	0.9982	2	571.79
172	SPRG_01404T0	1	SPRG_01404 hypothetical protein (318 aa)	5	GEYFIK	0.9969	2	522.76
172	SPRG_01404T0	1	SPRG_01404 hypothetical protein (318 aa)	5	LEGLLDEYTK	0.9996	3	490.245
172	SPRG_01404T0	1	SPRG_01404 hypothetical protein (318 aa)	5	NPGHPLEQLIPLLR	0.9996	3	532.943
172	SPRG_01404T0	1	SPRG_01404 hypothetical protein (318 aa)	5	VLDDNKVPAPAR	0.9996	3	432.214
173	SPRG_01439T0	1	SPRG_01439 hypothetical protein (495 aa)	5	ANFTSFYDQLK	0.9994	2	666.279
173	SPRG_01439T0	1	SPRG_01439 hypothetical protein (495 aa)	5	AGHEDIESFER	0.9994	3	478.564
173	SPRG_01439T0	1	SPRG_01439 hypothetical protein (495 aa)	5	EVLDLYDDKEGAFK	0.9994	3	691.989
173	SPRG_01439T0	1	SPRG_01439 hypothetical protein (495 aa)	5	GLAHLEAQIK	0.9994	3	456.599
173	SPRG_01439T0	1	SPRG_01439 hypothetical protein (495 aa)	5	AIVSILNEKPR	0.9994	3	509.946
174	SPRG_02110T0	1	SPRG_02110 50S ribosomal protein L13 (204 aa)	5	ELLLGQHVVAVR	0.9996	3	445.245
174	SPRG_02110T0	1	SPRG_02110 50S ribosomal protein L13 (204 aa)	5	ELKPTLEK	0.9996	3	463.953
174	SPRG_02110T0	1	SPRG_02110 50S ribosomal protein L13 (204 aa)	5	FLQFLNK	0.9992	2	599.298
174	SPRG_02110T0	1	SPRG_02110 50S ribosomal protein L13 (204 aa)	5	LSSEVGWR	0.9846	2	466.213
174	SPRG_02110T0	1	SPRG_02110 50S ribosomal protein L13 (204 aa)	5	ALSAATASVAAAHK	0.9996	3	423.54
175	SPRG_02539T0	1	SPRG_02539 60S ribosomal protein L31 (121 aa)	5	TVVADVISR	0.9994	2	479.252
175	SPRG_02539T0	1	SPRG_02539 60S ribosomal protein L31 (121 aa)	5	LHGATFK	0.9849	2	531.306
175	SPRG_02539T0	1	SPRG_02539 60S ribosomal protein L31 (121 aa)	5	LYTLVQHVQVATYK	0.9994	3	554.944
175	SPRG_02539T0	1	SPRG_02539 60S ribosomal protein L31 (121 aa)	5	DYTINLHK	0.9994	3	431.239
175	SPRG_02539T0	1	SPRG_02539 60S ribosomal protein L31 (121 aa)	5	FIWSQGVR	0.9992	2	495.734
176	SPRG_02592T0	1	SPRG_02592 argininosuccinate synthase (423 aa)	5	TIAPWRDPEFIEAFK	0.9996	3	703.35
176	SPRG_02592T0	1	SPRG_02592 argininosuccinate synthase (423 aa)	5	DAHLDLEGLCMDR	0.9996	3	559.871
176	SPRG_02592T0	1	SPRG_02592 argininosuccinate synthase (423 aa)	5	YVAHGATGK	0.9996	2	596.337
176	SPRG_02592T0	1	SPRG_02592 argininosuccinate synthase (423 aa)	5	AHNIPVDATPK	0.9815	3	484.275
176	SPRG_02592T0	1	SPRG_02592 argininosuccinate synthase (423 aa)	5	AYNCIQK	0.9976	2	587.283
177	SPRG_02632T0	1	SPRG_02632 40S ribosomal protein S4 (264 aa)	5	YADPLIK	0.9881	2	554.312
177	SPRG_02632T0	1	SPRG_02632 40S ribosomal protein S4 (264 aa)	5	VGILHHIER	0.9994	3	406.572
177	SPRG_02632T0	1	SPRG_02632 40S ribosomal protein S4 (264 aa)	5	LLYDTK	0.9767	2	520.791
177	SPRG_02632T0	1	SPRG_02632 40S ribosomal protein S4 (264 aa)	5	VVDFIK	0.9749	2	504.788
177	SPRG_02632T0	1	SPRG_02632 40S ribosomal protein S4 (264 aa)	5	DGRPWVSLPK	0.9994	3	481.604
178	SPRG_02733T0	1	SPRG_02733 hypothetical protein (471 aa)	5	HHPILLDLLAK	0.9994	3	519.98
178	SPRG_02733T0	1	SPRG_02733 hypothetical protein (471 aa)	5	LVLINRPIMR	0.9994	3	456.917
178	SPRG_02733T0	1	SPRG_02733 hypothetical protein (471 aa)	5	SMLISADMAHGVHPNYSEK	0.9994	4	594.625
178	SPRG_02733T0	1	SPRG_02733 hypothetical protein (471 aa)	5	HGLDIQDFVSR	0.9994	3	477.576
178	SPRG_02733T0	1	SPRG_02733 hypothetical protein (471 aa)	5	APSAFHAVYETVQSLK	0.9994	3	679.34
179	SPRG_04013T0	1	SPRG_04013 hypothetical protein (437 aa)	5	FYEDFPQHEK	0.9994	3	543.267
179	SPRG_04013T0	1	SPRG_04013 hypothetical protein (437 aa)	5	GHLILK	0.9991	2	484.815
179	SPRG_04013T0	1	SPRG_04013 hypothetical protein (437 aa)	5	LIDVAEQVQNAPGLGLIPK	0.9925	3	755.074
179	SPRG_04013T0	1	SPRG_04013 hypothetical protein (437 aa)	5	SSVYHGDNEYCLLSDMVDGIR	0.9994	3	854.992
179	SPRG_04013T0	1	SPRG_04013 hypothetical protein (437 aa)	5	ELPYNFACASTLKPTR	0.9994	3	715.678
180	SPRG_04489T0	1	SPRG_04489 hypothetical protein (80 aa)	5	KNDDDEDACK	0.9994	3	544.264
180	SPRG_04489T0	1	SPRG_04489 hypothetical protein (80 aa)	5	WDTERDDGNFSGVQK	0.9994	3	681.283
180	SPRG_04489T0	1	SPRG_04489 hypothetical protein (80 aa)	5	AICPGSWMEK	0.9994	3	491.195
180	SPRG_04489T0	1	SPRG_04489 hypothetical protein (80 aa)	5	FPTQNQTQHCWTR	0.9993	3	612.949
180	SPRG_04489T0	1	SPRG_04489 hypothetical protein (80 aa)	5	YNEWALCLK	0.9994	2	737.308
181	SPRG_04524T0	1	SPRG_04524 peptidyl-prolyl cis-trans isomerase (172 aa)	5	KPVVIADCGQL	0.9968	3	492.915
181	SPRG_04524T0	1	SPRG_04524 peptidyl-prolyl cis-trans isomerase (172 aa)	5	IEFELFADK	0.9994	3	467.225
181	SPRG_04524T0	1	SPRG_04524 peptidyl-prolyl cis-trans isomerase (172 aa)	5	FEDENFILK	0.9994	3	481.566
181	SPRG_04524T0	1	SPRG_04524 peptidyl-prolyl cis-trans isomerase (172 aa)	5	GMDIVK	0.9861	2	475.759
181	SPRG_04524T0	1	SPRG_04524 peptidyl-prolyl cis-trans isomerase (172 aa)	5	SGKPLHFK	0.9994	3	449.272
182	SPRG_04572T0	1	SPRG_04572 phosphoglycerate mutase (259 aa)	5	IVIVAHGNSLR	0.9994	3	441.58
182	SPRG_04572T0	1	SPRG_04572 phosphoglycerate mutase (259 aa)	5	HYGALQGLNK	0.9994	3	463.597
182	SPRG_04572T0	1	SPRG_04572 phosphoglycerate mutase (259 aa)	5	YGIDQVMVWR	0.9994	2	632.787
182	SPRG_04572T0	1	SPRG_04572 phosphoglycerate mutase (259 aa)	5	HGESQWNVDNK	0.9649	2	801.399
182	SPRG_04572T0	1	SPRG_04572 phosphoglycerate mutase (259 aa)	5	FTGWHDVPLSAK	0.9994	3	549.272
183	SPRG_04702T0	1	SPRG_04702 40S ribosomal protein S2 (261 aa)	5	TPYQEHADFLSK	0.9994	3	479.204
183	SPRG_04702T0	1	SPRG_04702 40S ribosomal protein S2 (261 aa)	5	GYWGNMSGLPHTVCNK	0.9994	3	603.244
183	SPRG_04702T0	1	SPRG_04702 40S ribosomal protein S2 (261 aa)	5	AFVAVGDHAGHIGLGVK	0.9994	4	484.764
183	SPRG_04702T0	1	SPRG_04702 40S ribosomal protein S2 (261 aa)	5	ESEIVDYFLK	0.9991	3	510.897
183	SPRG_04702T0	1	SPRG_04702 40S ribosomal protein S2 (261 aa)	5	EGWTPVTK	0.9973	2	458.211
184	SPRG_04754T0	1	SPRG_04754 T-complex protein 1 (546 aa)	5	HFEGVDEAVAK	0.9994	2	601.274
184	SPRG_04754T0	1	SPRG_04754 T-complex protein 1 (546 aa)	5	LVINHLEK	0.9993	3	418.584
184	SPRG_04754T0	1	SPRG_04754 T-complex protein 1 (546 aa)	5	MGLHASEIVTGYK	0.9994	3	565.288
184	SPRG_04754T0	1	SPRG_04754 T-complex protein 1 (546 aa)	5	DQAQLETIIRPVVGAK	0.9993	3	676.021
184	SPRG_04754T0	1	SPRG_04754 T-complex protein 1 (546 aa)	5	ALSILESLEVHR	0.9994	3	504.271
185	SPRG_05015T0	1	SPRG_05015 ATP-dependent protease La (832 aa)	5	EGLDVHFAK	0.9992	3	435.238
185	SPRG_05015T0	1	SPRG_05015 ATP-dependent protease La (832 aa)	5	AILDADHYGLGDVK	0.9994	3	592.282
185	SPRG_05015T0	1	SPRG_05015 ATP-dependent protease La (832 aa)	5	ITIDGIHDSGVNPLR	0.9994	3	584.289
185	SPRG_05015T0	1	SPRG_05015 ATP-dependent protease La (832 aa)	5	EEMGYTGLANQQGEDLVTTLDDIHHVGNYAR	0.9994	4	898.355
185	SPRG_05015T0	1	SPRG_05015 ATP-dependent protease La (832 aa)	5	YVGVFLK	0.9976	2	557.315
186	SPRG_05180T0	1	SPRG_05180 hypothetical protein (646 aa), SPRG_06647 hypothetical protein (154 aa), SPRG_12074 ubiquitin-40S ribosomal protein S27a (155 aa), SPRG_13450 hypothetical protein (157 aa)	5	TLSDYNIQK	0.9994	3	457.218
186	SPRG_05180T0	1	SPRG_05180 hypothetical protein (646 aa), SPRG_06647 hypothetical protein (154 aa), SPRG_12074 ubiquitin-40S ribosomal protein S27a (155 aa), SPRG_13450 hypothetical protein (157 aa)	5	ESTLHLVLR	0.9994	3	404.557
186	SPRG_05180T0	1	SPRG_05180 hypothetical protein (646 aa), SPRG_06647 hypothetical protein (154 aa), SPRG_12074 ubiquitin-40S ribosomal protein S27a (155 aa), SPRG_13450 hypothetical protein (157 aa)	5	LIFAGK	0.9989	2	468.772
186	SPRG_05180T0	1	SPRG_05180 hypothetical protein (646 aa), SPRG_06647 hypothetical protein (154 aa), SPRG_12074 ubiquitin-40S ribosomal protein S27a (155 aa), SPRG_13450 hypothetical protein (157 aa)	5	MQIFVK	0.9938	2	527.292
186	SPRG_05180T0	1	SPRG_05180 hypothetical protein (646 aa), SPRG_06647 hypothetical protein (154 aa), SPRG_12074 ubiquitin-40S ribosomal protein S27a (155 aa), SPRG_13450 hypothetical protein (157 aa)	5	TITLDVEPSDSIDNVK	0.9994	3	678.668
187	SPRG_05394T0	1	SPRG_05394 hypothetical protein (342 aa)	5	GDILLFR	0.9942	2	489.258
187	SPRG_05394T0	1	SPRG_05394 hypothetical protein (342 aa)	5	AAVDFFIQEFK	0.9996	3	534.939
187	SPRG_05394T0	1	SPRG_05394 hypothetical protein (342 aa)	5	EPNEEELKEIETR	0.9859	3	635.288
187	SPRG_05394T0	1	SPRG_05394 hypothetical protein (342 aa)	5	KPNEDEMAELEK	0.9996	3	622.318
187	SPRG_05394T0	1	SPRG_05394 hypothetical protein (342 aa)	5	DFTLEEYEAFLK	0.9996	3	598.272
188	SPRG_05441T0	1	SPRG_05441 50S ribosomal protein L22 (189 aa)	5	LYIAHTQANAAIK	0.9996	3	567.962
188	SPRG_05441T0	1	SPRG_05441 50S ribosomal protein L22 (189 aa)	5	FLEAVLEK	0.9996	3	412.877
188	SPRG_05441T0	1	SPRG_05441 50S ribosomal protein L22 (189 aa)	5	IILDLVK	0.9986	2	407.251
188	SPRG_05441T0	1	SPRG_05441 50S ribosomal protein L22 (189 aa)	5	IGPYMSNPAHIELILTEK	0.9996	4	583.265
188	SPRG_05441T0	1	SPRG_05441 50S ribosomal protein L22 (189 aa)	5	EVCHTIK	0.9996	2	582.307
189	SPRG_05584T0	1	SPRG_05584 hypothetical protein (329 aa)	5	SNIELNILK	0.9994	2	666.337
189	SPRG_05584T0	1	SPRG_05584 hypothetical protein (329 aa)	5	YQHLLSQVK	0.9994	3	468.598
189	SPRG_05584T0	1	SPRG_05584 hypothetical protein (329 aa)	5	AIGHANPAIDR	0.9993	3	426.861
189	SPRG_05584T0	1	SPRG_05584 hypothetical protein (329 aa)	5	YPELYNK	0.9993	2	607.784
189	SPRG_05584T0	1	SPRG_05584 hypothetical protein (329 aa)	5	HSHGLVHAIQK	0.9994	3	505.626
190	SPRG_05690T0	1	SPRG_05690 hypothetical protein (698 aa)	5	TAAHPEFVK	0.9982	3	429.877
190	SPRG_05690T0	1	SPRG_05690 hypothetical protein (698 aa)	5	DRQDALDGLVR	0.9978	3	467.891
190	SPRG_05690T0	1	SPRG_05690 hypothetical protein (698 aa)	5	NDLHLFCNDGSLR	0.9992	3	565.225
190	SPRG_05690T0	1	SPRG_05690 hypothetical protein (698 aa)	5	HGNVVHLFER	0.9994	3	451.244
190	SPRG_05690T0	1	SPRG_05690 hypothetical protein (698 aa)	5	IGYPVLLK	0.9978	2	595.831
191	SPRG_05709T0	1	SPRG_05709 hypothetical protein (179 aa)	5	AAHKPAPGDDK	0.9994	3	513.615
191	SPRG_05709T0	1	SPRG_05709 hypothetical protein (179 aa)	5	LGVTPMPDVNEVNLFK	0.9994	3	687.65
191	SPRG_05709T0	1	SPRG_05709 hypothetical protein (179 aa)	5	ADGQVIHFVQPK	0.9994	3	542.96
191	SPRG_05709T0	1	SPRG_05709 hypothetical protein (179 aa)	5	LNAALK	0.9775	2	459.252
191	SPRG_05709T0	1	SPRG_05709 hypothetical protein (179 aa)	5	SLQELLPGIINQLGPDNLANLK	0.9994	4	662.827
192	SPRG_06067T0	1	SPRG_06067 hypothetical protein (221 aa)	5	PFFGGLVK	0.9994	2	576.809
192	SPRG_06067T0	1	SPRG_06067 hypothetical protein (221 aa)	5	NLVHGSDGPDSAK	0.9996	3	528.899
192	SPRG_06067T0	1	SPRG_06067 hypothetical protein (221 aa)	5	HEIGMWFTQAEIQDYTR	0.9996	3	757.017
192	SPRG_06067T0	1	SPRG_06067 hypothetical protein (221 aa)	5	TFIAIKPDGVER	0.9996	3	448.216
192	SPRG_06067T0	1	SPRG_06067 hypothetical protein (221 aa)	5	GLISEVIGR	0.9996	2	472.252
193	SPRG_06358T0	1	SPRG_06358 hypothetical protein (248 aa)	5	VWIKPAAEEGK	0.9994	3	553.988
193	SPRG_06358T0	1	SPRG_06358 hypothetical protein (248 aa)	5	TVIDLKEEEK	0.9994	3	545.953
193	SPRG_06358T0	1	SPRG_06358 hypothetical protein (248 aa)	5	HELLLPFLEIK	0.9994	3	547.314
193	SPRG_06358T0	1	SPRG_06358 hypothetical protein (248 aa)	5	MDMVDYFTR	0.9994	2	661.274
193	SPRG_06358T0	1	SPRG_06358 hypothetical protein (248 aa)	5	LGHFDVMANVR	0.9994	3	473.564
194	SPRG_06409T0	1	SPRG_06409 cystathionine beta-synthase (504 aa)	5	TVSELPLNVPYTIHHDLTCK	0.9994	4	654.299
194	SPRG_06409T0	1	SPRG_06409 cystathionine beta-synthase (504 aa)	5	TPTEAAWDSPESHIGVAIR	0.9994	3	679.631
194	SPRG_06409T0	1	SPRG_06409 cystathionine beta-synthase (504 aa)	5	KPANNAWWAK	0.9978	3	539.966
194	SPRG_06409T0	1	SPRG_06409 cystathionine beta-synthase (504 aa)	5	ILNTILDHVGNTPLVK	0.9994	3	582.97
194	SPRG_06409T0	1	SPRG_06409 cystathionine beta-synthase (504 aa)	5	SYQVEGIGYDFIPDVLHR	0.9994	3	703.315
195	SPRG_06772T0	1	SPRG_06772 hypothetical protein (857 aa)	5	DGWLVK	0.9561	2	503.269
195	SPRG_06772T0	1	SPRG_06772 hypothetical protein (857 aa)	5	RDPNAPSFVEALTADTFDAK	0.9994	4	614.268
195	SPRG_06772T0	1	SPRG_06772 hypothetical protein (857 aa)	5	VDVTEHEAIGER	0.9994	3	500.234
195	SPRG_06772T0	1	SPRG_06772 hypothetical protein (857 aa)	5	VYEFDGLR	0.993	2	571.764
195	SPRG_06772T0	1	SPRG_06772 hypothetical protein (857 aa)	5	LLPTFGK	0.9749	2	532.321
196	SPRG_07329T0	1	SPRG_07329 hypothetical protein (126 aa)	5	YFNIHNNKDEDADEE	0.9919	3	714.313
196	SPRG_07329T0	1	SPRG_07329 hypothetical protein (126 aa)	5	LHIAAVAPFSK	0.9987	3	481.267
196	SPRG_07329T0	1	SPRG_07329 hypothetical protein (126 aa)	5	FTIDCSTPVEDQVLDVASFEK	0.9973	4	670.005
196	SPRG_07329T0	1	SPRG_07329 hypothetical protein (126 aa)	5	DYLHVIASDK	0.9994	3	483.578
196	SPRG_07329T0	1	SPRG_07329 hypothetical protein (126 aa)	5	TGVLGDVVTISR	0.9994	3	454.228
197	SPRG_07379T0	1	SPRG_07379 hypothetical protein (167 aa)	5	ECEVCIK	0.9931	2	602.271
197	SPRG_07379T0	1	SPRG_07379 hypothetical protein (167 aa)	5	ICQGLSK	0.9961	2	541.763
197	SPRG_07379T0	1	SPRG_07379 hypothetical protein (167 aa)	5	KNPEFCSIR	0.9994	3	476.569
197	SPRG_07379T0	1	SPRG_07379 hypothetical protein (167 aa)	5	LFYFLEPMK	0.9993	2	738.346
197	SPRG_07379T0	1	SPRG_07379 hypothetical protein (167 aa)	5	VIEDIK	0.9939	2	502.767
198	SPRG_08420T0	1	SPRG_08420 spermidine synthase (294 aa)	5	LTLMHDDAAAFLR	0.9994	3	497.222
198	SPRG_08420T0	1	SPRG_08420 spermidine synthase (294 aa)	5	SDFQDVLVFK	0.9994	2	599.281
198	SPRG_08420T0	1	SPRG_08420 spermidine synthase (294 aa)	5	IHEAAFVLPSFAEK	0.9994	3	616.328
198	SPRG_08420T0	1	SPRG_08420 spermidine synthase (294 aa)	5	DEFSYQEMISHLPLYSHANPK	0.9994	4	703.329
198	SPRG_08420T0	1	SPRG_08420 spermidine synthase (294 aa)	5	FCLAQEEVLFHGK	0.9994	3	522.233
199	SPRG_08746T0	1	SPRG_08746 glycine cleavage system T protein (386 aa)	5	REEGGFPGADIILDQLNNK	0.9994	3	792.025
199	SPRG_08746T0	1	SPRG_08746 glycine cleavage system T protein (386 aa)	5	TPGCASLFDVSHMGQLR	0.9504	3	621.588
199	SPRG_08746T0	1	SPRG_08746 glycine cleavage system T protein (386 aa)	5	TALYDLHK	0.9993	3	416.896
199	SPRG_08746T0	1	SPRG_08746 glycine cleavage system T protein (386 aa)	5	MPFVPAGYYK	0.9994	2	586.758
199	SPRG_08746T0	1	SPRG_08746 glycine cleavage system T protein (386 aa)	5	IGTELHFK	0.9994	3	411.568
200	SPRG_08808T0	1	SPRG_08808 hypothetical protein (447 aa)	5	HVYFPDLTPQAFYAEHVPVK	0.9994	4	662.295
200	SPRG_08808T0	1	SPRG_08808 hypothetical protein (447 aa)	5	SLHESGVEIESIR	0.9992	3	533.905
200	SPRG_08808T0	1	SPRG_08808 hypothetical protein (447 aa)	5	FDFSVQDK	0.9993	2	637.32
200	SPRG_08808T0	1	SPRG_08808 hypothetical protein (447 aa)	5	ILIIHLGTPPTK	0.9994	3	530.948
200	SPRG_08808T0	1	SPRG_08808 hypothetical protein (447 aa)	5	SHVQSLNHVFSK	0.9994	4	418.447
201	SPRG_09140T0	1	SPRG_09140 hypothetical protein (720 aa)	5	RLEEPLHDLSASR	0.9987	4	417.44
201	SPRG_09140T0	1	SPRG_09140 hypothetical protein (720 aa)	5	GTYEGWYNVR	0.9995	2	694.803
201	SPRG_09140T0	1	SPRG_09140 hypothetical protein (720 aa)	5	LVEHFHAHPEFLQPETAR	0.9996	4	576.28
201	SPRG_09140T0	1	SPRG_09140 hypothetical protein (720 aa)	5	SFCQYIFGR	0.9996	2	655.766
201	SPRG_09140T0	1	SPRG_09140 hypothetical protein (720 aa)	5	YWPASVHIIGK	0.9996	3	520.276
202	SPRG_09864T0	1	SPRG_09864 hypothetical protein (880 aa)	5	LLTDCTSFK	0.9988	2	681.326
202	SPRG_09864T0	1	SPRG_09864 hypothetical protein (880 aa)	5	LYDEYLSR	0.991	2	601.779
202	SPRG_09864T0	1	SPRG_09864 hypothetical protein (880 aa)	5	LFEDVK	0.9861	2	519.784
202	SPRG_09864T0	1	SPRG_09864 hypothetical protein (880 aa)	5	HYRPQIPVPK	0.9928	3	508.3
202	SPRG_09864T0	1	SPRG_09864 hypothetical protein (880 aa)	5	DAEGGLTIFHPK	0.9991	3	524.921
203	SPRG_10066T0	1	SPRG_10066 T-complex protein 1 subunit zeta (544 aa)	5	DGNVLLHEMQIQHPTAAVIAR	0.9994	4	615.227
203	SPRG_10066T0	1	SPRG_10066 T-complex protein 1 subunit zeta (544 aa)	5	FLSDGLHPR	0.9994	2	521.255
203	SPRG_10066T0	1	SPRG_10066 T-complex protein 1 subunit zeta (544 aa)	5	VYEQTLGEDHYTFVEDVR	0.9994	4	622.764
203	SPRG_10066T0	1	SPRG_10066 T-complex protein 1 subunit zeta (544 aa)	5	GLQGVLK	0.9964	2	501.797
203	SPRG_10066T0	1	SPRG_10066 T-complex protein 1 subunit zeta (544 aa)	5	GPNEHTIAQIK	0.9994	3	499.281
204	SPRG_10196T0	1	SPRG_10196 translation elongation factor G (747 aa)	5	FPHPAGFMDNLR	0.9994	3	515.871
204	SPRG_10196T0	1	SPRG_10196 translation elongation factor G (747 aa)	5	ADFNYLHK	0.9993	3	432.565
204	SPRG_10196T0	1	SPRG_10196 translation elongation factor G (747 aa)	5	GWLLGHPITR	0.9994	3	431.907
204	SPRG_10196T0	1	SPRG_10196 translation elongation factor G (747 aa)	5	HEGPSGETIVVSSDIPEELK	0.9994	3	804.356
204	SPRG_10196T0	1	SPRG_10196 translation elongation factor G (747 aa)	5	LVAEYQK	0.9964	2	569.817
205	SPRG_10297T0	1	SPRG_10297 serine hydroxymethyltransferase 2 (463 aa)	5	EADFVTVAGFLHR	0.9996	3	535.892
205	SPRG_10297T0	1	SPRG_10297 serine hydroxymethyltransferase 2 (463 aa)	5	IMGLDLPSGGHLTHGFYTYSK	0.9996	4	578.245
205	SPRG_10297T0	1	SPRG_10297 serine hydroxymethyltransferase 2 (463 aa)	5	INQAVFPALQGGPHEHQIAAIATQLK	0.9996	4	688.831
205	SPRG_10297T0	1	SPRG_10297 serine hydroxymethyltransferase 2 (463 aa)	5	VHPETGLVDFEK	0.9996	3	553.611
205	SPRG_10297T0	1	SPRG_10297 serine hydroxymethyltransferase 2 (463 aa)	5	YYGGNEVIDK	0.9996	2	723.35
206	SPRG_10519T0	1	SPRG_10519 hypothetical protein (783 aa)	5	EFTTAIAYEPHNHAYYSNR	0.9996	4	607.739
206	SPRG_10519T0	1	SPRG_10519 hypothetical protein (783 aa)	5	NDLEGYLYR	0.9996	2	570.741
206	SPRG_10519T0	1	SPRG_10519 hypothetical protein (783 aa)	5	TTPSWVAFNEAER	0.9996	2	754.338
206	SPRG_10519T0	1	SPRG_10519 hypothetical protein (783 aa)	5	IVEGEGDKPLIQVTFK	0.9996	4	552.267
206	SPRG_10519T0	1	SPRG_10519 hypothetical protein (783 aa)	5	LGEFEISGIER	0.9996	2	625.317
207	SPRG_10581T0	1	SPRG_10581 hypothetical protein (144 aa)	5	SETYDDFAAK	0.9994	2	572.718
207	SPRG_10581T0	1	SPRG_10581 hypothetical protein (144 aa)	5	IEGDSEIVIEHR	0.9992	3	514.238
207	SPRG_10581T0	1	SPRG_10581 hypothetical protein (144 aa)	5	YGLIDLDFTTK	0.9994	2	642.297
207	SPRG_10581T0	1	SPRG_10581 hypothetical protein (144 aa)	5	MLYASSK	0.964	2	552.289
207	SPRG_10581T0	1	SPRG_10581 hypothetical protein (144 aa)	5	LVFISWSPDTAR	0.9994	2	696.34
208	SPRG_12013T0	1	SPRG_12013 hypothetical protein (408 aa)	5	EHDSILNSEHCDQSCK	0.9874	4	557.092
208	SPRG_12013T0	1	SPRG_12013 hypothetical protein (408 aa)	5	LEQYLNTK	0.9994	2	648.815
208	SPRG_12013T0	1	SPRG_12013 hypothetical protein (408 aa)	5	DVAGDVESALHAK	0.9994	3	533.897
208	SPRG_12013T0	1	SPRG_12013 hypothetical protein (408 aa)	5	VENEHTMVSLQEK	0.9992	3	616.605
208	SPRG_12013T0	1	SPRG_12013 hypothetical protein (408 aa)	5	YHEDSDEFDAVYSASR	0.9994	3	678.921
209	SPRG_14121T0	1	SPRG_14121 hypothetical protein (458 aa)	5	FADENFILK	0.9994	2	548.78
209	SPRG_14121T0	1	SPRG_14121 hypothetical protein (458 aa)	5	AEGTALFK	0.9906	2	562.796
209	SPRG_14121T0	1	SPRG_14121 hypothetical protein (458 aa)	5	HGVALMHLNDLDR	0.9994	4	409.432
209	SPRG_14121T0	1	SPRG_14121 hypothetical protein (458 aa)	5	GAASTGQPLHYK	0.9994	3	506.605
209	SPRG_14121T0	1	SPRG_14121 hypothetical protein (458 aa)	5	DRGQVFTFVLGK	0.9953	3	552.273
210	SPRG_14291T0	1	SPRG_14291 hypothetical protein (169 aa)	5	AEADELLAK	0.9994	2	624.355
210	SPRG_14291T0	1	SPRG_14291 hypothetical protein (169 aa)	5	IEIAELATAIQAK	0.9994	3	553.624
210	SPRG_14291T0	1	SPRG_14291 hypothetical protein (169 aa)	5	AITGLGLK	0.9994	2	530.809
210	SPRG_14291T0	1	SPRG_14291 hypothetical protein (169 aa)	5	TSFDVK	0.9639	2	492.782
210	SPRG_14291T0	1	SPRG_14291 hypothetical protein (169 aa)	5	LVSFDAK	0.9938	2	534.303
211	SPRG_14564T0	1	SPRG_14564 hypothetical protein (365 aa)	5	DFTHNAEHDVDSVESR	0.9996	4	501.232
211	SPRG_14564T0	1	SPRG_14564 hypothetical protein (365 aa)	5	EEAILAK	0.9602	2	531.278
211	SPRG_14564T0	1	SPRG_14564 hypothetical protein (365 aa)	5	GEAYMQK	0.9799	2	557.767
211	SPRG_14564T0	1	SPRG_14564 hypothetical protein (365 aa)	5	VLIEHHPDK	0.9996	3	459.258
211	SPRG_14564T0	1	SPRG_14564 hypothetical protein (365 aa)	5	VVDFYALYGPVFER	0.9996	3	606.93
212	SPRG_15101T0	1	SPRG_15101 hypothetical protein (101 aa), SPRG_16742 hypothetical protein (101 aa)	5	LDDILEK	0.9991	2	567.315
212	SPRG_15101T0	1	SPRG_15101 hypothetical protein (101 aa), SPRG_16742 hypothetical protein (101 aa)	5	LLETFEGHFTDHMADK	0.9994	4	549.536
212	SPRG_15101T0	1	SPRG_15101 hypothetical protein (101 aa), SPRG_16742 hypothetical protein (101 aa)	5	TMIFLIK	0.9983	2	577.306
212	SPRG_15101T0	1	SPRG_15101 hypothetical protein (101 aa), SPRG_16742 hypothetical protein (101 aa)	5	FEEFQDIALK	0.9994	2	620.291
212	SPRG_15101T0	1	SPRG_15101 hypothetical protein (101 aa), SPRG_16742 hypothetical protein (101 aa)	5	WAVEHKPK	0.9994	3	476.281
213	SPRG_15329T0	1	SPRG_15329 ATP synthase F1 (299 aa)	5	MNDGRPFATWLENTNSK	0.9994	3	666.267
213	SPRG_15329T0	1	SPRG_15329 ATP synthase F1 (299 aa)	5	LHVIFNK	0.9961	2	579.852
213	SPRG_15329T0	1	SPRG_15329 ATP synthase F1 (299 aa)	5	DGYVPAEELK	0.9994	2	560.777
213	SPRG_15329T0	1	SPRG_15329 ATP synthase F1 (299 aa)	5	EGHNTFVPITSDR	0.9994	3	539.607
213	SPRG_15329T0	1	SPRG_15329 ATP synthase F1 (299 aa)	5	YIIGNATETWINPTNFAK	0.9994	3	781.274
214	SPRG_16104T0	1	SPRG_16104 hypothetical protein (276 aa)	5	KPSTSWLGGISCK	0.9996	3	614.644
214	SPRG_16104T0	1	SPRG_16104 hypothetical protein (276 aa)	5	NPGSEFGICYFK	0.9996	2	776.385
214	SPRG_16104T0	1	SPRG_16104 hypothetical protein (276 aa)	5	LYANWK	0.9898	2	541.773
214	SPRG_16104T0	1	SPRG_16104 hypothetical protein (276 aa)	5	VEGDKDTTTSGISSYEACINEADKR	0.9996	4	792.612
214	SPRG_16104T0	1	SPRG_16104 hypothetical protein (276 aa)	5	DNTCTVLSTVYSYTQDSHCK	0.9996	3	882.325
215	SPRG_18063T0	1	SPRG_18063 4-hydroxyphenylpyruvate dioxygenase (418 aa)	5	GNFSELFK	0.9996	2	615.292
215	SPRG_18063T0	1	SPRG_18063 4-hydroxyphenylpyruvate dioxygenase (418 aa)	5	ADAIPPHQGFDMEYAHEFNNK	0.9966	4	680.559
215	SPRG_18063T0	1	SPRG_18063 4-hydroxyphenylpyruvate dioxygenase (418 aa)	5	SIEDYER	0.9982	2	528.221
215	SPRG_18063T0	1	SPRG_18063 4-hydroxyphenylpyruvate dioxygenase (418 aa)	5	SQIQTFLEQNEGPGLQHMALK	0.9753	4	669.318
215	SPRG_18063T0	1	SPRG_18063 4-hydroxyphenylpyruvate dioxygenase (418 aa)	5	FGWGAGLK	0.9994	2	562.274
216	SPRG_20277T0	1	SPRG_20277 hypothetical protein (207 aa)	5	VLEWEAAHAK	0.9994	3	481.265
216	SPRG_20277T0	1	SPRG_20277 hypothetical protein (207 aa)	5	LTYFDMTGR	0.9935	2	551.25
216	SPRG_20277T0	1	SPRG_20277 hypothetical protein (207 aa)	5	LALHAGGVPFEDER	0.9994	3	552.242
216	SPRG_20277T0	1	SPRG_20277 hypothetical protein (207 aa)	5	EQFGAVKPTLPFK	0.9994	3	631.978
216	SPRG_20277T0	1	SPRG_20277 hypothetical protein (207 aa)	5	WNAIADAVAAHPK	0.9994	3	551.29
217	SPRG_20689T0	1	SPRG_20689 hypothetical protein (460 aa)	5	NTDNEHFFYNEK	0.9994	3	615.916
217	SPRG_20689T0	1	SPRG_20689 hypothetical protein (460 aa)	5	YLSEWNTGLYADK	0.9994	2	779.337
217	SPRG_20689T0	1	SPRG_20689 hypothetical protein (460 aa)	5	WVFNTHNNAIQHGTHK	0.9994	4	548.775
217	SPRG_20689T0	1	SPRG_20689 hypothetical protein (460 aa)	5	VTHAVHTNLCLDADPTDDGHK	0.9874	4	649.036
217	SPRG_20689T0	1	SPRG_20689 hypothetical protein (460 aa)	5	HALSEYYGNIYADTIR	0.9994	3	629.289
218	SPRG_21217T0	1	SPRG_21217 hypothetical protein (389 aa)	5	KEWTDLDLDK	0.9991	3	565.641
218	SPRG_21217T0	1	SPRG_21217 hypothetical protein (389 aa)	5	YSDCNFFDLECK	0.9994	3	621.893
218	SPRG_21217T0	1	SPRG_21217 hypothetical protein (389 aa)	5	TKPYPWK	0.9994	3	451.254
218	SPRG_21217T0	1	SPRG_21217 hypothetical protein (389 aa)	5	LHVSDVYLSELFK	0.9994	3	613.321
218	SPRG_21217T0	1	SPRG_21217 hypothetical protein (389 aa)	5	LVHAFPSDELK	0.9993	3	515.266
219	SPRG_22333T0	1	SPRG_22333 hypothetical protein (616 aa)	5	LDALSNFHFTPK	0.9996	3	559.917
219	SPRG_22333T0	1	SPRG_22333 hypothetical protein (616 aa)	5	EGLGEIYEK	0.9992	2	663.325
219	SPRG_22333T0	1	SPRG_22333 hypothetical protein (616 aa)	5	DDVLEKPEVFFTPSDDVATTIAHFTK	0.9996	4	839.505
219	SPRG_22333T0	1	SPRG_22333 hypothetical protein (616 aa)	5	RVPDAEGVEDGFFDWDEMEK	0.9979	3	887.373
219	SPRG_22333T0	1	SPRG_22333 hypothetical protein (616 aa)	5	IREDQYDDVIR	0.999	2	783.354
220	SPRG_00329T0	1	SPRG_00329 hypothetical protein (379 aa)	4	APASTEKPEGCTSIR	0.9994	3	530.886
220	SPRG_00329T0	1	SPRG_00329 hypothetical protein (379 aa)	4	VSKPEGCK	0.9711	3	442.574
220	SPRG_00329T0	1	SPRG_00329 hypothetical protein (379 aa)	4	FGDIESIHMPK	0.9994	3	425.202
220	SPRG_00329T0	1	SPRG_00329 hypothetical protein (379 aa)	4	VLGYGFVEFVHTDSTDK	0.9994	3	734.648
221	SPRG_00649T0	1	SPRG_00649 hypothetical protein (318 aa)	4	LQGYGYDHLILK	0.9994	3	569.972
221	SPRG_00649T0	1	SPRG_00649 hypothetical protein (318 aa)	4	HCGMVGDHWTLK	0.9975	3	573.262
221	SPRG_00649T0	1	SPRG_00649 hypothetical protein (318 aa)	4	EDDLKDLFR	0.9854	3	480.228
221	SPRG_00649T0	1	SPRG_00649 hypothetical protein (318 aa)	4	GFAFVSYVYR	0.972	2	676.849
222	SPRG_00879T0	1	SPRG_00879 adenylosuccinate lyase (482 aa)	4	DFAVQYK	0.9981	2	579.803
222	SPRG_00879T0	1	SPRG_00879 adenylosuccinate lyase (482 aa)	4	LVAEQMGFEHVIPVSGQTYTR	0.9994	3	793.353
222	SPRG_00879T0	1	SPRG_00879 adenylosuccinate lyase (482 aa)	4	HDVMAHVHAFGK	0.9994	4	413.957
222	SPRG_00879T0	1	SPRG_00879 adenylosuccinate lyase (482 aa)	4	LWLALAR	0.9622	2	493.78
223	SPRG_01021T0	1	SPRG_01021 hypothetical protein (66 aa)	4	CAAPQIFK	0.9934	2	606.285
223	SPRG_01021T0	1	SPRG_01021 hypothetical protein (66 aa)	4	GEDPVDIYPEIR	0.9982	2	701.804
223	SPRG_01021T0	1	SPRG_01021 hypothetical protein (66 aa)	4	EYNACLDR	0.9544	2	587.211
223	SPRG_01021T0	1	SPRG_01021 hypothetical protein (66 aa)	4	GGCDGQYFDLLK	0.9994	3	550.572
224	SPRG_01086T0	1	SPRG_01086 hypothetical protein (170 aa)	4	EIADAFFR	0.9901	2	556.744
224	SPRG_01086T0	1	SPRG_01086 hypothetical protein (170 aa)	4	VIDAHQAEIEEK	0.9994	3	557.255
224	SPRG_01086T0	1	SPRG_01086 hypothetical protein (170 aa)	4	SLHEPAAPAQAK	0.9994	3	503.295
224	SPRG_01086T0	1	SPRG_01086 hypothetical protein (170 aa)	4	VQALVEELNKK	0.9994	3	568.31
225	SPRG_01405T0	1	SPRG_01405 40S ribosomal protein S15 (152 aa)	4	LLDLNHEELMDLVNAR	0.9994	3	637.621
225	SPRG_01405T0	1	SPRG_01405 40S ribosomal protein S15 (152 aa)	4	GVDLDK	0.9994	2	467.739
225	SPRG_01405T0	1	SPRG_01405 40S ribosomal protein S15 (152 aa)	4	QEAKPLERPR	0.9994	3	402.867
225	SPRG_01405T0	1	SPRG_01405 40S ribosomal protein S15 (152 aa)	4	KPMALIK	0.9972	3	411.584
226	SPRG_01434T0	1	SPRG_01434 hypothetical protein (413 aa)	4	SQEEVWLR	0.9993	2	595.784
226	SPRG_01434T0	1	SPRG_01434 hypothetical protein (413 aa)	4	IEDELK	0.9548	2	517.804
226	SPRG_01434T0	1	SPRG_01434 hypothetical protein (413 aa)	4	RPLSEIVSIIQSSIAK	0.9994	4	508.263
226	SPRG_01434T0	1	SPRG_01434 hypothetical protein (413 aa)	4	YLSHFSWDEAK	0.9994	3	557.604
227	SPRG_01755T0	1	SPRG_01755 fumarate hydratase class II (472 aa)	4	AFAILK	0.9864	2	475.772
227	SPRG_01755T0	1	SPRG_01755 fumarate hydratase class II (472 aa)	4	SIEFADVIK	0.9994	2	655.321
227	SPRG_01755T0	1	SPRG_01755 fumarate hydratase class II (472 aa)	4	VIHPNDDVNK	0.999	3	480.223
227	SPRG_01755T0	1	SPRG_01755 fumarate hydratase class II (472 aa)	4	ISELSGHPFVTAPNK	0.9993	3	628.954
228	SPRG_01810T0	1	SPRG_01810 O-acetylhomoserine (thiol)-lyase (432 aa)	4	VSVGIEHIDDIK	0.9994	3	441.204
228	SPRG_01810T0	1	SPRG_01810 O-acetylhomoserine (thiol)-lyase (432 aa)	4	FADHAKPDSIESLIDDNTK	0.9994	4	637.815
228	SPRG_01810T0	1	SPRG_01810 O-acetylhomoserine (thiol)-lyase (432 aa)	4	TLVIHPASTTHQQLTTEER	0.9994	4	541.255
228	SPRG_01810T0	1	SPRG_01810 O-acetylhomoserine (thiol)-lyase (432 aa)	4	AVPIVASSSFLFDNTDHAGK	0.9994	3	788.674
229	SPRG_01819T0	1	SPRG_01819 hypothetical protein (171 aa)	4	HITGHECYACGK	0.9994	3	566.891
229	SPRG_01819T0	1	SPRG_01819 hypothetical protein (171 aa)	4	GFTEQELNEIHMYFDCDENK	0.9993	4	703.758
229	SPRG_01819T0	1	SPRG_01819 hypothetical protein (171 aa)	4	GELTGPFAHALK	0.9994	3	510.26
229	SPRG_01819T0	1	SPRG_01819 hypothetical protein (171 aa)	4	ECQTEDWK	0.9994	2	686.761
230	SPRG_02282T0	1	SPRG_02282 ATP synthase F1 (215 aa)	4	NPTFAEFLKDPTIAR	0.9993	3	670.001
230	SPRG_02282T0	1	SPRG_02282 ATP synthase F1 (215 aa)	4	LSLFGLHAK	0.9994	3	425.255
230	SPRG_02282T0	1	SPRG_02282 ATP synthase F1 (215 aa)	4	TIHEEIAK	0.9994	3	410.234
230	SPRG_02282T0	1	SPRG_02282 ATP synthase F1 (215 aa)	4	FSKPVSGLFTVLAENGR	0.9994	3	704.009
231	SPRG_02287T0	1	SPRG_02287 hypothetical protein (550 aa)	4	FIVWTK	0.9772	2	541.267
231	SPRG_02287T0	1	SPRG_02287 hypothetical protein (550 aa)	4	LNLLSLAPGGHVGR	0.9994	3	468.578
231	SPRG_02287T0	1	SPRG_02287 hypothetical protein (550 aa)	4	IGAHADVEK	0.9763	3	409.892
231	SPRG_02287T0	1	SPRG_02287 hypothetical protein (550 aa)	4	IEQVSEIPLVLDDSVESTQK	0.9936	3	839.714
232	SPRG_02418T0	1	SPRG_02418 hypothetical protein (229 aa)	4	EDFEGK	0.973	2	506.728
232	SPRG_02418T0	1	SPRG_02418 hypothetical protein (229 aa)	4	AIIYMPCR	0.989	2	578.777
232	SPRG_02418T0	1	SPRG_02418 hypothetical protein (229 aa)	4	YDVLPPHASAWENPIVGEVSLPHPK	0.9994	4	760.877
232	SPRG_02418T0	1	SPRG_02418 hypothetical protein (229 aa)	4	IAYSHNFLPVDVENK	0.9994	3	582.622
233	SPRG_02474T0	1	SPRG_02474 hypothetical protein (169 aa)	4	NVHFYILK	0.9994	3	441.252
233	SPRG_02474T0	1	SPRG_02474 hypothetical protein (169 aa)	4	VILTNSSLK	0.9989	2	487.789
233	SPRG_02474T0	1	SPRG_02474 hypothetical protein (169 aa)	4	YEVTLDFMHEVDTAAK	0.9994	3	724.98
233	SPRG_02474T0	1	SPRG_02474 hypothetical protein (169 aa)	4	EAEFWPHLLK	0.9994	3	519.948
234	SPRG_02751T0	1	SPRG_02751 hypothetical protein (432 aa)	4	LSALDTEWSR	0.9994	2	588.271
234	SPRG_02751T0	1	SPRG_02751 hypothetical protein (432 aa)	4	NHLVEFDFDPEVR	0.9994	3	587.625
234	SPRG_02751T0	1	SPRG_02751 hypothetical protein (432 aa)	4	GAEVFGVALATHFVESK	0.9994	3	683.98
234	SPRG_02751T0	1	SPRG_02751 hypothetical protein (432 aa)	4	SVIIDKDNAPK	0.9994	3	544.633
235	SPRG_03099T0	1	SPRG_03099 hypothetical protein (2274 aa)	4	FGAEIVDGLVHYK	0.9994	3	579.307
235	SPRG_03099T0	1	SPRG_03099 hypothetical protein (2274 aa)	4	EHAIHELIAK	0.9994	3	483.603
235	SPRG_03099T0	1	SPRG_03099 hypothetical protein (2274 aa)	4	EFVLSENDEAVELLQRPR	0.9994	3	715.336
235	SPRG_03099T0	1	SPRG_03099 hypothetical protein (2274 aa)	4	LPSHAEANAFDAK	0.9993	3	553.592
236	SPRG_03384T0	1	SPRG_03384 hypothetical protein (322 aa)	4	EIVALVGAHAVGR	0.9996	3	479.233
236	SPRG_03384T0	1	SPRG_03384 hypothetical protein (322 aa)	4	HKPESAHGGNAGLDIAVAR	0.9962	4	547.79
236	SPRG_03384T0	1	SPRG_03384 hypothetical protein (322 aa)	4	KPDLDQIR	0.9995	3	424.876
236	SPRG_03384T0	1	SPRG_03384 hypothetical protein (322 aa)	4	DEDVFFADFAK	0.9994	2	796.337
237	SPRG_03463T0	1	SPRG_03463 hypothetical protein (253 aa)	4	EIDDLFYK	0.9994	2	665.818
237	SPRG_03463T0	1	SPRG_03463 hypothetical protein (253 aa)	4	LPSRPPAFAFVEFEDER	0.9994	3	717.635
237	SPRG_03463T0	1	SPRG_03463 hypothetical protein (253 aa)	4	DHMRPAGEVIYTK	0.9872	3	602.281
237	SPRG_03463T0	1	SPRG_03463 hypothetical protein (253 aa)	4	IVDIDIK	0.9755	2	552.296
238	SPRG_03516T0	1	SPRG_03516 hypothetical protein (410 aa)	4	VLMGGTRPPAEVAFK	0.9945	3	626.29
238	SPRG_03516T0	1	SPRG_03516 hypothetical protein (410 aa)	4	MYAELEALR	0.9983	2	620.282
238	SPRG_03516T0	1	SPRG_03516 hypothetical protein (410 aa)	4	VLVCDMSYHDLR	0.9994	3	547.549
238	SPRG_03516T0	1	SPRG_03516 hypothetical protein (410 aa)	4	AAPAPIDYAAIEHPYVVLLNK	0.9994	4	639.33
239	SPRG_03531T0	1	SPRG_03531 hypothetical protein (534 aa)	4	HRPFYVTGESYAGR	0.9994	3	595.295
239	SPRG_03531T0	1	SPRG_03531 hypothetical protein (534 aa)	4	WIGPLGLK	0.988	2	586.338
239	SPRG_03531T0	1	SPRG_03531 hypothetical protein (534 aa)	4	SDSSLQHYPTLLNANLK	0.9994	3	730.349
239	SPRG_03531T0	1	SPRG_03531 hypothetical protein (534 aa)	4	YVPFLLHK	0.9994	3	435.565
240	SPRG_03847T0	1	SPRG_03847 hypothetical protein (326 aa)	4	FFHQVYEEEFGR	0.9994	3	577.918
240	SPRG_03847T0	1	SPRG_03847 hypothetical protein (326 aa)	4	GHFGPINSITFHPDGK	0.9994	4	503.754
240	SPRG_03847T0	1	SPRG_03847 hypothetical protein (326 aa)	4	LFNPETGALISEHK	0.9994	3	615.283
240	SPRG_03847T0	1	SPRG_03847 hypothetical protein (326 aa)	4	IHHFDQEYLER	0.9994	3	544.272
241	SPRG_03906T0	1	SPRG_03906 hypothetical protein (235 aa)	4	ELQELQPQFQTLHR	0.9991	3	637.619
241	SPRG_03906T0	1	SPRG_03906 hypothetical protein (235 aa)	4	LAPGNHIYYSNR	0.9992	3	516.91
241	SPRG_03906T0	1	SPRG_03906 hypothetical protein (235 aa)	4	EELSALPSGTHTYASIGK	0.9903	3	717
241	SPRG_03906T0	1	SPRG_03906 hypothetical protein (235 aa)	4	NYDQAIVHYSEAIR	0.9994	3	608.303
242	SPRG_04074T0	1	SPRG_04074 hypothetical protein (510 aa)	4	LFKPNYTK	0.9905	3	481.622
242	SPRG_04074T0	1	SPRG_04074 hypothetical protein (510 aa)	4	VALFDFVKPTVHGTK	0.9994	4	523.536
242	SPRG_04074T0	1	SPRG_04074 hypothetical protein (510 aa)	4	DDIVVYPWEFQTLEWGAVHR	0.9994	3	868.704
242	SPRG_04074T0	1	SPRG_04074 hypothetical protein (510 aa)	4	VEHNWETLVEAVQAHVK	0.9994	4	570.038
243	SPRG_04714T0	1	SPRG_04714 hypothetical protein (170 aa)	4	VHVPQLNHVGLWIDDLPK	0.9891	4	592.811
243	SPRG_04714T0	1	SPRG_04714 hypothetical protein (170 aa)	4	SERENVDEDILEAGK	0.9977	3	664.624
243	SPRG_04714T0	1	SPRG_04714 hypothetical protein (170 aa)	4	HLWVDTLGLTYK	0.9994	3	578.644
243	SPRG_04714T0	1	SPRG_04714 hypothetical protein (170 aa)	4	GAAGFDVVFLHPK	0.9994	3	549.297
244	SPRG_04936T0	1	SPRG_04936 hypothetical protein (481 aa)	4	DGVIDAVIDHK	0.9994	3	490.564
244	SPRG_04936T0	1	SPRG_04936 hypothetical protein (481 aa)	4	YLYYVGK	0.9933	2	597.303
244	SPRG_04936T0	1	SPRG_04936 hypothetical protein (481 aa)	4	ILFSDICAK	0.9643	2	527.278
244	SPRG_04936T0	1	SPRG_04936 hypothetical protein (481 aa)	4	NYLHENLYEQAYK	0.9994	3	658.325
245	SPRG_05099T0	1	SPRG_05099 hypothetical protein (162 aa)	4	FEDVVEK	0.9861	2	577.293
245	SPRG_05099T0	1	SPRG_05099 hypothetical protein (162 aa)	4	VSGIIFGK	0.9985	2	554.808
245	SPRG_05099T0	1	SPRG_05099 hypothetical protein (162 aa)	4	VIEFINYHHATPMK	0.9994	4	537.786
245	SPRG_05099T0	1	SPRG_05099 hypothetical protein (162 aa)	4	EIPKPIK	0.9994	3	419.609
246	SPRG_05268T0	1	SPRG_05268 hypothetical protein (389 aa)	4	TAEDKVPELHDATSVK	0.9994	4	543.79
246	SPRG_05268T0	1	SPRG_05268 hypothetical protein (389 aa)	4	LLLGHGKPFDR	0.9986	3	514.268
246	SPRG_05268T0	1	SPRG_05268 hypothetical protein (389 aa)	4	FMGRPDDLTPLAR	0.9551	3	544.919
246	SPRG_05268T0	1	SPRG_05268 hypothetical protein (389 aa)	4	GEDVHEGHINTIVSIHNNMNER	0.9982	4	669.552
247	SPRG_05335T0	1	SPRG_05335 60S ribosomal protein L3 (390 aa)	4	GHGYEGVITR	0.9994	3	411.535
247	SPRG_05335T0	1	SPRG_05335 60S ribosomal protein L3 (390 aa)	4	FIDTSSK	0.9932	2	543.293
247	SPRG_05335T0	1	SPRG_05335 60S ribosomal protein L3 (390 aa)	4	HGNLGFLPK	0.9987	3	424.245
247	SPRG_05335T0	1	SPRG_05335 60S ribosomal protein L3 (390 aa)	4	FQTAEEK	0.9994	2	570.79
248	SPRG_05699T0	1	SPRG_05699 hypothetical protein (285 aa)	4	NFVEILR	0.9704	2	445.733
248	SPRG_05699T0	1	SPRG_05699 hypothetical protein (285 aa)	4	LPDFAFDSSTGPSTLK	0.9994	3	657.627
248	SPRG_05699T0	1	SPRG_05699 hypothetical protein (285 aa)	4	GITLGDK	0.9944	2	496.272
248	SPRG_05699T0	1	SPRG_05699 hypothetical protein (285 aa)	4	LDNLGEFK	0.9994	2	467.214
249	SPRG_05702T0	1	SPRG_05702 chaperonin GroS (100 aa)	4	AEPVLK	0.981	2	472.762
249	SPRG_05702T0	1	SPRG_05702 chaperonin GroS (100 aa)	4	LGEDEFHLFRDEDILGK	0.9996	4	581.282
249	SPRG_05702T0	1	SPRG_05702 chaperonin GroS (100 aa)	4	VLLPEYGGSLLK	0.9996	3	526.301
249	SPRG_05702T0	1	SPRG_05702 chaperonin GroS (100 aa)	4	NHEGTIIPMNVAVGDK	0.9996	3	666.963
250	SPRG_05892T0	1	SPRG_05892 hypothetical protein (143 aa)	4	DLVDHGASLPR	0.9994	3	441.879
250	SPRG_05892T0	1	SPRG_05892 hypothetical protein (143 aa)	4	NYNELK	0.9835	2	534.804
250	SPRG_05892T0	1	SPRG_05892 hypothetical protein (143 aa)	4	QVFLDDKTPDEITR	0.9994	3	559.586
250	SPRG_05892T0	1	SPRG_05892 hypothetical protein (143 aa)	4	EAEELKPFVYAR	0.9994	3	483.55
251	SPRG_06096T0	1	SPRG_06096 hypothetical protein (646 aa)	4	DDATVNDGTVAEIHDLFAK	0.9994	3	773.659
251	SPRG_06096T0	1	SPRG_06096 hypothetical protein (646 aa)	4	MVGTTAQHLEGVLR	0.9699	3	552.585
251	SPRG_06096T0	1	SPRG_06096 hypothetical protein (646 aa)	4	LLLENLFR	0.9919	2	581.294
251	SPRG_06096T0	1	SPRG_06096 hypothetical protein (646 aa)	4	FGAENMGVVSHLQGVEK	0.9994	4	527.235
252	SPRG_06141T0	1	SPRG_06141 2-amino-3-ketobutyrate coenzyme A ligase (401 aa)	4	GTDEYFGLR	0.9984	2	529.23
252	SPRG_06141T0	1	SPRG_06141 2-amino-3-ketobutyrate coenzyme A ligase (401 aa)	4	ALETHGFGLSSVR	0.9994	3	506.6
252	SPRG_06141T0	1	SPRG_06141 2-amino-3-ketobutyrate coenzyme A ligase (401 aa)	4	FICGTQDIHK	0.9987	3	499.246
252	SPRG_06141T0	1	SPRG_06141 2-amino-3-ketobutyrate coenzyme A ligase (401 aa)	4	GIYDLAQK	0.9994	2	598.324
253	SPRG_06299T0	1	SPRG_06299 hypothetical protein (496 aa)	4	ESGKPIAEAIGEVSYAADYLK	0.9994	4	661.531
253	SPRG_06299T0	1	SPRG_06299 hypothetical protein (496 aa)	4	AAIDAADVAFHEWK	0.9994	3	611.308
253	SPRG_06299T0	1	SPRG_06299 hypothetical protein (496 aa)	4	RPDLIQSQGYIGGR	0.9994	3	568.595
253	SPRG_06299T0	1	SPRG_06299 hypothetical protein (496 aa)	4	YEGFMIPSHAAGR	0.9994	3	527.227
254	SPRG_06331T0	1	SPRG_06331 hypothetical protein (712 aa)	4	FLYSGDHHIK	0.9994	3	502.245
254	SPRG_06331T0	1	SPRG_06331 hypothetical protein (712 aa)	4	TFDHLLQYGEVNVR	0.9949	3	612.31
254	SPRG_06331T0	1	SPRG_06331 hypothetical protein (712 aa)	4	IAQGLLHMGK	0.9994	3	452.577
254	SPRG_06331T0	1	SPRG_06331 hypothetical protein (712 aa)	4	TPEDIYK	0.9635	2	577.328
255	SPRG_06969T0	1	SPRG_06969 histone H2B (120 aa), SPRG_10120 histone H2B (120 aa), SPRG_10751 histone H2B (120 aa), SPRG_16023 histone H2B (121 aa)	4	IASEAGK	0.9919	2	482.259
255	SPRG_06969T0	1	SPRG_06969 histone H2B (120 aa), SPRG_10120 histone H2B (120 aa), SPRG_10751 histone H2B (120 aa), SPRG_16023 histone H2B (121 aa)	4	QVHPETGISK	0.9994	3	461.886
255	SPRG_06969T0	1	SPRG_06969 histone H2B (120 aa), SPRG_10120 histone H2B (120 aa), SPRG_10751 histone H2B (120 aa), SPRG_16023 histone H2B (121 aa)	4	LMLPGELAK	0.9994	2	630.343
255	SPRG_06969T0	1	SPRG_06969 histone H2B (120 aa), SPRG_10120 histone H2B (120 aa), SPRG_10751 histone H2B (120 aa), SPRG_16023 histone H2B (121 aa)	4	VESYSTYIYK	0.9994	3	514.241
256	SPRG_07018T0	1	SPRG_07018 malate synthase A (535 aa)	4	FLAFLHENFETR	0.9994	3	556.614
256	SPRG_07018T0	1	SPRG_07018 malate synthase A (535 aa)	4	EANAGHDGTWVAHPGLVK	0.9994	4	537.526
256	SPRG_07018T0	1	SPRG_07018 malate synthase A (535 aa)	4	YQLAHDVLVDVLTSDK	0.9994	4	526.773
256	SPRG_07018T0	1	SPRG_07018 malate synthase A (535 aa)	4	VQVWQWLR	0.9593	2	629.813
257	SPRG_07325T0	1	SPRG_07325 hypothetical protein (102 aa)	4	AYLPEDIQAIQEPMNFYLDDK	0.9994	4	705.304
257	SPRG_07325T0	1	SPRG_07325 hypothetical protein (102 aa)	4	MIGTLAK	0.9503	2	511.288
257	SPRG_07325T0	1	SPRG_07325 hypothetical protein (102 aa)	4	ASDLSFK	0.9973	2	528.256
257	SPRG_07325T0	1	SPRG_07325 hypothetical protein (102 aa)	4	AVSWLGK	0.9978	2	524.755
258	SPRG_07368T0	1	SPRG_07368 hypothetical protein (428 aa)	4	YEGEIIPYK	0.9994	2	700.327
258	SPRG_07368T0	1	SPRG_07368 hypothetical protein (428 aa)	4	LNTWGGSLALGHPFGATGSR	0.9994	3	666.997
258	SPRG_07368T0	1	SPRG_07368 hypothetical protein (428 aa)	4	ALELGYTPK	0.9994	2	640.325
258	SPRG_07368T0	1	SPRG_07368 hypothetical protein (428 aa)	4	TEFGWPAAVGK	0.9993	2	725.862
259	SPRG_07682T0	1	SPRG_07682 hypothetical protein (205 aa)	4	IWTDFHADK	0.9993	3	474.249
259	SPRG_07682T0	1	SPRG_07682 hypothetical protein (205 aa)	4	GDVANVLDKPEATTLFEALTK	0.9994	4	666.878
259	SPRG_07682T0	1	SPRG_07682 hypothetical protein (205 aa)	4	YVDDAHFDMVHAFNK	0.9994	4	529.224
259	SPRG_07682T0	1	SPRG_07682 hypothetical protein (205 aa)	4	RPQEFNFDAYLAECK	0.9994	3	722.354
260	SPRG_07890T0	1	SPRG_07890 V-type proton ATPase subunit B (509 aa)	4	AVVGEEALSMEDHLYLK	0.9994	3	736.655
260	SPRG_07890T0	1	SPRG_07890 V-type proton ATPase subunit B (509 aa)	4	QLDLYYAR	0.9944	2	593.302
260	SPRG_07890T0	1	SPRG_07890 V-type proton ATPase subunit B (509 aa)	4	SVDLQMFETHAK	0.9994	3	565.246
260	SPRG_07890T0	1	SPRG_07890 V-type proton ATPase subunit B (509 aa)	4	HTHCEFTGDVLK	0.9994	3	574.271
261	SPRG_07998T0	1	SPRG_07998 hypothetical protein (280 aa)	4	NAATDLYK	0.9994	2	592.279
261	SPRG_07998T0	1	SPRG_07998 hypothetical protein (280 aa)	4	KGADPLFPSAPK	0.9982	3	553.957
261	SPRG_07998T0	1	SPRG_07998 hypothetical protein (280 aa)	4	FDSLNTAFR	0.9994	2	535.739
261	SPRG_07998T0	1	SPRG_07998 hypothetical protein (280 aa)	4	YGLNHVTSLIENK	0.9994	3	496.57
262	SPRG_08077T0	1	SPRG_08077 hypothetical protein (460 aa)	4	WTDEDITK	0.9964	2	648.345
262	SPRG_08077T0	1	SPRG_08077 hypothetical protein (460 aa)	4	ESGEFLGHGLLK	0.9994	3	525.6
262	SPRG_08077T0	1	SPRG_08077 hypothetical protein (460 aa)	4	NAAAHEEQADAVIDTFLR	0.9994	3	705.627
262	SPRG_08077T0	1	SPRG_08077 hypothetical protein (460 aa)	4	TGALNWGLLHTDK	0.9991	3	571.983
263	SPRG_08182T0	1	SPRG_08182 40S ribosomal protein S20 (123 aa)	4	IIDLYSPSEIVK	0.9994	3	555.618
263	SPRG_08182T0	1	SPRG_08182 40S ribosomal protein S20 (123 aa)	4	ITLSSLNVK	0.9993	2	487.769
263	SPRG_08182T0	1	SPRG_08182 40S ribosomal protein S20 (123 aa)	4	SPCGEGTNTWDR	0.9994	2	756.771
263	SPRG_08182T0	1	SPRG_08182 40S ribosomal protein S20 (123 aa)	4	VCADLK	0.9896	2	491.732
264	SPRG_08523T0	1	SPRG_08523 hypothetical protein (317 aa)	4	LGHAVQMADQELSK	0.9993	3	610.945
264	SPRG_08523T0	1	SPRG_08523 hypothetical protein (317 aa)	4	EMWQEAYLR	0.9994	2	693.296
264	SPRG_08523T0	1	SPRG_08523 hypothetical protein (317 aa)	4	FSQEGIEK	0.9994	2	613.303
264	SPRG_08523T0	1	SPRG_08523 hypothetical protein (317 aa)	4	AMAEFQHDADVVAAIQR	0.9977	3	678.312
265	SPRG_08538T0	1	SPRG_08538 hypothetical protein (505 aa)	4	YYAGWADK	0.9996	2	631.273
265	SPRG_08538T0	1	SPRG_08538 hypothetical protein (505 aa)	4	YLAQHPLVDK	0.9996	3	491.281
265	SPRG_08538T0	1	SPRG_08538 hypothetical protein (505 aa)	4	VTLELGGK	0.999	2	408.717
265	SPRG_08538T0	1	SPRG_08538 hypothetical protein (505 aa)	4	IASVHAAGVDDVDK	0.9996	3	562.257
266	SPRG_08762T0	1	SPRG_08762 translation elongation factor Ts (331 aa)	4	NKPANIVEK	0.9994	3	482.292
266	SPRG_08762T0	1	SPRG_08762 translation elongation factor Ts (331 aa)	4	FFGEVTLVDQVHMVEEGNPK	0.9994	3	860.364
266	SPRG_08762T0	1	SPRG_08762 translation elongation factor Ts (331 aa)	4	LVADLVPELVGR	0.9994	2	640.846
266	SPRG_08762T0	1	SPRG_08762 translation elongation factor Ts (331 aa)	4	TAAEGLVGIFVDADKK	0.9994	3	689.282
267	SPRG_08776T0	1	SPRG_08776 hypothetical protein (190 aa)	4	FADEAFLLK	0.9994	3	447.896
267	SPRG_08776T0	1	SPRG_08776 hypothetical protein (190 aa)	4	VFFDIGAGGKPVGR	0.9994	3	569.931
267	SPRG_08776T0	1	SPRG_08776 hypothetical protein (190 aa)	4	AHVVFGK	0.9983	2	523.307
267	SPRG_08776T0	1	SPRG_08776 hypothetical protein (190 aa)	4	VVEGLDVLEK	0.9994	2	694.844
268	SPRG_08832T0	1	SPRG_08832 hypothetical protein (1243 aa)	4	ALASHDALSDR	0.9848	3	433.871
268	SPRG_08832T0	1	SPRG_08832 hypothetical protein (1243 aa)	4	AEFEEYK	0.9994	2	602.269
268	SPRG_08832T0	1	SPRG_08832 hypothetical protein (1243 aa)	4	VDHLQALCESLQTSLK	0.9993	3	706.976
268	SPRG_08832T0	1	SPRG_08832 hypothetical protein (1243 aa)	4	ISDIEHQCISAK	0.9994	3	559.904
269	SPRG_09468T0	1	SPRG_09468 hypothetical protein (647 aa)	4	LVAHFIEDNR	0.9994	3	453.223
269	SPRG_09468T0	1	SPRG_09468 hypothetical protein (647 aa)	4	KPFFIMDHPTVMSPLAK	0.9994	4	602.545
269	SPRG_09468T0	1	SPRG_09468 hypothetical protein (647 aa)	4	LLAELEADGINPYPHK	0.9994	3	689.978
269	SPRG_09468T0	1	SPRG_09468 hypothetical protein (647 aa)	4	VAPELYLK	0.9954	2	610.839
270	SPRG_09966T0	1	SPRG_09966 cysteine desulfurase (466 aa)	4	AIGVGEDLAHTSIR	0.9994	3	528.277
270	SPRG_09966T0	1	SPRG_09966 cysteine desulfurase (466 aa)	4	VFFHTDAAQMLGK	0.9913	3	590.264
270	SPRG_09966T0	1	SPRG_09966 cysteine desulfurase (466 aa)	4	EMQADHDWVQYLSQK	0.9994	3	727.957
270	SPRG_09966T0	1	SPRG_09966 cysteine desulfurase (466 aa)	4	LPIDVDAMHIDAMSLSGHK	0.9994	4	593.253
271	SPRG_09998T0	1	SPRG_09998 hypothetical protein (229 aa), SPRG_18047 hypothetical protein (229 aa)	4	KPSSPSIVLDEFVMR	0.9994	3	670.309
271	SPRG_09998T0	1	SPRG_09998 hypothetical protein (229 aa), SPRG_18047 hypothetical protein (229 aa)	4	RRPEELPVLMR	0.9994	3	465.917
271	SPRG_09998T0	1	SPRG_09998 hypothetical protein (229 aa), SPRG_18047 hypothetical protein (229 aa)	4	SIHLLQSGYTK	0.999	3	512.285
271	SPRG_09998T0	1	SPRG_09998 hypothetical protein (229 aa), SPRG_18047 hypothetical protein (229 aa)	4	WFPSHSVTPVTAK	0.9993	3	582.273
272	SPRG_10255T0	1	SPRG_10255 hypothetical protein (274 aa)	4	YEILYDR	0.9967	2	558.269
272	SPRG_10255T0	1	SPRG_10255 hypothetical protein (274 aa)	4	SGLFGTALK	0.9906	2	591.322
272	SPRG_10255T0	1	SPRG_10255 hypothetical protein (274 aa)	4	ELFSTVGK	0.9933	2	584.811
272	SPRG_10255T0	1	SPRG_10255 hypothetical protein (274 aa)	4	FDVLEDDIK	0.9993	2	691.319
273	SPRG_10428T0	1	SPRG_10428 60S ribosomal protein L27a (149 aa)	4	GRLPAIPVIVK	0.998	3	484.296
273	SPRG_10428T0	1	SPRG_10428 60S ribosomal protein L27a (149 aa)	4	FHPGYFGK	0.9992	3	414.211
273	SPRG_10428T0	1	SPRG_10428 60S ribosomal protein L27a (149 aa)	4	LHCPTVNVEK	0.9993	3	491.919
273	SPRG_10428T0	1	SPRG_10428 60S ribosomal protein L27a (149 aa)	4	IWSLVSAETK	0.9994	2	567.285
274	SPRG_10476T0	1	SPRG_10476 hypothetical protein (271 aa)	4	KEDAEALKK	0.9996	4	402.742
274	SPRG_10476T0	1	SPRG_10476 hypothetical protein (271 aa)	4	EDAEALK	0.9991	2	532.276
274	SPRG_10476T0	1	SPRG_10476 hypothetical protein (271 aa)	4	NSLEGFIYR	0.9996	2	549.748
274	SPRG_10476T0	1	SPRG_10476 hypothetical protein (271 aa)	4	MKPNEITELVLVGGSTR	0.9996	3	711.334
275	SPRG_10789T0	1	SPRG_10789 hypothetical protein (118 aa)	4	VAAYLPTLFADAIEK	0.9994	3	637.309
275	SPRG_10789T0	1	SPRG_10789 hypothetical protein (118 aa)	4	VDVSAENIVAALDASK	0.9994	3	630.624
275	SPRG_10789T0	1	SPRG_10789 hypothetical protein (118 aa)	4	SIADLSAAQK	0.9994	3	431.239
275	SPRG_10789T0	1	SPRG_10789 hypothetical protein (118 aa)	4	LLAGPSAGAASAAPAAGGAAAPAAAAK	0.9994	4	605.792
276	SPRG_11375T0	1	SPRG_11375 hypothetical protein (464 aa)	4	IAELEAK	0.9982	2	531.314
276	SPRG_11375T0	1	SPRG_11375 hypothetical protein (464 aa)	4	LTTNAVEPLHVYVPR	0.9994	3	570.281
276	SPRG_11375T0	1	SPRG_11375 hypothetical protein (464 aa)	4	TFGEITSHGK	0.9994	3	455.584
276	SPRG_11375T0	1	SPRG_11375 hypothetical protein (464 aa)	4	LTFLGEK	0.9968	2	548.283
277	SPRG_11382T0	1	SPRG_11382 hypothetical protein (188 aa)	4	DHLVAVTLLDYEGSR	0.9994	3	611.302
277	SPRG_11382T0	1	SPRG_11382 hypothetical protein (188 aa)	4	ILEDVPEEDLTK	0.9993	3	563.592
277	SPRG_11382T0	1	SPRG_11382 hypothetical protein (188 aa)	4	LGTEIILTK	0.9994	2	493.268
277	SPRG_11382T0	1	SPRG_11382 hypothetical protein (188 aa)	4	TPEFTESLFGEGPSSPLSHVVVSNEWVHK	0.9994	4	799.889
278	SPRG_11534T0	1	SPRG_11534 cysteine synthase A (341 aa)	4	IGLSMIK	0.983	2	525.303
278	SPRG_11534T0	1	SPRG_11534 cysteine synthase A (341 aa)	4	IHFETTGPEIWR	0.999	3	543.906
278	SPRG_11534T0	1	SPRG_11534 cysteine synthase A (341 aa)	4	YLSSALFDEER	0.9994	2	737.322
278	SPRG_11534T0	1	SPRG_11534 cysteine synthase A (341 aa)	4	LIVAILPSFGER	0.9983	2	657.861
279	SPRG_11730T0	1	SPRG_11730 histidine ammonia-lyase (583 aa)	4	VVEPYLANIHVNR	0.9994	3	556.619
279	SPRG_11730T0	1	SPRG_11730 histidine ammonia-lyase (583 aa)	4	TLLQADKPSELFK	0.9994	3	496.231
279	SPRG_11730T0	1	SPRG_11730 histidine ammonia-lyase (583 aa)	4	LHELQDNLIR	0.9992	3	465.587
279	SPRG_11730T0	1	SPRG_11730 histidine ammonia-lyase (583 aa)	4	GLRPVQLK	0.9987	3	400.255
280	SPRG_11930T0	1	SPRG_11930 hypothetical protein (641 aa)	4	VQEYLIGR	0.9942	2	561.276
280	SPRG_11930T0	1	SPRG_11930 hypothetical protein (641 aa)	4	GFLESLK	0.9994	2	541.3
280	SPRG_11930T0	1	SPRG_11930 hypothetical protein (641 aa)	4	LDAFLK	0.9979	2	497.782
280	SPRG_11930T0	1	SPRG_11930 hypothetical protein (641 aa)	4	ILHTLGHSTSVAPSEPKPR	0.9632	4	579.483
281	SPRG_12474T0	1	SPRG_12474 succinyl-CoA ligase subunit alpha (313 aa)	4	MGIMPGYIHTPGK	0.9994	3	478.56
281	SPRG_12474T0	1	SPRG_12474 succinyl-CoA ligase subunit alpha (313 aa)	4	VICQGFTGK	0.9956	2	498.738
281	SPRG_12474T0	1	SPRG_12474 succinyl-CoA ligase subunit alpha (313 aa)	4	EFGNPNKPVVSFIAGITAPPGR	0.9994	4	639.789
281	SPRG_12474T0	1	SPRG_12474 succinyl-CoA ligase subunit alpha (313 aa)	4	GGTTHLGLPVFNTVAEAK	0.9994	4	525.769
282	SPRG_12742T0	1	SPRG_12742 hypothetical protein (510 aa), SPRG_16392 hypothetical protein (551 aa)	4	QSYVQDTYANHVWK	0.9994	3	676.334
282	SPRG_12742T0	1	SPRG_12742 hypothetical protein (510 aa), SPRG_16392 hypothetical protein (551 aa)	4	LDVAQHGNEGYVVK	0.9993	3	606.277
282	SPRG_12742T0	1	SPRG_12742 hypothetical protein (510 aa), SPRG_16392 hypothetical protein (551 aa)	4	IELYHESDEDHPELQR	0.9994	4	575.277
282	SPRG_12742T0	1	SPRG_12742 hypothetical protein (510 aa), SPRG_16392 hypothetical protein (551 aa)	4	AHYADSNIPLVYFR	0.9994	3	603.965
283	SPRG_13153T0	1	SPRG_13153 adenylate kinase B (247 aa)	4	SLLAEIEK	0.9994	2	595.819
283	SPRG_13153T0	1	SPRG_13153 adenylate kinase B (247 aa)	4	LDAFHK	0.9781	2	509.749
283	SPRG_13153T0	1	SPRG_13153 adenylate kinase B (247 aa)	4	GFILDGFPR	0.9994	2	583.275
283	SPRG_13153T0	1	SPRG_13153 adenylate kinase B (247 aa)	4	VVNFNIPDQVLVER	0.9975	2	821.41
284	SPRG_13235T0	1	SPRG_13235 hypothetical protein (595 aa)	4	YTPLGVGAK	0.9994	2	597.306
284	SPRG_13235T0	1	SPRG_13235 hypothetical protein (595 aa)	4	YLPSSNECR	0.9994	2	629.729
284	SPRG_13235T0	1	SPRG_13235 hypothetical protein (595 aa)	4	YLPSTSVCR	0.9994	2	608.255
284	SPRG_13235T0	1	SPRG_13235 hypothetical protein (595 aa)	4	GNCIDVYLPSTTVCR	0.9992	3	626.266
285	SPRG_13276T0	1	SPRG_13276 hypothetical protein (667 aa)	4	DESGFRDEAMAEK	0.9994	3	596.906
285	SPRG_13276T0	1	SPRG_13276 hypothetical protein (667 aa)	4	NYACDELLNHR	0.9994	3	513.22
285	SPRG_13276T0	1	SPRG_13276 hypothetical protein (667 aa)	4	NIADFIDPDILAR	0.9979	2	808.892
285	SPRG_13276T0	1	SPRG_13276 hypothetical protein (667 aa)	4	ESLEALGVDASHVHHAEK	0.9994	4	555.023
286	SPRG_13427T0	1	SPRG_13427 hypothetical protein (218 aa)	4	GGAAFFHALIEK	0.9994	3	516.944
286	SPRG_13427T0	1	SPRG_13427 hypothetical protein (218 aa)	4	HLLLVEDIIDTGK	0.9994	3	585.324
286	SPRG_13427T0	1	SPRG_13427 hypothetical protein (218 aa)	4	DLDHICVINNAGIAK	0.9994	3	643.952
286	SPRG_13427T0	1	SPRG_13427 hypothetical protein (218 aa)	4	VSSLLEK	0.9856	2	532.299
287	SPRG_13798T0	1	SPRG_13798 hypothetical protein (329 aa)	4	AAEIAEAIYK	0.9994	2	683.833
287	SPRG_13798T0	1	SPRG_13798 hypothetical protein (329 aa)	4	FQHLLPQVK	0.9993	3	466.604
287	SPRG_13798T0	1	SPRG_13798 hypothetical protein (329 aa)	4	SIGHANPGIDR	0.9972	3	427.565
287	SPRG_13798T0	1	SPRG_13798 hypothetical protein (329 aa)	4	YPELFHK	0.9994	3	407.884
288	SPRG_14567T0	1	SPRG_14567 hypothetical protein (482 aa)	4	YTGADGKPR	0.9983	3	418.206
288	SPRG_14567T0	1	SPRG_14567 hypothetical protein (482 aa)	4	NLVKPDIAAPGFFTR	0.9994	3	645.3
288	SPRG_14567T0	1	SPRG_14567 hypothetical protein (482 aa)	4	GAVIGSIDTGAFHTHESIK	0.9988	4	557.788
288	SPRG_14567T0	1	SPRG_14567 hypothetical protein (482 aa)	4	GWFDAFK	0.9974	2	579.756
289	SPRG_14740T0	1	SPRG_14740 hypothetical protein (223 aa)	4	YDLSLLDGAFTK	0.9994	3	544.25
289	SPRG_14740T0	1	SPRG_14740 hypothetical protein (223 aa)	4	LSLQEHVFPPHIESLVLR	0.9994	4	565.298
289	SPRG_14740T0	1	SPRG_14740 hypothetical protein (223 aa)	4	EVFGLK	0.9907	2	490.755
289	SPRG_14740T0	1	SPRG_14740 hypothetical protein (223 aa)	4	SLWIENVK	0.9994	2	638.815
290	SPRG_15030T0	1	SPRG_15030 guanine nucleotide-binding protein subunit beta-2-like 1 (327 aa)	4	VWNLTNCK	0.9993	2	510.23
290	SPRG_15030T0	1	SPRG_15030 guanine nucleotide-binding protein subunit beta-2-like 1 (327 aa)	4	LWDLNTGITTR	0.9929	2	645.319
290	SPRG_15030T0	1	SPRG_15030 guanine nucleotide-binding protein subunit beta-2-like 1 (327 aa)	4	LWNTLGECK	0.9994	2	554.254
290	SPRG_15030T0	1	SPRG_15030 guanine nucleotide-binding protein subunit beta-2-like 1 (327 aa)	4	IWDLESK	0.9955	2	444.706
291	SPRG_15416T0	1	SPRG_15416 hypothetical protein (951 aa)	4	LNVHLVPHTHDDPGWLR	0.9969	4	538.248
291	SPRG_15416T0	1	SPRG_15416 hypothetical protein (951 aa)	4	PASVDLLQLVPGAEHVVVK	0.9996	3	753.7
291	SPRG_15416T0	1	SPRG_15416 hypothetical protein (951 aa)	4	VNVFYSTLGHYTDLK	0.9996	3	682.302
291	SPRG_15416T0	1	SPRG_15416 hypothetical protein (951 aa)	4	DDPYLHDFNVCNEVK	0.9996	3	714.645
292	SPRG_15695T0	1	SPRG_15695 hypothetical protein (582 aa)	4	ESIDHVILAGGSTR	0.9994	3	533.573
292	SPRG_15695T0	1	SPRG_15695 hypothetical protein (582 aa)	4	SLDYIK	0.9625	2	513.759
292	SPRG_15695T0	1	SPRG_15695 hypothetical protein (582 aa)	4	LHNNAANTVYHLK	0.9994	3	594.985
292	SPRG_15695T0	1	SPRG_15695 hypothetical protein (582 aa)	4	GWSFDVK	0.9644	2	563.753
293	SPRG_16844T0	1	SPRG_16844 CMGC/CK2 protein kinase (333 aa)	4	LIDFGLAEFYHPNR	0.9993	3	612.609
293	SPRG_16844T0	1	SPRG_16844 CMGC/CK2 protein kinase (333 aa)	4	YYIFELLK	0.9994	2	689.36
293	SPRG_16844T0	1	SPRG_16844 CMGC/CK2 protein kinase (333 aa)	4	TPSLVFEHINNHDFK	0.9973	4	522.263
293	SPRG_16844T0	1	SPRG_16844 CMGC/CK2 protein kinase (333 aa)	4	DPFFHGNDNYDQLVK	0.9994	3	699.629
294	SPRG_18361T0	1	SPRG_18361 hypothetical protein (123 aa)	4	DANLGAVTDQLNAALVDADAGTR	0.9994	3	757.665
294	SPRG_18361T0	1	SPRG_18361 hypothetical protein (123 aa)	4	LEPYLSPLLGNVLDGYADK	0.9994	3	789.037
294	SPRG_18361T0	1	SPRG_18361 hypothetical protein (123 aa)	4	VADVIAGAK	0.9895	2	422.225
294	SPRG_18361T0	1	SPRG_18361 hypothetical protein (123 aa)	4	QSACHIVTALAK	0.9994	3	525.93
295	SPRG_19311T0	1	SPRG_19311 hypothetical protein (1065 aa)	4	LADLIEGGAAAHDACR	0.9994	3	591.564
295	SPRG_19311T0	1	SPRG_19311 hypothetical protein (1065 aa)	4	FDAIAAAIEEGATPDAACHK	0.9994	4	584.502
295	SPRG_19311T0	1	SPRG_19311 hypothetical protein (1065 aa)	4	VIEDRFDDIVEWIK	0.9994	3	688.994
295	SPRG_19311T0	1	SPRG_19311 hypothetical protein (1065 aa)	4	FDALAELIEDGKPPNVACAK	0.9994	4	645.767
296	SPRG_19739T0	1	SPRG_19739 hypothetical protein (351 aa)	4	GGEMSHGFTEIIENHGGK	0.9994	4	551.755
296	SPRG_19739T0	1	SPRG_19739 hypothetical protein (351 aa)	4	GVCLAK	0.9677	2	462.748
296	SPRG_19739T0	1	SPRG_19739 hypothetical protein (351 aa)	4	DDELDHGVAVAGYGNYK	0.9994	3	704.292
296	SPRG_19739T0	1	SPRG_19739 hypothetical protein (351 aa)	4	EHNVVTPVK	0.9994	3	437.588
297	SPRG_20007T0	1	SPRG_20007 hypothetical protein (441 aa)	4	LLEAAGVWSK	0.9994	2	537.272
297	SPRG_20007T0	1	SPRG_20007 hypothetical protein (441 aa)	4	YSTVHLEGGEELR	0.9994	3	545.281
297	SPRG_20007T0	1	SPRG_20007 hypothetical protein (441 aa)	4	DQNLGYIIEHGVLQR	0.9994	3	633.617
297	SPRG_20007T0	1	SPRG_20007 hypothetical protein (441 aa)	4	TGTNISAPTFLQHYENDRK	0.9977	4	620.792
298	SPRG_20439T0	1	SPRG_20439 hypothetical protein (737 aa)	4	RPDFEIEPFTITTK	0.9994	3	661.309
298	SPRG_20439T0	1	SPRG_20439 hypothetical protein (737 aa)	4	WAFVADGK	0.9984	2	591.284
298	SPRG_20439T0	1	SPRG_20439 hypothetical protein (737 aa)	4	FFYGLDYDTR	0.9994	2	648.759
298	SPRG_20439T0	1	SPRG_20439 hypothetical protein (737 aa)	4	WYMNLVHATTK	0.9994	3	556.618
299	SPRG_21261T0	1	SPRG_21261 hypothetical protein (450 aa)	4	ALAAEGTCTGEHGIGSGK	0.9994	3	664.936
299	SPRG_21261T0	1	SPRG_21261 hypothetical protein (450 aa)	4	HALDPHNILNPSK	0.9994	4	436.736
299	SPRG_21261T0	1	SPRG_21261 hypothetical protein (450 aa)	4	MSWAASEEDRK	0.9994	3	533.227
299	SPRG_21261T0	1	SPRG_21261 hypothetical protein (450 aa)	4	MEHGDSVDVMQTIK	0.9994	3	637.263
[truncated: 1,585 more rows]

## Sheet: BR1-iTRAQquant
Quantitative proteomic analysis of four developmental stages of Saprolegnia parasitica Vaibhav Srivastava, Svetlana Rezinciuc & Vincent Bulone Supplementary Table I: List of all unique proteins quantified by iTRAQ experiments from the first biological replicate (BR1) of Mycelium and Cyst (primary cyst, secondary cyst and germinated cyst) samples.
Number	Accession	Protein probability	Description	LIBRA number peptides	Total independent spectra	Unique peptide identified	LIBRA 114 (Primary Cyst1) ratio	LIBRA 114 (Primary Cyst1) error	LIBRA 115 (Secondary Cyst1) ratio	LIBRA 115 (Secondary Cyst1) error	LIBRA 116 (Mycelium1) ratio	LIBRA 116 (Mycelium1)error	LIBRA 117 (Germinated Cyst1) ratio	LIBRA 117 (Germinated Cyst1) error	Ratio Mycelium1 /Primary Cyst 1	Ratio Mycelium1 /Secondary Cyst1	Ratio Mycelium1 /Germinated Cyst 1
1	SPRG_04464T0	1	SPRG_04464 hypothetical protein (497 aa)	173	213	26	0.25	0	0.29	0	0.18	0.01	0.26	0	0.72	0.62069	0.692308
2	SPRG_15432T0	1	SPRG_15432 DNA-binding protein (394 aa)	6	6	3	0.05	0.05	0.05	0.06	0.51	0.13	0.14	0.04	10.2	10.2	3.64286
3	SPRG_16352T0	1	SPRG_16352 hypothetical protein (180 aa)	6	8	2	0.08	0.02	0.07	0.02	0.68	0.04	0.14	0.01	8.5	9.71429	4.85714
4	SPRG_15001T0	1	SPRG_15001 hypothetical protein (729 aa)	4	7	2	0.1	0.05	0.11	0.04	0.55	0.13	0.12	0.04	5.5	5	4.58333
5	SPRG_00068T0	1	SPRG_00068 hsp70-like protein (644 aa)	7	8	3	0.12	0	0.1	0.01	0.64	0.01	0.14	0	5.33333	6.4	4.57143
6	SPRG_09282T0	1	SPRG_09282 hypothetical protein (92 aa), SPRG_15472 hypothetical protein (92 aa)	2	4	2	0.1	0.03	0.09	0.03	0.51	0.05	0.28	0.02	5.1	5.66667	1.82143
7	SPRG_14352T0	1	SPRG_14352 hypothetical protein (228 aa)	5	5	3	0.13	0.06	0.1	0.01	0.6	0.04	0.12	0.02	4.61538	6	5
8	SPRG_21788T0	1	SPRG_21788 40S ribosomal protein S5 (183 aa)	8	9	3	0.09	0.04	0.16	0.04	0.41	0.1	0.16	0.04	4.55556	2.5625	2.5625
9	SPRG_14432T0	1	SPRG_14432 peptide-methionine (S)-S-oxide reductase (176 aa)	6	8	3	0.1	0.04	0.15	0.04	0.44	0.09	0.2	0.02	4.4	2.93333	2.2
10	SPRG_20447T0	1	SPRG_20447 hypothetical protein (638 aa)	55	64	11	0.11	0.02	0.11	0.02	0.44	0.04	0.12	0.02	4	4	3.66667
11	SPRG_11440T0	1	SPRG_11440 uridine phosphorylase (296 aa)	8	10	6	0.14	0.02	0.12	0.01	0.53	0.05	0.18	0.02	3.78571	4.41667	2.94444
12	SPRG_16104T0	1	SPRG_16104 hypothetical protein (276 aa)	6	10	5	0.14	0.03	0.1	0.04	0.53	0.11	0.1	0.04	3.78571	5.3	5.3
13	SPRG_07940T0	1	SPRG_07940 hypothetical protein (1580 aa)	8	9	2	0.07	0.06	0.27	0.04	0.26	0.08	0.18	0	3.71429	0.962963	1.44444
14	SPRG_01939T0	1	SPRG_01939 fructose-1,6-bisphosphatase (332 aa)	5	5	2	0.13	0.03	0.13	0.05	0.47	0.12	0.17	0.04	3.61538	3.61538	2.76471
15	SPRG_04074T0	1	SPRG_04074 hypothetical protein (510 aa)	12	14	4	0.14	0.02	0.14	0.01	0.5	0.04	0.17	0.01	3.57143	3.57143	2.94118
16	SPRG_11196T0	1	SPRG_11196 hypothetical protein (267 aa)	7	7	2	0.11	0.03	0.12	0.04	0.39	0.06	0.31	0.01	3.54545	3.25	1.25806
17	SPRG_06063T0	1	SPRG_06063 hypothetical protein (525 aa)	5	7	3	0.15	0.01	0.15	0.01	0.53	0.03	0.16	0.01	3.53333	3.53333	3.3125
18	SPRG_11795T0	1	SPRG_11795 hypothetical protein (410 aa)	9	20	3	0.13	0.02	0.13	0.01	0.45	0.07	0.15	0.07	3.46154	3.46154	3
19	SPRG_20439T0	1	SPRG_20439 hypothetical protein (737 aa)	8	10	4	0.12	0.03	0.16	0.03	0.41	0.08	0.18	0.03	3.41667	2.5625	2.27778
20	SPRG_01682T0	1	SPRG_01682 hypothetical protein (318 aa)	8	10	2	0.15	0.03	0.12	0.02	0.5	0.03	0.19	0.01	3.33333	4.16667	2.63158
21	SPRG_00644T0	1	SPRG_00644 fructose-bisphosphate aldolase (359 aa)	64	105	7	0.15	0	0.15	0.01	0.49	0.02	0.18	0.01	3.26667	3.26667	2.72222
22	SPRG_06576T0	1	SPRG_06576 hypothetical protein (525 aa)	6	6	3	0.16	0.01	0.14	0.01	0.52	0.03	0.17	0.01	3.25	3.71429	3.05882
23	SPRG_00366T0	1	SPRG_00366 pyridoxal biosynthesis lyase pdxS (309 aa)	8	9	2	0.13	0.03	0.17	0.02	0.42	0.07	0.2	0.02	3.23077	2.47059	2.1
24	SPRG_01240T0	1	SPRG_01240 hypothetical protein (418 aa)	10	11	3	0.13	0.03	0.12	0.04	0.41	0.1	0.14	0.03	3.15385	3.41667	2.92857
25	SPRG_06776T0	1	SPRG_06776 hypothetical protein (1037 aa)	25	35	9	0.14	0.01	0.14	0.01	0.44	0.02	0.22	0.01	3.14286	3.14286	2
26	SPRG_04789T0	1	SPRG_04789 glucose-6-phosphate isomerase (556 aa)	18	21	7	0.15	0.02	0.15	0.02	0.46	0.04	0.17	0.01	3.06667	3.06667	2.70588
27	SPRG_02733T0	1	SPRG_02733 hypothetical protein (471 aa)	9	10	5	0.15	0.02	0.14	0.03	0.45	0.07	0.16	0.02	3	3.21429	2.8125
28	SPRG_00887T0	1	SPRG_00887 hypothetical protein (476 aa)	5	8	2	0.16	0.02	0.14	0.03	0.48	0.07	0.18	0.02	3	3.42857	2.66667
29	SPRG_16504T0	1	SPRG_16504 methylmalonate-semialdehyde dehydrogenase (521 aa)	25	33	7	0.14	0.02	0.17	0.01	0.41	0.02	0.22	0.01	2.92857	2.41176	1.86364
30	SPRG_07349T0	1	SPRG_07349 hypothetical protein (773 aa)	23	28	11	0.16	0.01	0.15	0.01	0.46	0.04	0.17	0.01	2.875	3.06667	2.70588
31	SPRG_12987T0	1	SPRG_12987 hypothetical protein (510 aa)	7	8	3	0.15	0.03	0.15	0.03	0.43	0.09	0.15	0.03	2.86667	2.86667	2.86667
32	SPRG_21105T0	1	SPRG_21105 glycyl-tRNA synthetase (622 aa)	6	7	3	0.15	0.02	0.21	0.02	0.43	0.06	0.17	0.01	2.86667	2.04762	2.52941
33	SPRG_03531T0	1	SPRG_03531 hypothetical protein (534 aa)	7	7	4	0.16	0.01	0.18	0.02	0.45	0.04	0.19	0.01	2.8125	2.5	2.36842
34	SPRG_01260T0	1	SPRG_01260 hypothetical protein (441 aa)	2	2	2	0.18	0.01	0.17	0.02	0.49	0	0.16	0.01	2.72222	2.88235	3.0625
35	SPRG_01077T0	1	SPRG_01077 hypothetical protein (745 aa)	4	7	3	0.14	0.05	0.18	0.01	0.38	0.02	0.27	0.02	2.71429	2.11111	1.40741
36	SPRG_20277T0	1	SPRG_20277 hypothetical protein (207 aa)	7	9	5	0.17	0.01	0.17	0.01	0.46	0.03	0.18	0.01	2.70588	2.70588	2.55556
37	SPRG_01415T0	1	SPRG_01415 hypothetical protein (385 aa)	4	4	2	0.17	0.01	0.18	0.01	0.46	0.03	0.19	0.01	2.70588	2.55556	2.42105
38	SPRG_08420T0	1	SPRG_08420 spermidine synthase (294 aa)	22	25	5	0.16	0.02	0.14	0.02	0.43	0.05	0.15	0.02	2.6875	3.07143	2.86667
39	SPRG_20689T0	1	SPRG_20689 hypothetical protein (460 aa)	11	13	5	0.16	0.02	0.15	0.02	0.43	0.07	0.17	0.02	2.6875	2.86667	2.52941
40	SPRG_01970T0	1	SPRG_01970 hypothetical protein (475 aa), SPRG_01971 hypothetical protein (497 aa)	5	5	2	0.12	0.03	0.15	0.05	0.32	0.16	0.14	0.09	2.66667	2.13333	2.28571
41	SPRG_15850T0	1	SPRG_15850 hypothetical protein (499 aa)	5	5	3	0.11	0.04	0.16	0.03	0.29	0.12	0.26	0.1	2.63636	1.8125	1.11538
42	SPRG_01986T0	1	SPRG_01986 hypothetical protein (751 aa)	6	6	2	0.14	0.04	0.23	0.01	0.36	0.02	0.22	0.02	2.57143	1.56522	1.63636
43	SPRG_12081T0	1	SPRG_12081 hypothetical protein (292 aa)	1	2	2	0.18	99.99	0.2	99.99	0.46	99.99	0.17	99.99	2.55556	2.3	2.70588
44	SPRG_13684T0	1	SPRG_13684 hypothetical protein (915 aa)	2	2	2	0.09	0.11	0.11	0.22	0.23	0.12	0.35	0.18	2.55556	2.09091	0.657143
45	SPRG_16543T0	1	SPRG_16543 hypothetical protein (213 aa)	2	2	2	0.18	0	0.15	0.06	0.46	0.11	0.18	0.06	2.55556	3.06667	2.55556
46	SPRG_12198T0	1	SPRG_12198 hypothetical protein (865 aa)	10	12	6	0.15	0.03	0.17	0.03	0.37	0.07	0.21	0.02	2.46667	2.17647	1.7619
47	SPRG_10047T0	1	SPRG_10047 hypothetical protein (243 aa)	11	15	3	0.18	0.01	0.15	0.02	0.44	0.05	0.17	0.03	2.44444	2.93333	2.58824
48	SPRG_13142T0	1	SPRG_13142 hypothetical protein (281 aa)	10	14	7	0.16	0.02	0.2	0.02	0.39	0.05	0.21	0.01	2.4375	1.95	1.85714
49	SPRG_00090T0	1	SPRG_00090 glyceraldehyde-3-phosphate dehydrogenase (347 aa)	55	73	6	0.12	0.01	0.09	0.01	0.29	0.02	0.37	0.03	2.41667	3.22222	0.783784
50	SPRG_02737T0	1	SPRG_02737 hypothetical protein (433 aa)	6	7	2	0.19	0.03	0.15	0.01	0.45	0.06	0.16	0.03	2.36842	3	2.8125
51	SPRG_22333T0	1	SPRG_22333 hypothetical protein (616 aa)	16	20	5	0.09	0.03	0.28	0.01	0.21	0.01	0.37	0.02	2.33333	0.75	0.567568
52	SPRG_21261T0	1	SPRG_21261 hypothetical protein (450 aa)	6	11	4	0.18	0.01	0.21	0.01	0.42	0.02	0.18	0.01	2.33333	2	2.33333
53	SPRG_06953T0	1	SPRG_06953 hypothetical protein (445 aa)	4	5	2	0.18	0	0.2	0	0.42	0	0.2	0	2.33333	2.1	2.1
54	SPRG_07845T0	1	SPRG_07845 hypothetical protein (216 aa)	13	15	2	0.18	0.01	0.19	0.01	0.42	0.02	0.19	0.01	2.33333	2.21053	2.21053
55	SPRG_06358T0	1	SPRG_06358 hypothetical protein (248 aa)	7	8	5	0.13	0.05	0.22	0.01	0.3	0.03	0.29	0.01	2.30769	1.36364	1.03448
56	SPRG_09840T0	1	SPRG_09840 phosphoglycerate kinase 1 (454 aa)	18	23	9	0.17	0.02	0.17	0.02	0.39	0.04	0.19	0.01	2.29412	2.29412	2.05263
57	SPRG_05568T0	1	SPRG_05568 V-type H(+)-translocating pyrophosphatase (768 aa)	22	29	6	0.17	0.01	0.18	0.01	0.38	0.04	0.19	0.02	2.23529	2.11111	2
58	SPRG_19406T0	1	SPRG_19406 serine/threonine protein kinase (766 aa)	3	3	3	0.17	0.07	0.18	0.06	0.38	0.1	0.2	0.03	2.23529	2.11111	1.9
59	SPRG_06299T0	1	SPRG_06299 hypothetical protein (496 aa)	13	15	4	0.14	0.03	0.19	0.02	0.31	0.07	0.19	0.02	2.21429	1.63158	1.63158
60	SPRG_22138T0	1	SPRG_22138 hypothetical protein (702 aa)	1	5	4	0.2	99.99	0.18	99.99	0.44	99.99	0.17	99.99	2.2	2.44444	2.58824
61	SPRG_10592T0	1	SPRG_10592 hypothetical protein (490 aa)	21	24	10	0.17	0.01	0.21	0.01	0.37	0.02	0.21	0.01	2.17647	1.7619	1.7619
62	SPRG_00301T0	1	SPRG_00301 hypothetical protein (126 aa)	8	9	3	0.18	0.01	0.22	0	0.39	0.01	0.21	0	2.16667	1.77273	1.85714
63	SPRG_01480T0	1	SPRG_01480 hypothetical protein (489 aa)	6	6	3	0.16	0.02	0.18	0.03	0.34	0.08	0.25	0.03	2.125	1.88889	1.36
64	SPRG_19075T0	1	SPRG_19075 hypothetical protein (700 aa)	3	4	3	0.17	0.02	0.21	0.08	0.36	0.12	0.19	0.03	2.11765	1.71429	1.89474
65	SPRG_04229T0	1	SPRG_04229 hypothetical protein (315 aa), SPRG_04232 hypothetical protein (286 aa), SPRG_04233 hypothetical protein (301 aa)	4	4	2	0.17	0.03	0.19	0.05	0.36	0.12	0.18	0.03	2.11765	1.89474	2
66	SPRG_00756T0	1	SPRG_00756 pyruvate dehydrogenase E1 component subunit beta (355 aa)	20	21	3	0.18	0.02	0.17	0.02	0.38	0.04	0.19	0.01	2.11111	2.23529	2
67	SPRG_09807T0	1	SPRG_09807 serine/threonine-protein phosphatase PP1 (317 aa)	2	4	3	0.18	0.03	0.17	0.02	0.38	0.07	0.26	0.02	2.11111	2.23529	1.46154
68	SPRG_00797T0	1	SPRG_00797 hypothetical protein (711 aa)	5	6	2	0.1	0.06	0.21	0.04	0.21	0.03	0.36	0.08	2.1	1	0.583333
69	SPRG_03232T0	1	SPRG_03232 hypothetical protein (244 aa)	14	14	3	0.14	0.03	0.13	0.03	0.29	0.04	0.32	0.02	2.07143	2.23077	0.90625
70	SPRG_07332T0	1	SPRG_07332 hypothetical protein (235 aa)	9	16	3	0.16	0.02	0.19	0.03	0.33	0.04	0.24	0.03	2.0625	1.73684	1.375
71	SPRG_06995T0	1	SPRG_06995 prolyl-tRNA synthetase (502 aa)	8	10	6	0.17	0.02	0.21	0.02	0.35	0.05	0.23	0.01	2.05882	1.66667	1.52174
72	SPRG_11923T0	1	SPRG_11923 hypothetical protein (331 aa)	11	14	3	0.17	0.03	0.14	0.03	0.35	0.04	0.24	0.02	2.05882	2.5	1.45833
73	SPRG_13131T0	1	SPRG_13131 citrate (Si)-synthase (461 aa)	69	91	16	0.18	0.01	0.2	0.01	0.37	0.01	0.21	0	2.05556	1.85	1.7619
74	SPRG_15416T0	1	SPRG_15416 hypothetical protein (951 aa)	6	11	4	0.19	0.03	0.17	0.02	0.39	0.06	0.2	0.02	2.05263	2.29412	1.95
75	SPRG_06308T0	1	SPRG_06308 hypothetical protein (297 aa)	4	6	3	0.19	0.04	0.19	0.03	0.39	0.09	0.17	0.02	2.05263	2.05263	2.29412
76	SPRG_02861T0	1	SPRG_02861 ATP synthase subunit (395 aa)	11	16	6	0.2	0.02	0.17	0.01	0.41	0.03	0.2	0.01	2.05	2.41176	2.05
77	SPRG_13276T0	1	SPRG_13276 hypothetical protein (667 aa)	6	6	4	0.05	0.03	0.2	0.04	0.1	0.01	0.56	0.06	2	0.5	0.178571
78	SPRG_14111T0	1	SPRG_14111 hypothetical protein (358 aa)	4	4	3	0.19	0.01	0.16	0.04	0.38	0.07	0.23	0.03	2	2.375	1.65217
79	SPRG_13427T0	1	SPRG_13427 hypothetical protein (218 aa)	6	7	4	0.2	0.01	0.19	0.01	0.39	0.02	0.21	0.01	1.95	2.05263	1.85714
80	SPRG_20440T0	1	SPRG_20440 hypothetical protein (582 aa)	3	7	2	0.2	0.06	0.16	0.02	0.39	0.09	0.21	0.02	1.95	2.4375	1.85714
81	SPRG_01180T0	1	SPRG_01180 hypothetical protein (228 aa)	3	3	2	0.15	0.07	0.24	0.06	0.29	0.06	0.25	0.06	1.93333	1.20833	1.16
82	SPRG_08407T0	1	SPRG_08407 hypothetical protein (264 aa)	5	5	3	0.14	0.06	0.14	0.07	0.27	0.19	0.16	0.06	1.92857	1.92857	1.6875
83	SPRG_00475T0	1	SPRG_00475 transaldolase (322 aa)	23	29	10	0.2	0.01	0.19	0.01	0.38	0.02	0.21	0.01	1.9	2	1.80952
84	SPRG_09825T0	1	SPRG_09825 dihydrolipoyl dehydrogenase (493 aa)	9	10	6	0.19	0.02	0.2	0.02	0.36	0.05	0.2	0.01	1.89474	1.8	1.8
85	SPRG_19636T0	1	SPRG_19636 hypothetical protein (780 aa)	8	10	6	0.19	0.03	0.21	0.02	0.36	0.04	0.21	0.01	1.89474	1.71429	1.71429
86	SPRG_08808T0	1	SPRG_08808 hypothetical protein (447 aa)	7	9	5	0.19	0.01	0.22	0.01	0.36	0.02	0.22	0.01	1.89474	1.63636	1.63636
87	SPRG_08762T0	1	SPRG_08762 translation elongation factor Ts (331 aa)	7	7	4	0.16	0.04	0.22	0.02	0.3	0.04	0.25	0.02	1.875	1.36364	1.2
88	SPRG_16575T0	1	SPRG_16575 hypothetical protein (194 aa)	3	5	2	0.15	0.07	0.19	0.09	0.28	0.22	0.19	0.07	1.86667	1.47368	1.47368
89	SPRG_18911T0	1	SPRG_18911 hypothetical protein (387 aa)	10	20	6	0.22	0.01	0.18	0.03	0.41	0.06	0.13	0.02	1.86364	2.27778	3.15385
90	SPRG_04567T0	1	SPRG_04567 isocitrate dehydrogenase (415 aa)	30	41	11	0.19	0.01	0.18	0.01	0.35	0.03	0.21	0.01	1.84211	1.94444	1.66667
91	SPRG_05201T0	1	SPRG_05201 hypothetical protein (746 aa)	2	2	2	0.19	0.01	0.19	0.02	0.35	0.03	0.27	0.06	1.84211	1.84211	1.2963
92	SPRG_01786T0	1	SPRG_01786 hypothetical protein (1173 aa)	2	4	3	0.24	0	0.16	0	0.44	0	0.16	0	1.83333	2.75	2.75
93	SPRG_00337T0	1	SPRG_00337 hypothetical protein (1141 aa)	5	5	3	0.17	0.03	0.2	0.07	0.31	0.11	0.2	0.01	1.82353	1.55	1.55
94	SPRG_03824T0	1	SPRG_03824 hypothetical protein (624 aa)	12	14	8	0.11	0.04	0.34	0.02	0.2	0.03	0.24	0.01	1.81818	0.588235	0.833333
95	SPRG_05764T0	0.9994	SPRG_05764 hypothetical protein (297 aa), SPRG_16717 hypothetical protein (297 aa)	2	2	2	0.21	0.01	0.19	0	0.38	0.02	0.21	0.01	1.80952	2	1.80952
96	SPRG_12496T0	1	SPRG_12496 malate dehydrogenase (256 aa)	193	313	8	0.2	0	0.16	0	0.36	0.01	0.24	0	1.8	2.25	1.5
97	SPRG_13263T0	1	SPRG_13263 dihydroorotase (333 aa)	2	4	2	0.2	0	0.2	0	0.36	0	0.24	0	1.8	1.8	1.5
98	SPRG_01402T0	1	SPRG_01402 isocitrate dehydrogenase (428 aa)	29	35	9	0.19	0.01	0.19	0.01	0.34	0.03	0.22	0.01	1.78947	1.78947	1.54545
99	SPRG_07363T0	1	SPRG_07363 hypothetical protein (459 aa)	46	63	7	0.19	0	0.22	0	0.34	0.01	0.24	0	1.78947	1.54545	1.41667
100	SPRG_11555T0	1	SPRG_11555 hypothetical protein (359 aa)	7	11	3	0.19	0.01	0.2	0.01	0.34	0.01	0.26	0.01	1.78947	1.7	1.30769
101	SPRG_06404T0	1	SPRG_06404 asparagine synthase (564 aa)	6	8	3	0.22	0.01	0.19	0.01	0.39	0.02	0.2	0.01	1.77273	2.05263	1.95
102	SPRG_11457T0	0.9999	SPRG_11457 hypothetical protein (265 aa)	3	3	2	0.2	0.05	0.16	0.03	0.35	0.11	0.23	0.04	1.75	2.1875	1.52174
103	SPRG_19427T0	1	SPRG_19427 hypothetical protein (505 aa)	6	7	2	0.2	0.02	0.19	0.04	0.35	0.06	0.21	0.01	1.75	1.84211	1.66667
104	SPRG_13455T0	1	SPRG_13455 hypothetical protein (696 aa)	28	33	9	0.19	0.01	0.19	0.01	0.33	0.03	0.23	0.01	1.73684	1.73684	1.43478
105	SPRG_15101T0	1	SPRG_15101 hypothetical protein (101 aa), SPRG_16742 hypothetical protein (101 aa)	18	22	5	0.19	0.02	0.18	0.02	0.33	0.04	0.22	0.01	1.73684	1.83333	1.5
106	SPRG_12439T0	1	SPRG_12439 GTP-binding protein SAR1A (192 aa)	2	2	2	0.22	0.03	0.15	0.01	0.38	0.02	0.25	0.04	1.72727	2.53333	1.52
107	SPRG_18063T0	1	SPRG_18063 4-hydroxyphenylpyruvate dioxygenase (418 aa)	10	37	5	0.21	0.06	0.18	0.02	0.36	0.06	0.15	0.01	1.71429	2	2.4
108	SPRG_02598T0	1	SPRG_02598 hypothetical protein (1280 aa)	2	3	3	0.14	0.06	0.27	0.06	0.24	0.09	0.3	0.09	1.71429	0.888889	0.8
109	SPRG_06902T0	1	SPRG_06902 hypothetical protein (1045 aa)	38	49	13	0.2	0.01	0.22	0	0.34	0.02	0.23	0.01	1.7	1.54545	1.47826
110	SPRG_03124T0	1	SPRG_03124 hypothetical protein (553 aa)	4	4	3	0.21	0.03	0.2	0.04	0.35	0.09	0.18	0.04	1.66667	1.75	1.94444
111	SPRG_05773T0	1	SPRG_05773 hypothetical protein (301 aa)	5	6	3	0.21	0.01	0.19	0.02	0.35	0.04	0.22	0.02	1.66667	1.84211	1.59091
112	SPRG_10041T0	1	SPRG_10041 hypothetical protein (869 aa)	3	3	2	0.23	0.01	0.17	0.02	0.38	0.04	0.2	0.01	1.65217	2.23529	1.9
113	SPRG_10352T0	1	SPRG_10352 actin (377 aa)	57	77	15	0.2	0.01	0.22	0.01	0.33	0.01	0.21	0	1.65	1.5	1.57143
114	SPRG_02538T0	1	SPRG_02538 hypothetical protein (576 aa)	9	11	7	0.2	0.01	0.21	0.02	0.33	0.04	0.24	0.01	1.65	1.57143	1.375
115	SPRG_02215T0	1	SPRG_02215 hypothetical protein (774 aa)	5	11	2	0.22	0.04	0.17	0.02	0.36	0.06	0.2	0.01	1.63636	2.11765	1.8
116	SPRG_03946T0	1	SPRG_03946 pyruvate kinase (507 aa)	17	23	8	0.19	0.02	0.18	0.01	0.31	0.04	0.26	0.02	1.63158	1.72222	1.19231
117	SPRG_10461T0	1	SPRG_10461 hypothetical protein (556 aa)	7	9	3	0.19	0.01	0.24	0.02	0.31	0.04	0.23	0.02	1.63158	1.29167	1.34783
118	SPRG_11292T0	1	SPRG_11292 arginase (356 aa)	6	6	2	0.19	0.03	0.21	0.03	0.31	0.02	0.24	0.03	1.63158	1.47619	1.29167
119	SPRG_05603T0	1	SPRG_05603 hypothetical protein (511 aa)	3	3	2	0.16	0	0.2	0.01	0.26	0.04	0.37	0.03	1.625	1.3	0.702703
120	SPRG_02328T0	1	SPRG_02328 enolase 2 (454 aa)	49	76	13	0.21	0.01	0.2	0.01	0.34	0.01	0.22	0.01	1.61905	1.7	1.54545
121	SPRG_05271T0	1	SPRG_05271 hypothetical protein (543 aa)	5	7	2	0.18	0.03	0.22	0.01	0.29	0.03	0.29	0.02	1.61111	1.31818	1
122	SPRG_09480T0	1	SPRG_09480 hypothetical protein (437 aa), SPRG_17633 hypothetical protein (437 aa)	1	2	2	0.23	99.99	0.16	99.99	0.37	99.99	0.24	99.99	1.6087	2.3125	1.54167
123	SPRG_19322T0	1	SPRG_19322 hypothetical protein (442 aa)	25	35	8	0.2	0.01	0.2	0.01	0.32	0.02	0.24	0.01	1.6	1.6	1.33333
124	SPRG_11953T0	1	SPRG_11953 hypothetical protein (400 aa)	14	15	6	0.2	0.02	0.18	0.02	0.32	0.04	0.23	0.01	1.6	1.77778	1.3913
125	SPRG_02592T0	1	SPRG_02592 argininosuccinate synthase (423 aa)	13	13	5	0.2	0.01	0.21	0.02	0.32	0.05	0.21	0.01	1.6	1.52381	1.52381
126	SPRG_02197T0	1	SPRG_02197 hypothetical protein (499 aa)	5	5	3	0.2	0.02	0.22	0.02	0.32	0.05	0.23	0.01	1.6	1.45455	1.3913
127	SPRG_05283T0	1	SPRG_05283 T-complex protein 1 subunit gamma (531 aa)	5	4	3	0.2	0.02	0.25	0.06	0.32	0.05	0.2	0.02	1.6	1.28	1.6
128	SPRG_22144T0	1	SPRG_22144 hypothetical protein (2735 aa)	4	4	2	0.2	0.03	0.2	0.05	0.32	0.09	0.22	0.05	1.6	1.6	1.45455
129	SPRG_03249T0	1	SPRG_03249 S-adenosylmethionine synthase (376 aa)	14	17	8	0.21	0.01	0.21	0.01	0.33	0.02	0.23	0.01	1.57143	1.57143	1.43478
130	SPRG_09140T0	1	SPRG_09140 hypothetical protein (720 aa)	8	12	5	0.21	0.01	0.24	0.01	0.33	0.02	0.21	0.01	1.57143	1.375	1.57143
131	SPRG_00051T0	1	SPRG_00051 hypothetical protein (310 aa)	11	11	6	0.18	0.02	0.18	0.03	0.28	0.04	0.27	0.02	1.55556	1.55556	1.03704
132	SPRG_15410T0	1	SPRG_15410 hypothetical protein (603 aa)	21	26	6	0.2	0.01	0.21	0.01	0.31	0.02	0.26	0.01	1.55	1.47619	1.19231
133	SPRG_04656T0	1	SPRG_04656 hypothetical protein (536 aa)	5	5	3	0.2	0.03	0.19	0.03	0.31	0.1	0.21	0.04	1.55	1.63158	1.47619
134	SPRG_13908T0	1	SPRG_13908 phosphoribosylformylglycinamidine synthase (1355 aa)	2	2	2	0.2	0.02	0.2	0.01	0.31	0.03	0.28	0.03	1.55	1.55	1.10714
135	SPRG_06143T0	1	SPRG_06143 hypothetical protein (529 aa)	3	3	2	0.22	0.01	0.18	0.02	0.34	0.04	0.26	0.02	1.54545	1.88889	1.30769
136	SPRG_06658T0	1	SPRG_06658 hypothetical protein (623 aa)	7	7	2	0.11	0.04	0.12	0.04	0.17	0.08	0.33	0.13	1.54545	1.41667	0.515152
137	SPRG_07939T0	1	SPRG_07939 hypothetical protein (604 aa)	3	3	2	0.22	0.06	0.17	0.04	0.34	0.12	0.2	0.05	1.54545	2	1.7
138	SPRG_05061T0	1	SPRG_05061 hypothetical protein (212 aa)	25	37	6	0.21	0.01	0.22	0.01	0.32	0.01	0.23	0.01	1.52381	1.45455	1.3913
139	SPRG_04702T0	1	SPRG_04702 40S ribosomal protein S2 (261 aa)	11	13	5	0.21	0.01	0.21	0.01	0.32	0.02	0.25	0.01	1.52381	1.52381	1.28
140	SPRG_10297T0	1	SPRG_10297 serine hydroxymethyltransferase 2 (463 aa)	14	17	5	0.21	0.01	0.21	0.01	0.32	0.02	0.24	0	1.52381	1.52381	1.33333
141	SPRG_12062T0	1	SPRG_12062 proteasome subunit alpha type-6 (243 aa)	4	4	2	0.21	0.03	0.18	0.05	0.32	0.04	0.25	0.05	1.52381	1.77778	1.28
142	SPRG_04013T0	1	SPRG_04013 hypothetical protein (437 aa)	6	8	5	0.22	0.03	0.21	0.03	0.33	0.08	0.19	0.02	1.5	1.57143	1.73684
143	SPRG_01015T0	1	SPRG_01015 phosphomannomutase (246 aa)	8	10	3	0.22	0.01	0.22	0.01	0.33	0.03	0.22	0.01	1.5	1.5	1.5
144	SPRG_12421T0	1	SPRG_12421 glucose-6-phosphate dehydrogenase (492 aa)	4	4	2	0.22	0.01	0.25	0.02	0.33	0.06	0.15	0.05	1.5	1.32	2.2
145	SPRG_02411T0	1	SPRG_02411 proteasome subunit alpha type-2-A (237 aa)	7	7	2	0.2	0.01	0.23	0.01	0.3	0.02	0.27	0.01	1.5	1.30435	1.11111
146	SPRG_04539T0	1	SPRG_04539 hypothetical protein (135 aa), SPRG_11062 hypothetical protein (135 aa)	2	2	2	0.23	0.01	0.22	0.01	0.34	0.02	0.22	0.01	1.47826	1.54545	1.54545
147	SPRG_08563T0	1	SPRG_08563 6-phosphogluconate dehydrogenase (492 aa)	15	18	7	0.21	0.01	0.22	0.02	0.31	0.04	0.21	0.01	1.47619	1.40909	1.47619
148	SPRG_06409T0	1	SPRG_06409 cystathionine beta-synthase (504 aa)	11	15	5	0.21	0.01	0.22	0.01	0.31	0.01	0.25	0.01	1.47619	1.40909	1.24
149	SPRG_11375T0	1	SPRG_11375 hypothetical protein (464 aa)	9	16	4	0.21	0.02	0.21	0.02	0.31	0.05	0.23	0.01	1.47619	1.47619	1.34783
150	SPRG_07506T0	1	SPRG_07506 hypothetical protein (442 aa)	6	7	3	0.21	0.04	0.23	0.03	0.31	0.07	0.19	0.01	1.47619	1.34783	1.63158
151	SPRG_08666T0	1	SPRG_08666 serine hydroxymethyltransferase (497 aa)	7	7	3	0.21	0.01	0.22	0.03	0.31	0.05	0.22	0.02	1.47619	1.40909	1.40909
152	SPRG_09788T0	1	SPRG_09788 transketolase (694 aa)	13	18	3	0.21	0.01	0.23	0.01	0.31	0.02	0.22	0.01	1.47619	1.34783	1.40909
153	SPRG_12019T0	1	SPRG_12019 hypothetical protein (475 aa)	4	4	3	0.19	0.02	0.25	0.01	0.28	0.02	0.27	0.02	1.47368	1.12	1.03704
154	SPRG_00135T0	1	SPRG_00135 pyruvate carboxylase (1188 aa)	40	51	14	0.22	0.01	0.22	0.01	0.32	0.01	0.22	0	1.45455	1.45455	1.45455
155	SPRG_04714T0	1	SPRG_04714 hypothetical protein (170 aa)	10	13	4	0.22	0.01	0.22	0.01	0.32	0.02	0.22	0.01	1.45455	1.45455	1.45455
156	SPRG_18131T0	1	SPRG_18131 fumarylacetoacetase (432 aa)	9	12	6	0.2	0.03	0.23	0.01	0.29	0.02	0.24	0.01	1.45	1.26087	1.20833
157	SPRG_03892T0	1	SPRG_03892 hypothetical protein (1153 aa)	2	3	2	0.2	0.02	0.26	0.05	0.29	0.09	0.23	0.02	1.45	1.11538	1.26087
158	SPRG_08560T0	1	SPRG_08560 40S ribosomal protein (236 aa)	4	4	2	0.23	0.04	0.23	0.04	0.33	0.08	0.13	0.05	1.43478	1.43478	2.53846
159	SPRG_05345T0	1	SPRG_05345 hypothetical protein (282 aa)	42	48	8	0.21	0	0.24	0.01	0.3	0.01	0.24	0	1.42857	1.25	1.25
160	SPRG_03847T0	1	SPRG_03847 hypothetical protein (326 aa)	9	9	4	0.21	0.01	0.24	0.01	0.3	0.01	0.24	0.01	1.42857	1.25	1.25
161	SPRG_07682T0	1	SPRG_07682 hypothetical protein (205 aa)	6	8	4	0.21	0.01	0.22	0.01	0.3	0.01	0.27	0.01	1.42857	1.36364	1.11111
162	SPRG_09468T0	1	SPRG_09468 hypothetical protein (647 aa)	12	20	4	0.21	0.01	0.22	0	0.3	0.02	0.27	0.01	1.42857	1.36364	1.11111
163	SPRG_13431T0	1	SPRG_13431 hypothetical protein (782 aa)	4	4	2	0.14	0.04	0.14	0.08	0.2	0.08	0.36	0.12	1.42857	1.42857	0.555556
164	SPRG_02941T0	1	SPRG_02941 hypothetical protein (435 aa)	19	22	6	0.19	0.01	0.22	0.02	0.27	0.04	0.25	0.01	1.42105	1.22727	1.08
165	SPRG_06544T0	1	SPRG_06544 hypothetical protein (329 aa)	7	8	2	0.24	0.06	0.16	0.01	0.34	0.09	0.16	0.02	1.41667	2.125	2.125
166	SPRG_01540T0	1	SPRG_01540 hypothetical protein (450 aa)	43	63	11	0.17	0.01	0.18	0.01	0.24	0.03	0.26	0.03	1.41176	1.33333	0.923077
167	SPRG_00710T0	1	SPRG_00710 hypothetical protein (422 aa)	21	27	10	0.22	0.01	0.21	0.01	0.31	0.02	0.21	0.01	1.40909	1.47619	1.47619
168	SPRG_11534T0	1	SPRG_11534 cysteine synthase A (341 aa)	7	9	4	0.22	0.01	0.22	0.02	0.31	0.04	0.23	0.02	1.40909	1.40909	1.34783
169	SPRG_12064T0	1	SPRG_12064 hypothetical protein (149 aa)	4	4	3	0.22	0.03	0.21	0.03	0.31	0.06	0.24	0.02	1.40909	1.47619	1.29167
170	SPRG_14325T0	1	SPRG_14325 succinate dehydrogenase iron-sulfur subunit (267 aa)	6	8	3	0.22	0.01	0.21	0.01	0.31	0.03	0.25	0.01	1.40909	1.47619	1.24
171	SPRG_01624T0	1	SPRG_01624 hypothetical protein (150 aa)	5	5	2	0.22	0.02	0.23	0.02	0.31	0.02	0.23	0.01	1.40909	1.34783	1.34783
172	SPRG_10841T0	1	SPRG_10841 hypothetical protein (273 aa)	10	11	2	0.22	0.01	0.23	0.01	0.31	0.01	0.23	0.01	1.40909	1.34783	1.34783
173	SPRG_01965T0	0.9999	SPRG_01965 hypothetical protein (764 aa)	2	2	2	0.2	0.02	0.27	0.15	0.28	0.15	0.17	0.02	1.4	1.03704	1.64706
174	SPRG_12635T0	1	SPRG_12635 phosphoenolpyruvate carboxykinase (536 aa)	20	29	6	0.23	0.01	0.22	0.01	0.32	0.03	0.2	0.01	1.3913	1.45455	1.6
175	SPRG_19729T0	1	SPRG_19729 hypothetical protein (578 aa)	4	5	2	0.23	0	0.21	0	0.32	0.01	0.24	0	1.3913	1.52381	1.33333
176	SPRG_05013T0	1	SPRG_05013 aspartyl-tRNA synthetase (571 aa)	28	33	11	0.21	0.01	0.24	0.01	0.29	0.02	0.23	0.01	1.38095	1.20833	1.26087
177	SPRG_12251T0	1	SPRG_12251 V-type proton ATPase catalytic subunit A (636 aa)	29	37	10	0.21	0.01	0.22	0.01	0.29	0.02	0.25	0.01	1.38095	1.31818	1.16
178	SPRG_00658T0	1	SPRG_00658 hypothetical protein (446 aa)	4	4	3	0.21	0.03	0.23	0.02	0.29	0.06	0.24	0.02	1.38095	1.26087	1.20833
179	SPRG_08065T0	1	SPRG_08065 hypothetical protein (935 aa)	3	3	3	0.21	0.04	0.26	0.01	0.29	0.06	0.22	0.02	1.38095	1.11538	1.31818
180	SPRG_01422T0	1	SPRG_01422 hypothetical protein (225 aa)	4	5	2	0.21	0.04	0.19	0.05	0.29	0.1	0.23	0.02	1.38095	1.52632	1.26087
181	SPRG_06797T0	1	SPRG_06797 hypothetical protein (482 aa)	4	4	2	0.21	0.02	0.25	0.03	0.29	0.02	0.23	0.01	1.38095	1.16	1.26087
182	SPRG_02282T0	1	SPRG_02282 ATP synthase F1 (215 aa)	15	18	4	0.22	0.01	0.23	0.01	0.3	0.02	0.24	0.01	1.36364	1.30435	1.25
183	SPRG_09288T0	1	SPRG_09288 hypothetical protein (454 aa), SPRG_15464 hypothetical protein (453 aa)	3	4	2	0.22	0	0.2	0	0.3	0.02	0.27	0.02	1.36364	1.5	1.11111
184	SPRG_20377T0	0.9999	SPRG_20377 hypothetical protein (392 aa)	4	4	2	0.22	0.01	0.24	0.03	0.3	0.04	0.23	0.02	1.36364	1.25	1.30435
185	SPRG_03463T0	1	SPRG_03463 hypothetical protein (253 aa)	8	13	4	0.14	0.01	0.21	0.01	0.19	0.02	0.44	0.02	1.35714	0.904762	0.431818
186	SPRG_14102T0	1	SPRG_14102 triosephosphate isomerase (251 aa)	7	7	3	0.2	0.04	0.23	0.04	0.27	0.07	0.21	0.02	1.35	1.17391	1.28571
187	SPRG_09415T0	1	SPRG_09415 tubulin beta chain (447 aa)	70	88	12	0.23	0.01	0.21	0.01	0.31	0.01	0.23	0.01	1.34783	1.47619	1.34783
188	SPRG_05438T0	1	SPRG_05438 hypothetical protein (1078 aa)	18	23	6	0.23	0.01	0.22	0.01	0.31	0.02	0.22	0.01	1.34783	1.40909	1.40909
189	SPRG_06141T0	1	SPRG_06141 2-amino-3-ketobutyrate coenzyme A ligase (401 aa)	8	9	4	0.23	0	0.23	0.01	0.31	0.01	0.24	0.01	1.34783	1.34783	1.29167
190	SPRG_04491T0	1	SPRG_04491 urocanate hydratase (658 aa)	2	2	2	0.23	0.01	0.18	0	0.31	0.02	0.28	0.01	1.34783	1.72222	1.10714
191	SPRG_01872T0	1	SPRG_01872 hypothetical protein (220 aa)	5	8	2	0.21	0.01	0.25	0.01	0.28	0.03	0.25	0.03	1.33333	1.12	1.12
192	SPRG_04749T0	1	SPRG_04749 hypothetical protein (783 aa)	2	2	2	0.24	0.01	0.23	0.02	0.32	0.01	0.2	0.02	1.33333	1.3913	1.6
193	SPRG_21360T0	1	SPRG_21360 oxoglutarate dehydrogenase (958 aa)	38	45	17	0.22	0.01	0.24	0.01	0.29	0.01	0.23	0	1.31818	1.20833	1.26087
194	SPRG_08638T0	1	SPRG_08638 hypothetical protein (320 aa)	18	21	7	0.22	0.01	0.19	0.02	0.29	0.03	0.24	0.01	1.31818	1.52632	1.20833
195	SPRG_08452T0	1	SPRG_08452 fumarate hydratase (464 aa)	21	26	6	0.22	0.01	0.25	0.01	0.29	0.02	0.21	0.01	1.31818	1.16	1.38095
196	SPRG_07617T0	1	SPRG_07617 hypothetical protein (138 aa)	9	11	3	0.22	0.01	0.2	0.01	0.29	0.02	0.27	0.01	1.31818	1.45	1.07407
197	SPRG_05394T0	1	SPRG_05394 hypothetical protein (342 aa)	16	18	5	0.19	0.01	0.22	0.02	0.25	0.04	0.26	0.02	1.31579	1.13636	0.961538
198	SPRG_21143T0	1	SPRG_21143 hypothetical protein (180 aa), SPRG_22388 hypothetical protein (238 aa)	5	5	3	0.19	0.04	0.17	0.06	0.25	0.15	0.21	0.05	1.31579	1.47059	1.19048
199	SPRG_13400T0	1	SPRG_13400 pyruvate kinase (517 aa)	2	2	2	0.19	0.04	0.22	0.02	0.25	0.06	0.33	0.08	1.31579	1.13636	0.757576
200	SPRG_18361T0	1	SPRG_18361 hypothetical protein (123 aa)	6	6	4	0.16	0.07	0.23	0.01	0.21	0.04	0.32	0.04	1.3125	0.913043	0.65625
201	SPRG_10988T0	1	SPRG_10988 hypothetical protein (427 aa)	6	6	2	0.16	0.04	0.13	0.04	0.21	0.02	0.41	0.09	1.3125	1.61538	0.512195
202	SPRG_12513T0	1	SPRG_12513 hypothetical protein (312 aa)	2	2	2	0.16	0.18	0.11	0.13	0.21	0.18	0.31	0.12	1.3125	1.90909	0.677419
203	SPRG_00467T0	1	SPRG_00467 acetate-CoA ligase (702 aa)	18	21	10	0.23	0.01	0.18	0.02	0.3	0.03	0.23	0.01	1.30435	1.66667	1.30435
204	SPRG_21373T0	1	SPRG_21373 hypothetical protein (3822 aa)	20	24	10	0.23	0.01	0.23	0.01	0.3	0.02	0.21	0.01	1.30435	1.30435	1.42857
205	SPRG_09966T0	1	SPRG_09966 cysteine desulfurase (466 aa)	8	9	4	0.23	0.01	0.24	0.02	0.3	0.03	0.2	0.01	1.30435	1.25	1.5
206	SPRG_12462T0	1	SPRG_12462 hypothetical protein (359 aa)	1	3	2	0.23	99.99	0.28	99.99	0.3	99.99	0.19	99.99	1.30435	1.07143	1.57895
207	SPRG_19552T0	1	SPRG_19552 hypothetical protein (434 aa)	2	2	2	0.23	0.02	0.23	0.04	0.3	0.04	0.23	0.02	1.30435	1.30435	1.30435
208	SPRG_11111T0	1	SPRG_11111 hypothetical protein (634 aa)	5	5	3	0.2	0.05	0.2	0.04	0.26	0.13	0.19	0.04	1.3	1.3	1.36842
209	SPRG_05824T0	0.99	SPRG_05824 hypothetical protein (157 aa), SPRG_17573 hypothetical protein (157 aa)	1	1	2	0.2	99.99	0.26	99.99	0.26	99.99	0.27	99.99	1.3	1	0.962963
210	SPRG_04213T0	1	SPRG_04213 hypothetical protein (268 aa)	2	2	2	0.24	0.01	0.23	0.02	0.31	0.03	0.21	0.02	1.29167	1.34783	1.47619
211	SPRG_07730T0	1	SPRG_07730 NADH dehydrogenase iron-sulfur protein 8 (199 aa)	2	2	2	0.24	0.03	0.21	0.01	0.31	0.07	0.23	0.03	1.29167	1.47619	1.34783
212	SPRG_02287T0	1	SPRG_02287 hypothetical protein (550 aa)	8	8	4	0.21	0.02	0.18	0.02	0.27	0.02	0.32	0.01	1.28571	1.5	0.84375
213	SPRG_12818T0	1	SPRG_12818 CMGC/CK2 protein kinase (333 aa), SPRG_15900 CMGC/CK2 protein kinase (333 aa)	3	3	2	0.25	0.02	0.17	0.04	0.32	0.01	0.25	0.01	1.28	1.88235	1.28
214	SPRG_07354T0	1	SPRG_07354 hypothetical protein (222 aa)	23	31	9	0.22	0.01	0.25	0.01	0.28	0.02	0.22	0.01	1.27273	1.12	1.27273
215	SPRG_02683T0	1	SPRG_02683 hypothetical protein (1025 aa)	10	11	6	0.22	0.01	0.2	0.01	0.28	0.03	0.28	0.02	1.27273	1.4	1
216	SPRG_00126T0	1	SPRG_00126 hypothetical protein (264 aa)	7	8	5	0.22	0.02	0.22	0.02	0.28	0.06	0.23	0.01	1.27273	1.27273	1.21739
217	SPRG_06067T0	1	SPRG_06067 hypothetical protein (221 aa)	18	22	5	0.22	0.01	0.21	0.01	0.28	0.03	0.24	0.01	1.27273	1.33333	1.16667
218	SPRG_05077T0	1	SPRG_05077 glycine dehydrogenase (1002 aa)	7	8	3	0.22	0.01	0.22	0.02	0.28	0.02	0.27	0.01	1.27273	1.27273	1.03704
219	SPRG_13322T0	1	SPRG_13322 hypothetical protein (239 aa)	7	9	3	0.22	0.01	0.21	0.01	0.28	0.03	0.26	0.04	1.27273	1.33333	1.07692
220	SPRG_12754T0	1	SPRG_12754 phenylalanyl-tRNA synthetase (394 aa)	2	2	2	0.22	0.01	0.26	0.03	0.28	0.04	0.23	0	1.27273	1.07692	1.21739
221	SPRG_16924T0	1	SPRG_16924 hypothetical protein (574 aa)	4	4	2	0.22	0.04	0.23	0.05	0.28	0.09	0.2	0.01	1.27273	1.21739	1.4
222	SPRG_12394T0	1	SPRG_12394 40S ribosomal protein S16 (147 aa), SPRG_12603 40S ribosomal protein S16 (147 aa)	4	4	2	0.19	0.02	0.17	0.03	0.24	0.02	0.38	0.04	1.26316	1.41176	0.631579
223	SPRG_18594T0	1	SPRG_18594 hypothetical protein (196 aa)	8	9	2	0.19	0.03	0.18	0.04	0.24	0.09	0.25	0.02	1.26316	1.33333	0.96
224	SPRG_01448T0	1	SPRG_01448 aldehyde dehydrogenase (548 aa)	22	31	9	0.23	0.01	0.23	0.01	0.29	0.02	0.24	0.01	1.26087	1.26087	1.20833
225	SPRG_06729T0	1	SPRG_06729 hypothetical protein (279 aa)	22	30	6	0.23	0.01	0.25	0.01	0.29	0.01	0.22	0.01	1.26087	1.16	1.31818
226	SPRG_07890T0	1	SPRG_07890 V-type proton ATPase subunit B (509 aa)	10	14	4	0.23	0.01	0.23	0.01	0.29	0.02	0.23	0.01	1.26087	1.26087	1.26087
227	SPRG_04527T0	1	SPRG_04527 dihydrolipoyllysine-residue succinyltransferase (406 aa)	8	9	3	0.23	0.01	0.22	0.01	0.29	0.02	0.26	0.02	1.26087	1.31818	1.11538
228	SPRG_02517T0	1	SPRG_02517 hypothetical protein (1290 aa)	4	4	2	0.24	0.02	0.23	0.01	0.3	0.03	0.22	0.01	1.25	1.30435	1.36364
229	SPRG_15329T0	1	SPRG_15329 ATP synthase F1 (299 aa)	16	17	5	0.21	0.01	0.24	0.01	0.26	0.02	0.26	0.01	1.2381	1.08333	1
230	SPRG_15866T0	1	SPRG_15866 hypothetical protein (340 aa)	5	5	2	0.26	0.01	0.24	0	0.32	0	0.17	0.02	1.23077	1.33333	1.88235
231	SPRG_12911T0	1	SPRG_12911 GTP-binding protein YchF (389 aa)	35	45	10	0.22	0.01	0.23	0.01	0.27	0.01	0.25	0.01	1.22727	1.17391	1.08
232	SPRG_11574T0	1	SPRG_11574 peroxiredoxin (205 aa), SPRG_16077 peroxiredoxin (205 aa)	75	93	8	0.22	0.01	0.22	0.01	0.27	0.01	0.23	0.01	1.22727	1.22727	1.17391
233	SPRG_10868T0	1	SPRG_10868 nucleoside diphosphate kinase B (150 aa)	52	64	6	0.22	0.01	0.23	0	0.27	0.01	0.25	0	1.22727	1.17391	1.08
234	SPRG_01404T0	1	SPRG_01404 hypothetical protein (318 aa)	26	38	5	0.22	0.01	0.21	0.01	0.27	0.01	0.28	0.01	1.22727	1.28571	0.964286
235	SPRG_03825T0	1	SPRG_03825 60S ribosomal protein L9 (189 aa)	12	13	3	0.22	0.01	0.23	0.01	0.27	0.03	0.25	0.02	1.22727	1.17391	1.08
236	SPRG_09132T0	1	SPRG_09132 hypothetical protein (517 aa)	11	13	3	0.22	0.01	0.23	0.01	0.27	0.02	0.26	0.01	1.22727	1.17391	1.03846
237	SPRG_05232T0	1	SPRG_05232 V-type ATPase (119 aa)	10	10	2	0.22	0.01	0.26	0	0.27	0.03	0.23	0.02	1.22727	1.03846	1.17391
238	SPRG_14329T0	1	SPRG_14329 hypothetical protein (865 aa)	3	3	2	0.22	0.05	0.22	0.02	0.27	0.06	0.26	0.01	1.22727	1.22727	1.03846
239	SPRG_03385T0	1	SPRG_03385 hypothetical protein (330 aa)	12	24	6	0.23	0.01	0.22	0.01	0.28	0.02	0.25	0.01	1.21739	1.27273	1.12
240	SPRG_04524T0	1	SPRG_04524 peptidyl-prolyl cis-trans isomerase (172 aa)	22	30	5	0.23	0.01	0.23	0.01	0.28	0.02	0.24	0.01	1.21739	1.21739	1.16667
241	SPRG_10381T0	1	SPRG_10381 heat shock protein HslVU (479 aa)	8	9	3	0.23	0.01	0.23	0.01	0.28	0.02	0.25	0.02	1.21739	1.21739	1.12
242	SPRG_07018T0	1	SPRG_07018 malate synthase A (535 aa)	5	5	4	0.24	0	0.23	0.01	0.29	0.02	0.23	0.01	1.20833	1.26087	1.26087
243	SPRG_19514T0	1	SPRG_19514 hypothetical protein (374 aa)	5	5	3	0.24	0.02	0.22	0.02	0.29	0.04	0.23	0.01	1.20833	1.31818	1.26087
244	SPRG_02751T0	1	SPRG_02751 hypothetical protein (432 aa)	6	8	4	0.25	0.01	0.21	0.01	0.3	0.03	0.24	0.01	1.2	1.42857	1.25
245	SPRG_19995T0	1	SPRG_19995 asparaginyl-tRNA synthetase (502 aa)	14	16	6	0.21	0.01	0.25	0.01	0.25	0.03	0.23	0.02	1.19048	1	1.08696
246	SPRG_14335T0	1	SPRG_14335 hypothetical protein (420 aa)	9	11	3	0.21	0.03	0.27	0.01	0.25	0.01	0.24	0.01	1.19048	0.925926	1.04167
247	SPRG_15766T0	1	SPRG_15766 hypothetical protein (87 aa)	3	4	2	0.21	0.01	0.23	0.01	0.25	0.01	0.3	0.01	1.19048	1.08696	0.833333
248	SPRG_02346T0	1	SPRG_02346 hypothetical protein (306 aa)	14	22	3	0.22	0.01	0.22	0.01	0.26	0.02	0.27	0.01	1.18182	1.18182	0.962963
249	SPRG_20075T0	1	SPRG_20075 hypothetical protein (279 aa)	3	3	3	0.22	0.01	0.25	0.01	0.26	0.02	0.27	0.02	1.18182	1.04	0.962963
250	SPRG_06222T0	1	SPRG_06222 inositol-3-phosphate synthase (518 aa)	34	42	13	0.23	0.01	0.23	0.01	0.27	0.01	0.24	0.01	1.17391	1.17391	1.125
251	SPRG_09635T0	1	SPRG_09635 adenosylhomocysteinase (482 aa)	28	36	10	0.23	0.01	0.23	0.01	0.27	0.02	0.25	0.01	1.17391	1.17391	1.08
252	SPRG_10981T0	1	SPRG_10981 hypothetical protein (2222 aa)	13	15	8	0.23	0.01	0.26	0.02	0.27	0.03	0.21	0.01	1.17391	1.03846	1.28571
253	SPRG_09728T0	1	SPRG_09728 hypothetical protein (204 aa)	5	7	2	0.23	0.01	0.22	0.02	0.27	0.03	0.27	0.03	1.17391	1.22727	1
254	SPRG_09998T0	1	SPRG_09998 hypothetical protein (229 aa), SPRG_18047 hypothetical protein (229 aa)	7	8	4	0.24	0.01	0.24	0.01	0.28	0.02	0.23	0.01	1.16667	1.16667	1.21739
255	SPRG_11730T0	1	SPRG_11730 histidine ammonia-lyase (583 aa)	7	7	4	0.24	0.01	0.23	0.01	0.28	0.02	0.24	0.01	1.16667	1.21739	1.16667
256	SPRG_05743T0	1	SPRG_05743 hypothetical protein (342 aa)	3	3	2	0.24	0.01	0.23	0.01	0.28	0.02	0.25	0.02	1.16667	1.21739	1.12
257	SPRG_21178T0	1	SPRG_21178 hypothetical protein (410 aa)	6	6	3	0.25	0.04	0.24	0.02	0.29	0.03	0.2	0.01	1.16	1.20833	1.45
258	SPRG_04481T0	1	SPRG_04481 tubulin alpha chain (452 aa)	5	5	3	0.26	0.12	0.16	0.03	0.3	0.09	0.14	0.01	1.15385	1.875	2.14286
259	SPRG_16182T0	1	SPRG_16182 hypothetical protein (451 aa)	9	9	6	0.2	0.03	0.29	0.02	0.23	0.04	0.22	0.02	1.15	0.793103	1.04545
260	SPRG_00273T0	1	SPRG_00273 H/ACA ribonucleoprotein complex subunit 4 (465 aa)	3	4	3	0.2	0.02	0.24	0.06	0.23	0.05	0.3	0.04	1.15	0.958333	0.766667
261	SPRG_03457T0	1	SPRG_03457 hypothetical protein (348 aa)	2	2	2	0.27	0	0.11	0.15	0.31	0.08	0.23	0.06	1.14815	2.81818	1.34783
262	SPRG_14046T0	1	SPRG_14046 hypothetical protein (490 aa)	9	14	3	0.21	0.01	0.23	0.01	0.24	0.01	0.31	0.02	1.14286	1.04348	0.774194
263	SPRG_03012T0	1	SPRG_03012 hypothetical protein (591 aa)	1	3	2	0.21	99.99	0.29	99.99	0.24	99.99	0.26	99.99	1.14286	0.827586	0.923077
264	SPRG_08221T0	1	SPRG_08221 alanyl-tRNA synthetase (976 aa)	14	17	6	0.22	0.01	0.25	0.01	0.25	0.02	0.26	0.01	1.13636	1	0.961538
265	SPRG_07329T0	1	SPRG_07329 hypothetical protein (126 aa)	16	20	5	0.22	0.01	0.23	0.01	0.25	0.02	0.28	0.01	1.13636	1.08696	0.892857
266	SPRG_00218T0	1	SPRG_00218 ATP synthase subunit beta (477 aa)	207	271	19	0.23	0	0.24	0	0.26	0.01	0.24	0	1.13043	1.08333	1.08333
267	SPRG_00875T0	1	SPRG_00875 hypothetical protein (405 aa)	30	39	10	0.23	0.01	0.21	0	0.26	0.01	0.29	0.01	1.13043	1.2381	0.896552
268	SPRG_02122T0	1	SPRG_02122 superoxide dismutase (218 aa)	38	46	7	0.23	0.01	0.23	0.01	0.26	0.01	0.25	0.01	1.13043	1.13043	1.04
269	SPRG_16844T0	1	SPRG_16844 CMGC/CK2 protein kinase (333 aa)	5	6	4	0.23	0.03	0.23	0.02	0.26	0.03	0.26	0.02	1.13043	1.13043	1
270	SPRG_03237T0	1	SPRG_03237 valyl-tRNA synthetase (1059 aa)	6	6	3	0.23	0.01	0.26	0.04	0.26	0.04	0.21	0.02	1.13043	1	1.2381
271	SPRG_09889T0	1	SPRG_09889 hypothetical protein (1330 aa)	2	4	3	0.23	0	0.24	0.04	0.26	0.05	0.26	0.01	1.13043	1.08333	1
272	SPRG_11568T0	1	SPRG_11568 electron transfer flavoprotein subunit beta (252 aa)	8	8	3	0.23	0.01	0.25	0.01	0.26	0.02	0.25	0.02	1.13043	1.04	1.04
273	SPRG_14471T0	1	SPRG_14471 hypothetical protein (244 aa)	9	11	3	0.23	0.01	0.25	0.01	0.26	0.03	0.24	0.02	1.13043	1.04	1.08333
274	SPRG_00365T0	1	SPRG_00365 hypothetical protein (469 aa)	6	6	2	0.23	0.01	0.25	0.03	0.26	0.03	0.25	0	1.13043	1.04	1.04
275	SPRG_08917T0	1	SPRG_08917 26S protease regulatory subunit 7 (439 aa)	5	5	2	0.23	0.01	0.25	0.03	0.26	0.05	0.23	0.01	1.13043	1.04	1.13043
276	SPRG_11633T0	1	SPRG_11633 hypothetical protein (1191 aa)	4	4	2	0.23	0.02	0.28	0.01	0.26	0.02	0.22	0.01	1.13043	0.928571	1.18182
277	SPRG_07331T0	1	SPRG_07331 hypothetical protein (793 aa)	29	38	13	0.24	0.01	0.26	0.01	0.27	0.01	0.21	0.01	1.125	1.03846	1.28571
278	SPRG_08776T0	1	SPRG_08776 hypothetical protein (190 aa)	13	17	4	0.24	0.01	0.24	0.01	0.27	0.02	0.24	0.01	1.125	1.125	1.125
279	SPRG_10428T0	1	SPRG_10428 60S ribosomal protein L27a (149 aa)	9	9	4	0.24	0.01	0.22	0.01	0.27	0.02	0.26	0.01	1.125	1.22727	1.03846
280	SPRG_13257T0	1	SPRG_13257 hypothetical protein (671 aa)	4	4	3	0.24	0.01	0.27	0.01	0.27	0.02	0.21	0	1.125	1	1.28571
281	SPRG_00344T0	1	SPRG_00344 isocitrate lyase (538 aa)	5	5	2	0.24	0.01	0.24	0.02	0.27	0.04	0.23	0.02	1.125	1.125	1.17391
282	SPRG_11834T0	1	SPRG_11834 50S ribosomal protein L17 (139 aa)	5	5	2	0.24	0.02	0.22	0.03	0.27	0.05	0.25	0.01	1.125	1.22727	1.08
283	SPRG_13123T0	1	SPRG_13123 hypothetical protein (80 aa)	4	4	2	0.24	0.02	0.22	0.02	0.27	0.04	0.25	0.02	1.125	1.22727	1.08
284	SPRG_04571T0	1	SPRG_04571 galactonolactone dehydrogenase (542 aa)	4	4	3	0.25	0.03	0.21	0.03	0.28	0.08	0.22	0.02	1.12	1.33333	1.27273
285	SPRG_09211T0	1	SPRG_09211 hypothetical protein (550 aa)	4	4	3	0.25	0	0.19	0.06	0.28	0.06	0.23	0	1.12	1.47368	1.21739
286	SPRG_15030T0	1	SPRG_15030 guanine nucleotide-binding protein subunit beta-2-like 1 (327 aa)	6	7	4	0.17	0.07	0.31	0.03	0.19	0.04	0.22	0.02	1.11765	0.612903	0.863636
287	SPRG_04937T0	1	SPRG_04937 propionyl-CoA carboxylase subunit beta (543 aa)	10	13	6	0.26	0.02	0.21	0.01	0.29	0.02	0.23	0.01	1.11538	1.38095	1.26087
288	SPRG_10581T0	1	SPRG_10581 hypothetical protein (144 aa)	11	13	5	0.26	0.02	0.21	0.01	0.29	0.03	0.22	0.01	1.11538	1.38095	1.31818
289	SPRG_02338T0	1	SPRG_02338 malate synthase A (529 aa)	4	4	2	0.26	0.08	0.2	0.04	0.29	0.06	0.2	0.01	1.11538	1.45	1.45
290	SPRG_05875T0	1	SPRG_05875 hypothetical protein (324 aa)	19	25	6	0.18	0.01	0.24	0.01	0.2	0.03	0.32	0.03	1.11111	0.833333	0.625
291	SPRG_06986T0	1	SPRG_06986 hypothetical protein (418 aa)	6	7	3	0.27	0.01	0.2	0.01	0.3	0.02	0.22	0.02	1.11111	1.5	1.36364
292	SPRG_12742T0	1	SPRG_12742 hypothetical protein (510 aa), SPRG_16392 hypothetical protein (551 aa)	7	7	4	0.22	0.01	0.27	0.02	0.24	0.04	0.24	0.02	1.09091	0.888889	1
293	SPRG_02805T0	1	SPRG_02805 phosphoenolpyruvate carboxykinase (526 aa)	8	9	3	0.22	0.01	0.25	0.01	0.24	0.03	0.27	0.01	1.09091	0.96	0.888889
294	SPRG_13184T0	1	SPRG_13184 hypothetical protein (760 aa)	6	10	3	0.22	0.02	0.23	0.02	0.24	0.04	0.28	0.02	1.09091	1.04348	0.857143
295	SPRG_15395T0	1	SPRG_15395 hypothetical protein (522 aa), SPRG_17259 hypothetical protein (448 aa)	2	3	2	0.22	0.01	0.24	0.05	0.24	0.02	0.3	0.04	1.09091	1	0.8
296	SPRG_20122T0	1	SPRG_20122 hypothetical protein (190 aa)	2	2	2	0.22	0.03	0.26	0.02	0.24	0.05	0.26	0.07	1.09091	0.923077	0.923077
297	SPRG_09623T0	1	SPRG_09623 elongation factor Tu (425 aa)	57	76	12	0.23	0.01	0.24	0.01	0.25	0.01	0.26	0.01	1.08696	1.04167	0.961538
298	SPRG_04965T0	1	SPRG_04965 hypothetical protein (689 aa)	10	11	7	0.23	0.01	0.23	0.01	0.25	0.02	0.27	0.02	1.08696	1.08696	0.925926
299	SPRG_06096T0	1	SPRG_06096 hypothetical protein (646 aa)	5	8	4	0.23	0	0.23	0.02	0.25	0.04	0.27	0.03	1.08696	1.08696	0.925926
300	SPRG_02413T0	1	SPRG_02413 CAMK/CAMK1 protein kinase (380 aa)	4	5	3	0.23	0.01	0.26	0.02	0.25	0.04	0.25	0.02	1.08696	0.961538	1
301	SPRG_03909T0	1	SPRG_03909 hypothetical protein (833 aa)	4	4	2	0.23	0.02	0.22	0.02	0.25	0.02	0.29	0.02	1.08696	1.13636	0.862069
302	SPRG_08629T0	1	SPRG_08629 hypothetical protein (200 aa)	5	5	2	0.23	0.03	0.22	0	0.25	0.05	0.27	0.03	1.08696	1.13636	0.925926
303	SPRG_17927T0	1	SPRG_17927 hypothetical protein (454 aa)	1	2	2	0.23	99.99	0.26	99.99	0.25	99.99	0.25	99.99	1.08696	0.961538	1
304	SPRG_03427T0	1	SPRG_03427 oxoglutarate dehydrogenase (894 aa)	9	11	6	0.24	0.01	0.28	0.02	0.26	0.01	0.21	0.02	1.08333	0.928571	1.2381
305	SPRG_06687T0	1	SPRG_06687 40S ribosomal protein S3a-2 (262 aa)	12	15	6	0.24	0	0.23	0.01	0.26	0.01	0.25	0.01	1.08333	1.13043	1.04
306	SPRG_04754T0	1	SPRG_04754 T-complex protein 1 (546 aa)	7	8	5	0.24	0.02	0.24	0.02	0.26	0.03	0.25	0.01	1.08333	1.08333	1.04
307	SPRG_00879T0	1	SPRG_00879 adenylosuccinate lyase (482 aa)	5	6	4	0.24	0.01	0.22	0.01	0.26	0.02	0.28	0.01	1.08333	1.18182	0.928571
308	SPRG_08077T0	1	SPRG_08077 hypothetical protein (460 aa)	6	6	4	0.24	0.02	0.23	0.02	0.26	0.03	0.25	0.01	1.08333	1.13043	1.04
309	SPRG_01592T0	1	SPRG_01592 GTP-binding nuclear protein Ran (235 aa)	3	3	2	0.24	0.02	0.21	0.02	0.26	0.04	0.28	0.02	1.08333	1.2381	0.928571
310	SPRG_05132T0	1	SPRG_05132 hypothetical protein (374 aa)	4	6	2	0.25	0.01	0.27	0	0.27	0.01	0.2	0.02	1.08	1	1.35
311	SPRG_01664T0	1	SPRG_01664 hypothetical protein (118 aa)	3	4	2	0.15	0.08	0.33	0.08	0.16	0.04	0.29	0.03	1.06667	0.484848	0.551724
312	SPRG_04073T0	0.9999	SPRG_04073 hypothetical protein (111 aa)	4	4	2	0.2	0.02	0.25	0.02	0.21	0.07	0.3	0.06	1.05	0.84	0.7
313	SPRG_19972T0	0.9999	SPRG_19972 hypothetical protein (629 aa)	3	3	2	0.21	0.04	0.24	0.05	0.22	0.02	0.3	0.06	1.04762	0.916667	0.733333
314	SPRG_01813T0	1	SPRG_01813 hypothetical protein (1089 aa)	9	10	6	0.22	0.02	0.23	0.03	0.23	0.07	0.23	0.02	1.04545	1	1
315	SPRG_07679T0	1	SPRG_07679 40S ribosomal protein (124 aa)	120	150	6	0.22	0	0.23	0.01	0.23	0.01	0.28	0.01	1.04545	1	0.821429
316	SPRG_05702T0	1	SPRG_05702 chaperonin GroS (100 aa)	33	40	4	0.22	0.01	0.26	0.01	0.23	0.01	0.27	0.01	1.04545	0.884615	0.851852
317	SPRG_20698T0	1	SPRG_20698 hypothetical protein (1458 aa)	6	8	3	0.22	0.02	0.23	0.03	0.23	0.02	0.28	0.03	1.04545	1	0.821429
318	SPRG_09592T0	1	SPRG_09592 hypothetical protein (712 aa)	4	4	2	0.22	0.03	0.26	0.03	0.23	0.06	0.24	0.05	1.04545	0.884615	0.958333
319	SPRG_02804T0	1	SPRG_02804 elongation factor 2 (865 aa)	59	66	17	0.23	0	0.24	0.01	0.24	0.01	0.26	0.01	1.04348	1	0.923077
320	SPRG_00922T0	1	SPRG_00922 ATP-dependent RNA helicase eIF4A (407 aa)	12	13	5	0.23	0.01	0.25	0.02	0.24	0.02	0.25	0.01	1.04348	0.96	0.96
321	SPRG_08538T0	1	SPRG_08538 hypothetical protein (505 aa)	9	17	4	0.23	0.01	0.25	0.01	0.24	0.02	0.26	0.02	1.04348	0.96	0.923077
322	SPRG_22307T0	1	SPRG_22307 hypothetical protein (946 aa)	6	6	4	0.23	0	0.24	0.02	0.24	0.03	0.26	0.02	1.04348	1	0.923077
323	SPRG_05149T0	1	SPRG_05149 40S ribosomal protein S11 (160 aa)	7	8	3	0.23	0.01	0.21	0.02	0.24	0.02	0.3	0.01	1.04348	1.14286	0.8
324	SPRG_14081T0	1	SPRG_14081 hypothetical protein (255 aa)	7	9	3	0.23	0.01	0.23	0.01	0.24	0.02	0.29	0.01	1.04348	1.04348	0.827586
325	SPRG_10827T0	1	SPRG_10827 60S ribosomal protein (183 aa), SPRG_15021 60S ribosomal protein (183 aa)	8	10	2	0.23	0.01	0.21	0	0.24	0.01	0.31	0.02	1.04348	1.14286	0.774194
326	SPRG_22184T0	1	SPRG_22184 hypothetical protein (408 aa)	9	13	8	0.24	0.01	0.24	0.01	0.25	0.01	0.26	0.01	1.04167	1.04167	0.961538
327	SPRG_01020T0	1	SPRG_01020 hypothetical protein (259 aa)	19	22	6	0.24	0.01	0.24	0.01	0.25	0.03	0.23	0.01	1.04167	1.04167	1.08696
328	SPRG_22330T0	1	SPRG_22330 hypothetical protein (159 aa)	15	19	6	0.24	0.01	0.25	0.01	0.25	0.02	0.24	0.01	1.04167	1	1.04167
329	SPRG_04572T0	1	SPRG_04572 phosphoglycerate mutase (259 aa)	16	21	5	0.24	0.02	0.25	0.01	0.25	0.03	0.22	0.01	1.04167	1	1.13636
330	SPRG_05015T0	1	SPRG_05015 ATP-dependent protease La (832 aa)	7	8	5	0.24	0.01	0.28	0.02	0.25	0.03	0.21	0.01	1.04167	0.892857	1.19048
331	SPRG_03099T0	1	SPRG_03099 hypothetical protein (2274 aa)	7	8	4	0.24	0.03	0.2	0.04	0.25	0.07	0.23	0.01	1.04167	1.25	1.08696
332	SPRG_04927T0	1	SPRG_04927 hypothetical protein (603 aa)	6	6	3	0.24	0.02	0.24	0.01	0.25	0.03	0.25	0.01	1.04167	1.04167	1
333	SPRG_11944T0	1	SPRG_11944 hypothetical protein (156 aa)	7	8	3	0.24	0.01	0.24	0.01	0.25	0.03	0.25	0.01	1.04167	1.04167	1
334	SPRG_13551T0	1	SPRG_13551 hypothetical protein (522 aa)	5	6	3	0.24	0.01	0.27	0.02	0.25	0.02	0.24	0.01	1.04167	0.925926	1.04167
335	SPRG_06238T0	1	SPRG_06238 phosphoglycerate kinase (415 aa)	3	4	2	0.24	0	0.25	0.01	0.25	0.01	0.26	0	1.04167	1	0.961538
336	SPRG_12613T0	1	SPRG_12613 hypothetical protein (367 aa)	4	4	2	0.24	0.04	0.23	0.05	0.25	0.1	0.2	0.01	1.04167	1.08696	1.25
337	SPRG_03103T0	1	SPRG_03103 14-3-3-like protein (250 aa)	31	38	11	0.25	0.01	0.23	0	0.26	0.01	0.23	0.01	1.04	1.13043	1.13043
338	SPRG_05690T0	1	SPRG_05690 hypothetical protein (698 aa)	7	10	5	0.25	0.01	0.25	0.01	0.26	0.02	0.24	0.01	1.04	1.04	1.08333
339	SPRG_01755T0	1	SPRG_01755 fumarate hydratase class II (472 aa)	4	4	4	0.25	0.05	0.21	0.03	0.26	0.1	0.2	0.03	1.04	1.2381	1.3
340	SPRG_00660T0	1	SPRG_00660 T-complex protein 1 (577 aa)	3	5	3	0.25	0	0.25	0.01	0.26	0.02	0.25	0.01	1.04	1.04	1.04
341	SPRG_14320T0	1	SPRG_14320 hypothetical protein (281 aa)	5	5	2	0.25	0.01	0.22	0.01	0.26	0.01	0.26	0.01	1.04	1.18182	1
342	SPRG_17192T0	1	SPRG_17192 hypothetical protein (118 aa)	4	5	2	0.25	0.02	0.24	0.01	0.26	0.02	0.25	0.01	1.04	1.08333	1.04
343	SPRG_19369T0	1	SPRG_19369 hypothetical protein (135 aa)	4	4	2	0.25	0.02	0.23	0.01	0.26	0.02	0.25	0.03	1.04	1.13043	1.04
344	SPRG_05146T0	1	SPRG_05146 hypothetical protein (969 aa)	5	6	2	0.26	0.05	0.18	0.01	0.27	0.02	0.24	0.05	1.03846	1.5	1.125
345	SPRG_04657T0	1	SPRG_04657 hypothetical protein (513 aa)	19	28	9	0.24	0.01	0.25	0.01	0.24	0.02	0.26	0.01	1	0.96	0.923077
346	SPRG_07657T0	1	SPRG_07657 hypothetical protein (546 aa)	15	20	8	0.24	0.01	0.29	0.01	0.24	0.01	0.23	0.01	1	0.827586	1.04348
347	SPRG_10490T0	1	SPRG_10490 ornithine-oxo-acid transaminase (446 aa)	25	33	8	0.24	0.01	0.22	0.01	0.24	0.01	0.27	0.01	1	1.09091	0.888889
348	SPRG_00057T0	1	SPRG_00057 hypothetical protein (747 aa)	12	17	7	0.26	0.01	0.27	0.01	0.26	0.01	0.21	0.01	1	0.962963	1.2381
349	SPRG_14741T0	1	SPRG_14741 hypothetical protein (1502 aa)	9	12	6	0.24	0.01	0.22	0.01	0.24	0.01	0.3	0.01	1	1.09091	0.8
350	SPRG_00665T0	1	SPRG_00665 hypothetical protein (821 aa)	11	15	5	0.24	0.02	0.26	0.01	0.24	0.03	0.23	0.01	1	0.923077	1.04348
351	SPRG_02632T0	1	SPRG_02632 40S ribosomal protein S4 (264 aa)	11	16	5	0.25	0.01	0.21	0.01	0.25	0.02	0.28	0.01	1	1.19048	0.892857
352	SPRG_21217T0	1	SPRG_21217 hypothetical protein (389 aa)	11	17	5	0.21	0.03	0.2	0.03	0.21	0.05	0.29	0.01	1	1.05	0.724138
353	SPRG_01819T0	1	SPRG_01819 hypothetical protein (171 aa)	9	10	4	0.24	0.02	0.25	0.02	0.24	0.03	0.24	0.01	1	0.96	1
354	SPRG_02474T0	1	SPRG_02474 hypothetical protein (169 aa)	15	20	4	0.23	0.01	0.24	0.01	0.23	0.02	0.28	0.01	1	0.958333	0.821429
355	SPRG_05268T0	1	SPRG_05268 hypothetical protein (389 aa)	5	5	4	0.2	0.02	0.19	0.05	0.2	0.04	0.33	0.08	1	1.05263	0.606061
356	SPRG_05892T0	1	SPRG_05892 hypothetical protein (143 aa)	8	9	4	0.24	0.02	0.25	0.01	0.24	0.03	0.25	0.01	1	0.96	0.96
357	SPRG_06969T0	1	SPRG_06969 histone H2B (120 aa), SPRG_10120 histone H2B (120 aa), SPRG_10751 histone H2B (120 aa), SPRG_16023 histone H2B (121 aa)	18	20	4	0.23	0.01	0.24	0.01	0.23	0.02	0.27	0.01	1	0.958333	0.851852
358	SPRG_12474T0	1	SPRG_12474 succinyl-CoA ligase subunit alpha (313 aa)	12	16	4	0.25	0.01	0.24	0.01	0.25	0.02	0.25	0.01	1	1.04167	1
359	SPRG_13153T0	1	SPRG_13153 adenylate kinase B (247 aa)	6	7	4	0.23	0.01	0.27	0	0.23	0.01	0.27	0.02	1	0.851852	0.851852
360	SPRG_20007T0	1	SPRG_20007 hypothetical protein (441 aa)	7	13	4	0.23	0.01	0.26	0.02	0.23	0.03	0.26	0.01	1	0.884615	0.884615
361	SPRG_00518T0	1	SPRG_00518 hypothetical protein (168 aa)	12	13	3	0.22	0.01	0.3	0.02	0.22	0.01	0.25	0.01	1	0.733333	0.88
362	SPRG_06886T0	1	SPRG_06886 hypothetical protein (437 aa)	6	6	3	0.21	0.01	0.25	0.02	0.21	0.03	0.31	0.02	1	0.84	0.677419
363	SPRG_07688T0	1	SPRG_07688 DNA-directed RNA polymerase I (74 aa)	2	4	3	0.21	0.02	0.27	0	0.21	0.01	0.31	0.01	1	0.777778	0.677419
364	SPRG_15039T0	1	SPRG_15039 hypothetical protein (725 aa)	8	8	3	0.25	0.01	0.25	0.01	0.25	0.02	0.23	0	1	1	1.08696
365	SPRG_19459T0	1	SPRG_19459 hypothetical protein (222 aa)	101	121	3	0.21	0.01	0.25	0	0.21	0.01	0.28	0.01	1	0.84	0.75
366	SPRG_02388T0	1	SPRG_02388 hypothetical protein (278 aa)	4	5	2	0.25	0.01	0.26	0.02	0.25	0.03	0.24	0.01	1	0.961538	1.04167
367	SPRG_03005T0	1	SPRG_03005 hypothetical protein (326 aa)	0	7	2	-9	-9	-9	-9	-9	-9	-9	-9	1	1	1
368	SPRG_04526T0	1	SPRG_04526 hypothetical protein (335 aa)	0	2	2	-9	-9	-9	-9	-9	-9	-9	-9	1	1	1
369	SPRG_05174T0	1	SPRG_05174 hypothetical protein (736 aa)	1	3	2	0.23	99.99	0.27	99.99	0.23	99.99	0.28	99.99	1	0.851852	0.821429
370	SPRG_07396T0	1	SPRG_07396 26S proteasome regulatory subunit 4 A (441 aa)	3	4	2	0.24	0.02	0.26	0.01	0.24	0.03	0.26	0.01	1	0.923077	0.923077
371	SPRG_07507T0	1	SPRG_07507 hypothetical protein (572 aa)	2	2	2	0.24	0.03	0.27	0.01	0.24	0.03	0.25	0.01	1	0.888889	0.96
372	SPRG_09913T0	1	SPRG_09913 hypothetical protein (204 aa)	7	7	2	0.2	0.02	0.22	0.02	0.2	0.03	0.34	0.05	1	0.909091	0.588235
373	SPRG_11720T0	1	SPRG_11720 hypothetical protein (429 aa)	3	4	2	0.22	0.02	0.27	0.02	0.22	0.06	0.28	0.03	1	0.814815	0.785714
374	SPRG_12043T0	1	SPRG_12043 hypothetical protein (237 aa)	7	9	2	0.24	0	0.26	0.01	0.24	0.01	0.25	0	1	0.923077	0.96
375	SPRG_12120T0	1	SPRG_12120 hypothetical protein (372 aa)	0	3	2	-9	-9	-9	-9	-9	-9	-9	-9	1	1	1
376	SPRG_14901T0	1	SPRG_14901 hypothetical protein (649 aa)	0	3	2	-9	-9	-9	-9	-9	-9	-9	-9	1	1	1
377	SPRG_19240T0	1	SPRG_19240 ATP synthase F1 (164 aa)	25	30	2	0.24	0.01	0.23	0.01	0.24	0.01	0.27	0.01	1	1.04348	0.888889
378	SPRG_20199T0	1	SPRG_20199 hypothetical protein (397 aa)	4	4	2	0.25	0.01	0.24	0.01	0.25	0.02	0.25	0.01	1	1.04167	1
379	SPRG_06689T0	1	SPRG_06689 hypothetical protein (293 aa)	1	2	2	0.29	99.99	0.22	99.99	0.28	99.99	0.21	99.99	0.965517	1.27273	1.33333
380	SPRG_07325T0	1	SPRG_07325 hypothetical protein (102 aa)	16	17	4	0.26	0.01	0.24	0	0.25	0.01	0.25	0	0.961538	1.04167	1
381	SPRG_14477T0	1	SPRG_14477 hypothetical protein (86 aa)	3	4	2	0.26	0.03	0.24	0.01	0.25	0.03	0.23	0.02	0.961538	1.04167	1.08696
382	SPRG_20866T0	1	SPRG_20866 hypothetical protein (1496 aa)	7	8	2	0.26	0.01	0.24	0.01	0.25	0.02	0.24	0.01	0.961538	1.04167	1.04167
383	SPRG_09816T0	1	SPRG_09816 aconitate hydratase (735 aa)	86	114	18	0.25	0	0.25	0	0.24	0.01	0.23	0	0.96	0.96	1.04348
384	SPRG_00678T0	1	SPRG_00678 cell division cycle protein 48 (804 aa)	20	25	10	0.25	0.01	0.25	0.01	0.24	0.02	0.24	0.01	0.96	0.96	1
385	SPRG_04794T0	1	SPRG_04794 T-complex protein 1 subunit beta (527 aa)	18	23	8	0.25	0.01	0.26	0.01	0.24	0.02	0.23	0.01	0.96	0.923077	1.04348
386	SPRG_20833T0	1	SPRG_20833 hypothetical protein (180 aa)	16	21	6	0.25	0.01	0.26	0.01	0.24	0.02	0.23	0.01	0.96	0.923077	1.04348
387	SPRG_00611T0	1	SPRG_00611 hypothetical protein (374 aa)	4	4	2	0.25	0.01	0.23	0.01	0.24	0.03	0.27	0.02	0.96	1.04348	0.888889
388	SPRG_04009T0	1	SPRG_04009 hypothetical protein (319 aa)	4	4	2	0.25	0.02	0.24	0.01	0.24	0.02	0.27	0.01	0.96	1	0.888889
389	SPRG_07211T0	1	SPRG_07211 ribosomal protein L28e (144 aa)	3	3	2	0.25	0.01	0.23	0.01	0.24	0.02	0.27	0.02	0.96	1.04348	0.888889
390	SPRG_08841T0	1	SPRG_08841 actin-like protein 2 (390 aa)	5	5	2	0.25	0.04	0.24	0.04	0.24	0.08	0.21	0.02	0.96	1	1.14286
391	SPRG_11644T0	1	SPRG_11644 hypothetical protein (673 aa)	5	5	2	0.25	0.02	0.25	0.02	0.24	0.02	0.25	0.02	0.96	0.96	0.96
392	SPRG_19861T0	1	SPRG_19861 hypothetical protein (214 aa)	16	18	6	0.24	0.01	0.26	0.01	0.23	0.02	0.25	0.01	0.958333	0.884615	0.92
393	SPRG_05099T0	1	SPRG_05099 hypothetical protein (162 aa)	13	15	4	0.24	0.01	0.25	0.01	0.23	0.02	0.27	0.01	0.958333	0.92	0.851852
394	SPRG_20017T0	1	SPRG_20017 hypothetical protein (118 aa)	14	20	3	0.24	0.01	0.25	0.01	0.23	0.02	0.25	0.01	0.958333	0.92	0.92
395	SPRG_20151T0	1	SPRG_20151 hypothetical protein (477 aa)	8	9	3	0.24	0.02	0.23	0.02	0.23	0.05	0.24	0.02	0.958333	1	0.958333
396	SPRG_00487T0	1	SPRG_00487 hypothetical protein (147 aa)	6	7	2	0.24	0.02	0.26	0.01	0.23	0.02	0.25	0.03	0.958333	0.884615	0.92
397	SPRG_06548T0	1	SPRG_06548 hypothetical protein (330 aa)	9	10	2	0.24	0.02	0.25	0.01	0.23	0.03	0.25	0.01	0.958333	0.92	0.92
398	SPRG_19104T0	1	SPRG_19104 hypothetical protein (386 aa)	11	14	6	0.23	0.01	0.26	0.01	0.22	0.03	0.26	0.01	0.956522	0.846154	0.846154
399	SPRG_01675T0	1	SPRG_01675 homogentisate 1,2-dioxygenase (449 aa)	2	2	2	0.23	0.01	0.38	0	0.22	0	0.17	0	0.956522	0.578947	1.29412
400	SPRG_11603T0	1	SPRG_11603 hypothetical protein (512 aa)	5	5	3	0.22	0.02	0.31	0.02	0.21	0.01	0.26	0.02	0.954545	0.677419	0.807692
401	SPRG_03955T0	1	SPRG_03955 hypothetical protein (77 aa)	5	6	2	0.22	0.05	0.17	0.01	0.21	0.1	0.3	0.03	0.954545	1.23529	0.7
402	SPRG_10227T0	1	SPRG_10227 hypothetical protein (269 aa)	2	2	2	0.22	0.02	0.29	0.05	0.21	0.06	0.27	0.03	0.954545	0.724138	0.777778
403	SPRG_02551T0	1	SPRG_02551 hypothetical protein (95 aa)	6	7	2	0.21	0.03	0.24	0.04	0.2	0.08	0.27	0.03	0.952381	0.833333	0.740741
404	SPRG_04028T0	1	SPRG_04028 ribonucleoprotein-associated protein (129 aa)	8	8	2	0.21	0.02	0.25	0.03	0.2	0.02	0.3	0.04	0.952381	0.8	0.666667
405	SPRG_05334T0	1	SPRG_05334 hypothetical protein (169 aa)	12	17	3	0.2	0.02	0.23	0.01	0.19	0	0.35	0.03	0.95	0.826087	0.542857
406	SPRG_19109T0	1	SPRG_19109 hypothetical protein (175 aa)	7	8	3	0.16	0.05	0.34	0.02	0.15	0.04	0.24	0.02	0.9375	0.441176	0.625
407	SPRG_17765T0	1	SPRG_17765 hypothetical protein (197 aa)	4	4	2	0.28	0.06	0.16	0.01	0.26	0.06	0.25	0.02	0.928571	1.625	1.04
408	SPRG_07846T0	1	SPRG_07846 40S ribosomal protein S13 (152 aa)	13	14	3	0.27	0.01	0.26	0.01	0.25	0.01	0.22	0.01	0.925926	0.961538	1.13636
409	SPRG_06342T0	0.9997	SPRG_06342 hypothetical protein (154 aa)	3	3	2	0.27	0.02	0.25	0.03	0.25	0.02	0.22	0.01	0.925926	1	1.13636
410	SPRG_11942T0	1	SPRG_11942 cell division protein FtsZ (388 aa)	2	2	2	0.27	0	0.29	0.05	0.25	0.02	0.19	0.02	0.925926	0.862069	1.31579
411	SPRG_08827T0	1	SPRG_08827 hypothetical protein (518 aa)	10	11	6	0.26	0.02	0.23	0.01	0.24	0.03	0.24	0.01	0.923077	1.04348	1
412	SPRG_00425T0	1	SPRG_00425 hypothetical protein (187 aa)	5	6	2	0.26	0.02	0.24	0.02	0.24	0.03	0.24	0.03	0.923077	1	1
413	SPRG_12060T0	0.9999	SPRG_12060 40S ribosomal protein S8 (203 aa)	5	5	2	0.26	0.01	0.25	0.01	0.24	0.02	0.25	0.02	0.923077	0.96	0.96
414	SPRG_08060T0	1	SPRG_08060 hypothetical protein (794 aa)	36	44	9	0.25	0.01	0.26	0.01	0.23	0.01	0.23	0.01	0.92	0.884615	1
415	SPRG_02418T0	1	SPRG_02418 hypothetical protein (229 aa)	12	17	4	0.25	0.01	0.27	0.01	0.23	0.02	0.24	0.01	0.92	0.851852	0.958333
416	SPRG_08785T0	1	SPRG_08785 dihydroxy-acid dehydratase (577 aa)	4	9	3	0.25	0.03	0.25	0.03	0.23	0.02	0.26	0.02	0.92	0.92	0.884615
417	SPRG_09095T0	1	SPRG_09095 copper/zinc superoxide dismutase (155 aa), SPRG_14021 copper/zinc superoxide dismutase (155 aa)	11	14	3	0.25	0.01	0.26	0.01	0.23	0.02	0.25	0.01	0.92	0.884615	0.92
418	SPRG_13637T0	1	SPRG_13637 hypothetical protein (244 aa), SPRG_14868 hypothetical protein (244 aa)	10	10	3	0.25	0	0.27	0.01	0.23	0.01	0.25	0.01	0.92	0.851852	0.92
419	SPRG_07255T0	1	SPRG_07255 hypothetical protein (225 aa)	5	5	2	0.25	0.03	0.25	0.01	0.23	0.04	0.24	0.02	0.92	0.92	0.958333
420	SPRG_02918T0	1	SPRG_02918 chaperonin GroL (568 aa)	40	55	13	0.24	0.01	0.25	0.01	0.22	0.01	0.27	0.01	0.916667	0.88	0.814815
421	SPRG_02908T0	1	SPRG_02908 enolase (450 aa)	21	39	6	0.24	0.01	0.25	0.01	0.22	0.01	0.28	0.01	0.916667	0.88	0.785714
422	SPRG_00329T0	1	SPRG_00329 hypothetical protein (379 aa)	16	17	4	0.24	0.01	0.23	0.01	0.22	0.03	0.27	0.02	0.916667	0.956522	0.814815
423	SPRG_10702T0	1	SPRG_10702 50S ribosomal protein L13e (208 aa)	9	10	3	0.24	0.01	0.25	0.02	0.22	0.02	0.28	0.01	0.916667	0.88	0.785714
424	SPRG_03830T0	1	SPRG_03830 hypothetical protein (387 aa)	7	8	2	0.24	0.01	0.28	0.02	0.22	0.02	0.25	0.01	0.916667	0.785714	0.88
425	SPRG_03906T0	1	SPRG_03906 hypothetical protein (235 aa)	6	7	4	0.23	0.01	0.3	0.01	0.21	0.01	0.26	0.01	0.913043	0.7	0.807692
426	SPRG_07998T0	1	SPRG_07998 hypothetical protein (280 aa)	8	9	4	0.23	0.01	0.25	0.02	0.21	0.03	0.29	0.01	0.913043	0.84	0.724138
427	SPRG_02619T0	1	SPRG_02619 hypothetical protein (326 aa)	3	3	2	0.23	0.02	0.27	0.01	0.21	0.03	0.29	0.01	0.913043	0.777778	0.724138
428	SPRG_03980T0	1	SPRG_03980 hypothetical protein (290 aa)	16	20	6	0.22	0.01	0.23	0.01	0.2	0.02	0.32	0.02	0.909091	0.869565	0.625
429	SPRG_02948T0	1	SPRG_02948 hypothetical protein (345 aa)	11	12	3	0.22	0.01	0.25	0.01	0.2	0.02	0.3	0.02	0.909091	0.8	0.666667
430	SPRG_02537T0	1	SPRG_02537 importin subunit alpha-1b (498 aa)	9	11	2	0.22	0.03	0.26	0.01	0.2	0.02	0.28	0.02	0.909091	0.769231	0.714286
431	SPRG_08822T0	1	SPRG_08822 hypothetical protein (227 aa)	3	3	2	0.2	0.01	0.29	0.01	0.18	0.01	0.33	0.01	0.9	0.62069	0.545455
432	SPRG_09284T0	1	SPRG_09284 hypothetical protein (186 aa), SPRG_15470 hypothetical protein (186 aa)	4	4	2	0.29	0.04	0.21	0.02	0.26	0.05	0.21	0.01	0.896552	1.2381	1.2381
433	SPRG_03652T0	1	SPRG_03652 hypothetical protein (890 aa)	5	5	3	0.28	0.02	0.21	0.02	0.25	0.01	0.25	0.01	0.892857	1.19048	1
434	SPRG_18016T0	0.9997	SPRG_18016 hypothetical protein (755 aa)	2	3	2	0.28	0.09	0.23	0.01	0.25	0.06	0.22	0.01	0.892857	1.08696	1.13636
435	SPRG_08746T0	1	SPRG_08746 glycine cleavage system T protein (386 aa)	9	9	5	0.27	0.01	0.24	0.01	0.24	0.02	0.23	0.01	0.888889	1	1.04348
436	SPRG_08786T0	1	SPRG_08786 dihydroxy-acid dehydratase (579 aa)	5	6	3	0.27	0.02	0.24	0.01	0.24	0.04	0.23	0.03	0.888889	1	1.04348
437	SPRG_03979T0	1	SPRG_03979 hypothetical protein (296 aa)	2	2	2	0.27	0.04	0.26	0.02	0.24	0.02	0.23	0.01	0.888889	0.923077	1.04348
438	SPRG_20205T0	1	SPRG_20205 hypothetical protein (385 aa)	5	5	2	0.27	0.03	0.26	0.01	0.24	0.02	0.22	0.01	0.888889	0.923077	1.09091
439	SPRG_19127T0	1	SPRG_19127 CAMK protein kinase (493 aa)	21	23	8	0.26	0.02	0.22	0.01	0.23	0.02	0.25	0.01	0.884615	1.04545	0.92
440	SPRG_01021T0	1	SPRG_01021 hypothetical protein (66 aa)	15	17	4	0.26	0.01	0.28	0.01	0.23	0.01	0.22	0.01	0.884615	0.821429	1.04545
441	SPRG_06331T0	1	SPRG_06331 hypothetical protein (712 aa)	5	6	4	0.26	0.01	0.24	0.03	0.23	0.02	0.26	0.01	0.884615	0.958333	0.884615
442	SPRG_02556T0	1	SPRG_02556 hypothetical protein (446 aa)	3	3	2	0.26	0	0.24	0.02	0.23	0.01	0.27	0.02	0.884615	0.958333	0.851852
443	SPRG_12972T0	1	SPRG_12972 hypothetical protein (157 aa)	7	7	2	0.26	0.02	0.21	0.02	0.23	0.04	0.26	0.01	0.884615	1.09524	0.884615
444	SPRG_03683T0	1	SPRG_03683 hypothetical protein (351 aa)	5	5	3	0.17	0.06	0.17	0.03	0.15	0.03	0.39	0.12	0.882353	0.882353	0.384615
445	SPRG_14282T0	1	SPRG_14282 hypothetical protein (191 aa)	4	4	2	0.17	0.04	0.21	0.05	0.15	0.05	0.38	0.11	0.882353	0.714286	0.394737
446	SPRG_06983T0	1	SPRG_06983 DEAD-box ATP-dependent RNA helicase 15 (426 aa)	13	18	9	0.25	0.01	0.25	0.01	0.22	0.02	0.25	0.01	0.88	0.88	0.88
447	SPRG_10893T0	1	SPRG_10893 30S ribosomal protein S19e (152 aa)	58	72	8	0.25	0.01	0.24	0.01	0.22	0.01	0.26	0.01	0.88	0.916667	0.846154
448	SPRG_12368T0	1	SPRG_12368 hypothetical protein (523 aa)	8	12	7	0.25	0	0.23	0.01	0.22	0.02	0.28	0.01	0.88	0.956522	0.785714
449	SPRG_05269T0	1	SPRG_05269 40S ribosomal protein S6 (248 aa)	16	20	6	0.25	0.01	0.26	0.01	0.22	0.02	0.26	0.01	0.88	0.846154	0.846154
450	SPRG_02110T0	1	SPRG_02110 50S ribosomal protein L13 (204 aa)	13	17	5	0.25	0.01	0.24	0.01	0.22	0.01	0.28	0.01	0.88	0.916667	0.785714
451	SPRG_12013T0	1	SPRG_12013 hypothetical protein (408 aa)	6	7	5	0.25	0.02	0.27	0.01	0.22	0.02	0.26	0.01	0.88	0.814815	0.846154
452	SPRG_01405T0	1	SPRG_01405 40S ribosomal protein S15 (152 aa)	41	51	4	0.25	0.01	0.25	0.01	0.22	0.01	0.26	0.01	0.88	0.88	0.846154
453	SPRG_05335T0	1	SPRG_05335 60S ribosomal protein L3 (390 aa)	6	6	4	0.25	0.01	0.24	0.03	0.22	0.04	0.27	0.01	0.88	0.916667	0.814815
454	SPRG_02667T0	1	SPRG_02667 hypothetical protein (312 aa)	5	7	3	0.25	0.02	0.26	0.01	0.22	0.01	0.25	0.01	0.88	0.846154	0.88
455	SPRG_15041T0	1	SPRG_15041 hypothetical protein (234 aa), SPRG_16984 hypothetical protein (234 aa)	4	4	3	0.25	0.04	0.19	0.04	0.22	0.05	0.29	0.07	0.88	1.15789	0.758621
456	SPRG_00666T0	1	SPRG_00666 AGC/PKA protein kinase (333 aa)	2	2	2	0.25	0.1	0.23	0.02	0.22	0.09	0.27	0.01	0.88	0.956522	0.814815
457	SPRG_01626T0	1	SPRG_01626 T-complex protein 1 subunit epsilon (537 aa)	4	5	2	0.25	0.03	0.29	0.01	0.22	0.01	0.23	0.03	0.88	0.758621	0.956522
458	SPRG_03853T0	1	SPRG_03853 hydroxymethylglutaryl-CoA lyase (321 aa)	2	2	2	0.25	0.03	0.27	0.01	0.22	0.06	0.25	0.05	0.88	0.814815	0.88
459	SPRG_10063T0	1	SPRG_10063 hypothetical protein (139 aa), SPRG_17382 hypothetical protein (149 aa)	6	7	2	0.25	0.01	0.23	0.01	0.22	0.02	0.29	0.01	0.88	0.956522	0.758621
460	SPRG_10365T0	1	SPRG_10365 hypothetical protein (115 aa)	5	6	2	0.25	0.03	0.25	0.03	0.22	0.06	0.24	0.02	0.88	0.88	0.916667
461	SPRG_02294T0	1	SPRG_02294 chaperone dnaK (635 aa)	43	55	14	0.24	0.01	0.26	0.01	0.21	0.01	0.26	0.01	0.875	0.807692	0.807692
462	SPRG_08182T0	1	SPRG_08182 40S ribosomal protein S20 (123 aa)	10	11	4	0.24	0.01	0.24	0.01	0.21	0.03	0.28	0.01	0.875	0.875	0.75
463	SPRG_01695T0	1	SPRG_01695 hypothetical protein (598 aa)	5	5	3	0.24	0.01	0.26	0.02	0.21	0.05	0.25	0.03	0.875	0.807692	0.84
464	SPRG_05062T0	1	SPRG_05062 hypothetical protein (484 aa)	2	4	3	0.24	0.02	0.28	0.03	0.21	0.04	0.26	0.01	0.875	0.75	0.807692
465	SPRG_08405T0	1	SPRG_08405 hypothetical protein (508 aa)	4	4	2	0.24	0.02	0.24	0.03	0.21	0.03	0.28	0.05	0.875	0.875	0.75
466	SPRG_05761T0	1	SPRG_05761 hypothetical protein (159 aa)	1	2	2	0.31	99.99	0.22	99.99	0.27	99.99	0.2	99.99	0.870968	1.22727	1.35
467	SPRG_04185T0	1	SPRG_04185 hypothetical protein (473 aa)	17	21	8	0.23	0.02	0.26	0.02	0.2	0.02	0.24	0.02	0.869565	0.769231	0.833333
468	SPRG_13181T0	1	SPRG_13181 40S ribosomal protein S7 (193 aa)	18	21	6	0.23	0.01	0.26	0.01	0.2	0.02	0.28	0.01	0.869565	0.769231	0.714286
469	SPRG_04936T0	1	SPRG_04936 hypothetical protein (481 aa)	6	7	4	0.23	0.03	0.27	0.02	0.2	0.05	0.25	0.01	0.869565	0.740741	0.8
470	SPRG_00878T0	1	SPRG_00878 hypothetical protein (486 aa)	3	3	2	0.23	0.02	0.32	0.05	0.2	0.04	0.23	0.02	0.869565	0.625	0.869565
471	SPRG_06573T0	1	SPRG_06573 histone H4 (104 aa), SPRG_06574 histone H4 (104 aa), SPRG_06972 histone H4 (104 aa), SPRG_07492 histone H4 (104 aa), SPRG_07885 histone H4 (102 aa), SPRG_07886 histone H4 (104 aa), SPRG_07887 histone H4 (104 aa), SPRG_16883 histone H4 (104 aa), SPRG_16884 histone H4 (104 aa), SPRG_19019 histone H4 (104 aa)	3	3	2	0.23	0.02	0.24	0.03	0.2	0.04	0.31	0.03	0.869565	0.833333	0.645161
472	SPRG_20488T0	1	SPRG_20488 hypothetical protein (271 aa)	10	14	2	0.23	0.01	0.29	0.01	0.2	0.02	0.26	0.01	0.869565	0.689655	0.769231
473	SPRG_03860T0	1	SPRG_03860 hypothetical protein (326 aa)	17	21	8	0.22	0.02	0.25	0.02	0.19	0.01	0.3	0.02	0.863636	0.76	0.633333
474	SPRG_20160T0	1	SPRG_20160 hypothetical protein (962 aa)	19	41	7	0.22	0.01	0.31	0.01	0.19	0.02	0.26	0.01	0.863636	0.612903	0.730769
475	SPRG_03863T0	1	SPRG_03863 ornithine carbamoyltransferase (334 aa)	2	3	2	0.28	0.01	0.24	0.03	0.24	0.07	0.23	0.05	0.857143	1	1.04348
476	SPRG_05943T0	1	SPRG_05943 hypothetical protein (433 aa)	4	4	2	0.28	0.02	0.27	0.01	0.24	0.03	0.2	0.02	0.857143	0.888889	1.2
477	SPRG_12323T0	1	SPRG_12323 hypothetical protein (159 aa)	7	9	2	0.28	0.01	0.21	0	0.24	0.02	0.26	0.01	0.857143	1.14286	0.923077
478	SPRG_07853T0	1	SPRG_07853 hypothetical protein (421 aa)	7	8	7	0.27	0.02	0.2	0.04	0.23	0.02	0.27	0.01	0.851852	1.15	0.851852
479	SPRG_02048T0	1	SPRG_02048 hypothetical protein (352 aa)	2	2	2	0.27	0.01	0.25	0.02	0.23	0.01	0.24	0.01	0.851852	0.92	0.958333
480	SPRG_03291T0	1	SPRG_03291 hypothetical protein (192 aa)	4	4	2	0.27	0.01	0.29	0.03	0.23	0.02	0.21	0.02	0.851852	0.793103	1.09524
481	SPRG_19054T0	1	SPRG_19054 hypothetical protein (136 aa)	5	5	2	0.27	0.04	0.22	0.03	0.23	0.04	0.25	0.02	0.851852	1.04545	0.92
482	SPRG_20323T0	1	SPRG_20323 RuvB-like 1 (421 aa)	2	2	2	0.27	0	0.26	0	0.23	0.01	0.24	0.01	0.851852	0.884615	0.958333
483	SPRG_11891T0	1	SPRG_11891 ATP synthase subunit (227 aa), SPRG_13319 ATP synthase subunit (227 aa)	17	22	7	0.26	0.01	0.26	0.01	0.22	0.01	0.25	0.01	0.846154	0.846154	0.88
484	SPRG_03516T0	1	SPRG_03516 hypothetical protein (410 aa)	7	8	4	0.26	0.01	0.25	0.02	0.22	0.03	0.25	0.01	0.846154	0.88	0.88
485	SPRG_10255T0	1	SPRG_10255 hypothetical protein (274 aa)	5	6	4	0.26	0.01	0.21	0.02	0.22	0.05	0.28	0.04	0.846154	1.04762	0.785714
486	SPRG_01789T0	0.9999	SPRG_01789 hypothetical protein (256 aa)	4	4	2	0.26	0.02	0.23	0.01	0.22	0.02	0.28	0.02	0.846154	0.956522	0.785714
487	SPRG_02543T0	1	SPRG_02543 hypothetical protein (200 aa)	3	3	2	0.26	0.02	0.28	0.03	0.22	0.06	0.23	0.02	0.846154	0.785714	0.956522
488	SPRG_02877T0	1	SPRG_02877 hypothetical protein (456 aa)	8	11	2	0.26	0.01	0.25	0.02	0.22	0.04	0.24	0.01	0.846154	0.88	0.916667
489	SPRG_08467T0	1	SPRG_08467 obg family GTPase CgtA (455 aa)	4	4	2	0.26	0.01	0.25	0.01	0.22	0.02	0.27	0.01	0.846154	0.88	0.814815
490	SPRG_10244T0	1	SPRG_10244 hypothetical protein (261 aa)	7	10	2	0.26	0.01	0.28	0.01	0.22	0.01	0.23	0.01	0.846154	0.785714	0.956522
491	SPRG_04115T0	1	SPRG_04115 glucokinase (371 aa)	8	9	3	0.19	0.04	0.23	0.04	0.16	0.1	0.24	0.02	0.842105	0.695652	0.666667
492	SPRG_05705T0	1	SPRG_05705 hypothetical protein (225 aa)	15	16	7	0.25	0.01	0.27	0.01	0.21	0.02	0.25	0.01	0.84	0.777778	0.84
493	SPRG_01880T0	1	SPRG_01880 hypothetical protein (198 aa)	21	27	6	0.25	0.01	0.27	0.01	0.21	0.02	0.25	0	0.84	0.777778	0.84
494	SPRG_15716T0	1	SPRG_15716 hypothetical protein (346 aa)	10	12	6	0.25	0.01	0.25	0.01	0.21	0.01	0.29	0.01	0.84	0.84	0.724138
495	SPRG_01439T0	1	SPRG_01439 hypothetical protein (495 aa)	6	6	5	0.25	0.02	0.28	0.02	0.21	0.03	0.25	0.02	0.84	0.75	0.84
496	SPRG_05441T0	1	SPRG_05441 50S ribosomal protein L22 (189 aa)	25	30	5	0.25	0.01	0.25	0.01	0.21	0.01	0.27	0.01	0.84	0.84	0.777778
497	SPRG_01810T0	1	SPRG_01810 O-acetylhomoserine (thiol)-lyase (432 aa)	10	11	4	0.25	0.01	0.26	0.01	0.21	0.02	0.27	0.01	0.84	0.807692	0.777778
498	SPRG_07037T0	1	SPRG_07037 hypothetical protein (219 aa)	10	13	3	0.25	0.01	0.28	0.02	0.21	0.03	0.23	0.01	0.84	0.75	0.913043
499	SPRG_14150T0	1	SPRG_14150 hypothetical protein (280 aa)	4	4	2	0.25	0.03	0.23	0.05	0.21	0.09	0.25	0.02	0.84	0.913043	0.84
500	SPRG_12427T0	1	SPRG_12427 hypothetical protein (307 aa)	42	50	13	0.24	0.01	0.27	0.01	0.2	0.01	0.26	0.01	0.833333	0.740741	0.769231
501	SPRG_14567T0	1	SPRG_14567 hypothetical protein (482 aa)	9	9	4	0.3	0.02	0.26	0.02	0.25	0.02	0.16	0.03	0.833333	0.961538	1.5625
502	SPRG_07497T0	1	SPRG_07497 hypothetical protein (578 aa)	3	3	3	0.24	0.03	0.23	0.06	0.2	0.01	0.28	0.1	0.833333	0.869565	0.714286
503	SPRG_07582T0	1	SPRG_07582 hypothetical protein (1001 aa)	4	4	3	0.24	0.02	0.3	0.05	0.2	0.01	0.24	0.03	0.833333	0.666667	0.833333
504	SPRG_01923T0	1	SPRG_01923 hypothetical protein (131 aa)	8	8	2	0.24	0.01	0.27	0.01	0.2	0.01	0.28	0.01	0.833333	0.740741	0.714286
505	SPRG_03559T0	1	SPRG_03559 hypothetical protein (540 aa)	2	3	2	0.24	0.02	0.31	0.02	0.2	0.05	0.24	0.01	0.833333	0.645161	0.833333
506	SPRG_08856T0	1	SPRG_08856 hypothetical protein (110 aa)	9	9	2	0.24	0.01	0.27	0.01	0.2	0.02	0.28	0.01	0.833333	0.740741	0.714286
507	SPRG_16748T0	1	SPRG_16748 hypothetical protein (107 aa)	4	4	2	0.24	0.03	0.26	0.02	0.2	0.04	0.26	0.05	0.833333	0.769231	0.769231
508	SPRG_14119T0	1	SPRG_14119 hypothetical protein (455 aa)	48	55	12	0.29	0.01	0.23	0.01	0.24	0.01	0.22	0.01	0.827586	1.04348	1.09091
509	SPRG_03844T0	1	SPRG_03844 hypothetical protein (303 aa)	2	4	2	0.29	0.02	0.27	0.01	0.24	0.01	0.2	0.02	0.827586	0.888889	1.2
510	SPRG_07931T0	1	SPRG_07931 translation initiation factor eIF-5A (160 aa)	21	25	6	0.23	0.01	0.27	0.01	0.19	0.01	0.3	0.01	0.826087	0.703704	0.633333
511	SPRG_14264T0	1	SPRG_14264 26S protease regulatory subunit 6A A (438 aa)	11	13	6	0.23	0.02	0.29	0.01	0.19	0.01	0.27	0.02	0.826087	0.655172	0.703704
512	SPRG_14346T0	1	SPRG_14346 cysteinyl-tRNA synthetase (676 aa)	8	9	6	0.23	0.01	0.27	0.02	0.19	0.02	0.29	0.01	0.826087	0.703704	0.655172
513	SPRG_05587T0	1	SPRG_05587 hypothetical protein (233 aa)	4	4	2	0.23	0.02	0.3	0.06	0.19	0.04	0.24	0.03	0.826087	0.633333	0.791667
514	SPRG_11259T0	1	SPRG_11259 hypothetical protein (473 aa)	4	4	3	0.22	0.01	0.29	0.03	0.18	0.02	0.31	0	0.818182	0.62069	0.580645
515	SPRG_04596T0	1	SPRG_04596 hypothetical protein (394 aa)	3	4	2	0.22	0.02	0.31	0.03	0.18	0.01	0.29	0.01	0.818182	0.580645	0.62069
516	SPRG_14358T0	1	SPRG_14358 hypothetical protein (181 aa)	18	24	2	0.22	0.02	0.26	0.02	0.18	0.02	0.28	0.03	0.818182	0.692308	0.642857
517	SPRG_22103T0	1	SPRG_22103 hypothetical protein (361 aa)	3	3	2	0.22	0.05	0.22	0.02	0.18	0.02	0.34	0.09	0.818182	0.818182	0.529412
518	SPRG_19152T0	1	SPRG_19152 hypothetical protein (954 aa)	3	3	2	0.27	0.02	0.23	0.02	0.22	0.04	0.26	0.02	0.814815	0.956522	0.846154
519	SPRG_13201T0	1	SPRG_13201 succinate dehydrogenase flavoprotein subunit (633 aa)	67	82	8	0.21	0	0.35	0.02	0.17	0.02	0.19	0	0.809524	0.485714	0.894737
520	SPRG_09778T0	1	SPRG_09778 hypothetical protein (245 aa)	3	3	3	0.21	0.04	0.31	0.07	0.17	0.03	0.27	0.03	0.809524	0.548387	0.62963
521	SPRG_06288T0	1	SPRG_06288 hypothetical protein (870 aa)	20	25	8	0.26	0.01	0.28	0.01	0.21	0.01	0.23	0.01	0.807692	0.75	0.913043
522	SPRG_15243T0	1	SPRG_15243 hypothetical protein (386 aa)	11	13	8	0.26	0.01	0.25	0.01	0.21	0.01	0.27	0.01	0.807692	0.84	0.777778
523	SPRG_01087T0	1	SPRG_01087 hypothetical protein (601 aa)	9	12	6	0.26	0.01	0.28	0.01	0.21	0.01	0.24	0.01	0.807692	0.75	0.875
524	SPRG_05534T0	1	SPRG_05534 hypothetical protein (108 aa), SPRG_17672 hypothetical protein (108 aa)	19	23	6	0.26	0.01	0.27	0.01	0.21	0.01	0.26	0.01	0.807692	0.777778	0.807692
525	SPRG_06769T0	1	SPRG_06769 26S protease regulatory subunit 6B (406 aa)	11	14	6	0.26	0.01	0.26	0.01	0.21	0.02	0.26	0.01	0.807692	0.807692	0.807692
526	SPRG_11860T0	1	SPRG_11860 hypothetical protein (168 aa)	58	71	6	0.26	0.01	0.27	0.01	0.21	0.01	0.22	0.01	0.807692	0.777778	0.954545
527	SPRG_12471T0	1	SPRG_12471 hypothetical protein (1275 aa)	11	14	6	0.26	0.01	0.24	0.01	0.21	0.01	0.28	0.01	0.807692	0.875	0.75
528	SPRG_11382T0	1	SPRG_11382 hypothetical protein (188 aa)	11	13	4	0.26	0.01	0.27	0.01	0.21	0.01	0.25	0	0.807692	0.777778	0.84
529	SPRG_05791T0	1	SPRG_05791 hypothetical protein (329 aa)	13	17	3	0.26	0.01	0.27	0.01	0.21	0.01	0.25	0.01	0.807692	0.777778	0.84
530	SPRG_11956T0	1	SPRG_11956 hypothetical protein (113 aa)	2	2	2	0.26	0.01	0.28	0	0.21	0.02	0.25	0.01	0.807692	0.75	0.84
531	SPRG_13708T0	0.9985	SPRG_13708 hypothetical protein (204 aa), SPRG_14886 hypothetical protein (204 aa)	2	4	2	0.26	0	0.27	0.02	0.21	0.03	0.26	0.01	0.807692	0.777778	0.807692
532	SPRG_20547T0	1	SPRG_20547 hypothetical protein (104 aa)	17	19	2	0.26	0.01	0.26	0.01	0.21	0.01	0.26	0.01	0.807692	0.807692	0.807692
533	SPRG_10066T0	1	SPRG_10066 T-complex protein 1 subunit zeta (544 aa)	14	15	5	0.25	0.01	0.29	0.01	0.2	0.01	0.25	0.01	0.8	0.689655	0.8
534	SPRG_03384T0	1	SPRG_03384 hypothetical protein (322 aa)	8	10	4	0.25	0.01	0.25	0.01	0.2	0.01	0.3	0.01	0.8	0.8	0.666667
535	SPRG_10476T0	1	SPRG_10476 hypothetical protein (271 aa)	22	43	4	0.25	0	0.27	0.01	0.2	0.01	0.26	0.01	0.8	0.740741	0.769231
536	SPRG_01613T0	1	SPRG_01613 hypothetical protein (316 aa)	3	4	2	0.25	0.02	0.27	0.04	0.2	0.06	0.25	0.02	0.8	0.740741	0.8
537	SPRG_12252T0	0.9993	SPRG_12252 hypothetical protein (518 aa)	1	4	2	0.25	99.99	0.23	99.99	0.2	99.99	0.32	99.99	0.8	0.869565	0.625
538	SPRG_12444T0	1	SPRG_12444 hypothetical protein (440 aa)	2	2	2	0.25	0.01	0.28	0.01	0.2	0.04	0.26	0.04	0.8	0.714286	0.769231
539	SPRG_21098T0	1	SPRG_21098 hypothetical protein (406 aa)	5	5	3	0.2	0.04	0.2	0.05	0.16	0.03	0.34	0.11	0.8	0.8	0.470588
540	SPRG_10477T0	1	SPRG_10477 hypothetical protein (763 aa)	39	98	9	0.24	0	0.27	0.01	0.19	0.01	0.29	0.01	0.791667	0.703704	0.655172
541	SPRG_01884T0	1	SPRG_01884 hypothetical protein (179 aa)	3	3	2	0.24	0.01	0.3	0.03	0.19	0.04	0.27	0.01	0.791667	0.633333	0.703704
542	SPRG_11867T0	1	SPRG_11867 hypothetical protein (377 aa)	2	2	2	0.24	0.01	0.3	0.02	0.19	0.02	0.26	0.01	0.791667	0.633333	0.730769
543	SPRG_10509T0	1	SPRG_10509 hypothetical protein (447 aa)	6	6	3	0.28	0.03	0.22	0.03	0.22	0.03	0.25	0.01	0.785714	1	0.88
544	SPRG_00649T0	1	SPRG_00649 hypothetical protein (318 aa)	7	7	4	0.27	0.01	0.25	0.01	0.21	0.03	0.25	0.02	0.777778	0.84	0.84
545	SPRG_02166T0	1	SPRG_02166 hypothetical protein (394 aa)	4	4	2	0.27	0.01	0.22	0.02	0.21	0.02	0.29	0.02	0.777778	0.954545	0.724138
546	SPRG_10239T0	1	SPRG_10239 hypothetical protein (300 aa)	29	39	9	0.26	0	0.27	0.01	0.2	0.01	0.26	0	0.769231	0.740741	0.769231
547	SPRG_08068T0	1	SPRG_08068 hypothetical protein (348 aa)	13	15	6	0.26	0.01	0.25	0.02	0.2	0.01	0.27	0.01	0.769231	0.8	0.740741
548	SPRG_09593T0	1	SPRG_09593 caltractin (175 aa)	9	11	6	0.26	0.01	0.26	0.02	0.2	0.03	0.26	0.01	0.769231	0.769231	0.769231
549	SPRG_02539T0	1	SPRG_02539 60S ribosomal protein L31 (121 aa)	22	25	5	0.26	0.01	0.26	0.01	0.2	0.02	0.26	0.01	0.769231	0.769231	0.769231
550	SPRG_12672T0	0.9999	SPRG_12672 hypothetical protein (747 aa)	5	5	2	0.3	0.01	0.26	0.03	0.23	0.04	0.19	0.02	0.766667	0.884615	1.21053
551	SPRG_10894T0	1	SPRG_10894 hypothetical protein (493 aa)	13	19	9	0.25	0.01	0.28	0.02	0.19	0.03	0.25	0.01	0.76	0.678571	0.76
552	SPRG_10439T0	1	SPRG_10439 elongation factor 1-alpha 1 (385 aa)	30	38	7	0.25	0.01	0.27	0.01	0.19	0.01	0.27	0.01	0.76	0.703704	0.703704
553	SPRG_10997T0	1	SPRG_10997 T-complex protein 1 subunit alpha (544 aa)	11	16	6	0.25	0.01	0.29	0.02	0.19	0.03	0.24	0.01	0.76	0.655172	0.791667
554	SPRG_08523T0	1	SPRG_08523 hypothetical protein (317 aa)	8	10	4	0.25	0.01	0.27	0.01	0.19	0.03	0.26	0.01	0.76	0.703704	0.730769
555	SPRG_19739T0	1	SPRG_19739 hypothetical protein (351 aa)	13	16	4	0.25	0.01	0.29	0.01	0.19	0.01	0.27	0.01	0.76	0.655172	0.703704
556	SPRG_10070T0	1	SPRG_10070 hypothetical protein (145 aa), SPRG_15807 hypothetical protein (145 aa)	6	6	3	0.25	0.01	0.28	0.02	0.19	0.02	0.27	0.01	0.76	0.678571	0.703704
557	SPRG_13114T0	1	SPRG_13114 hypothetical protein (125 aa)	4	4	3	0.25	0.02	0.27	0.02	0.19	0.02	0.29	0.02	0.76	0.703704	0.655172
558	SPRG_19557T0	1	SPRG_19557 hypothetical protein (605 aa)	5	6	3	0.25	0.02	0.29	0.01	0.19	0.02	0.25	0.02	0.76	0.655172	0.76
559	SPRG_02883T0	1	SPRG_02883 glutamine synthetase (357 aa), SPRG_06768 glutamine synthetase cytosolic isozyme 1-1 (357 aa), SPRG_20244 hypothetical protein (219 aa)	5	6	2	0.29	0.01	0.27	0.02	0.22	0.01	0.21	0.01	0.758621	0.814815	1.04762
560	SPRG_19915T0	1	SPRG_19915 hypothetical protein (121 aa)	18	22	6	0.24	0.01	0.25	0.01	0.18	0.01	0.3	0.02	0.75	0.72	0.6
561	SPRG_10519T0	1	SPRG_10519 hypothetical protein (783 aa)	11	50	5	0.24	0.01	0.28	0.01	0.18	0.01	0.29	0.01	0.75	0.642857	0.62069
562	SPRG_09020T0	1	SPRG_09020 hypothetical protein (785 aa)	9	11	3	0.24	0.01	0.27	0.03	0.18	0.05	0.25	0.01	0.75	0.666667	0.72
563	SPRG_12261T0	0.9999	SPRG_12261 40S ribosomal protein S14 (151 aa)	3	3	2	0.24	0.01	0.31	0.06	0.18	0.05	0.24	0.03	0.75	0.580645	0.75
564	SPRG_12284T0	1	SPRG_12284 hypothetical protein (484 aa), SPRG_13895 hypothetical protein (487 aa)	2	2	2	0.24	0.01	0.24	0.02	0.18	0.01	0.33	0.03	0.75	0.75	0.545455
565	SPRG_10196T0	1	SPRG_10196 translation elongation factor G (747 aa)	7	8	5	0.28	0.01	0.28	0.02	0.21	0.01	0.21	0.02	0.75	0.75	1
566	SPRG_00354T0	0.9997	SPRG_00354 hypothetical protein (128 aa)	3	3	2	0.28	0.02	0.26	0.01	0.21	0.04	0.24	0.01	0.75	0.807692	0.875
567	SPRG_19973T0	1	SPRG_19973 40S ribosomal protein S28 (70 aa)	13	16	2	0.28	0.02	0.22	0.01	0.21	0.02	0.27	0.01	0.75	0.954545	0.777778
568	SPRG_00413T0	1	SPRG_00413 hypothetical protein (266 aa)	23	29	10	0.27	0.01	0.27	0.01	0.2	0.01	0.25	0.01	0.740741	0.740741	0.8
569	SPRG_02119T0	1	SPRG_02119 hypothetical protein (561 aa)	23	27	10	0.27	0.01	0.27	0.01	0.2	0.01	0.25	0.01	0.740741	0.740741	0.8
570	SPRG_02171T0	1	SPRG_02171 hypothetical protein (208 aa)	8	9	3	0.27	0.03	0.26	0.01	0.2	0.04	0.24	0.01	0.740741	0.769231	0.833333
571	SPRG_08120T0	1	SPRG_08120 ribonuclease T2 family protein (235 aa)	1	3	2	0.27	99.99	0.25	99.99	0.2	99.99	0.28	99.99	0.740741	0.8	0.714286
572	SPRG_09585T0	1	SPRG_09585 hypothetical protein (439 aa)	8	12	2	0.27	0.01	0.27	0.01	0.2	0.01	0.24	0.01	0.740741	0.740741	0.833333
573	SPRG_01141T0	1	SPRG_01141 heat shock protein HslVU (484 aa)	9	12	7	0.23	0.01	0.31	0.02	0.17	0.02	0.27	0.02	0.73913	0.548387	0.62963
574	SPRG_10789T0	1	SPRG_10789 hypothetical protein (118 aa)	10	22	4	0.23	0.01	0.29	0.02	0.17	0.02	0.3	0.01	0.73913	0.586207	0.566667
575	SPRG_14893T0	1	SPRG_14893 hypothetical protein (502 aa)	10	13	6	0.3	0.01	0.24	0.01	0.22	0.01	0.23	0.01	0.733333	0.916667	0.956522
576	SPRG_04533T0	1	SPRG_04533 hsp70-like protein (653 aa)	57	108	12	0.26	0.01	0.27	0	0.19	0.01	0.25	0.01	0.730769	0.703704	0.76
577	SPRG_02675T0	1	SPRG_02675 hypothetical protein (519 aa)	9	10	3	0.26	0.01	0.26	0.01	0.19	0.03	0.27	0.01	0.730769	0.730769	0.703704
578	SPRG_11033T0	1	SPRG_11033 methylmalonyl-CoA mutase (751 aa), SPRG_16016 methylmalonyl-CoA mutase (740 aa)	7	8	3	0.26	0.02	0.28	0.02	0.19	0.04	0.24	0.01	0.730769	0.678571	0.791667
579	SPRG_04795T0	1	SPRG_04795 hypothetical protein (246 aa)	9	13	2	0.26	0.01	0.27	0.01	0.19	0.02	0.28	0	0.730769	0.703704	0.678571
580	SPRG_20519T0	1	SPRG_20519 hypothetical protein (133 aa)	9	11	2	0.26	0.01	0.3	0.01	0.19	0.01	0.24	0.01	0.730769	0.633333	0.791667
581	SPRG_00759T0	1	SPRG_00759 hypothetical protein (152 aa)	8	10	3	0.22	0.01	0.27	0.01	0.16	0.03	0.33	0.03	0.727273	0.592593	0.484848
582	SPRG_01506T0	1	SPRG_01506 hypothetical protein (254 aa)	4	4	3	0.22	0.01	0.24	0.01	0.16	0.01	0.37	0.02	0.727273	0.666667	0.432432
583	SPRG_02892T0	1	SPRG_02892 hypothetical protein (177 aa)	8	9	3	0.29	0.01	0.26	0.01	0.21	0.01	0.24	0.01	0.724138	0.807692	0.875
584	SPRG_02970T0	1	SPRG_02970 U6 snRNA-associated Sm-like protein LSm6 (76 aa)	5	7	3	0.25	0.02	0.29	0.01	0.18	0	0.27	0.02	0.72	0.62069	0.666667
585	SPRG_06612T0	1	SPRG_06612 hypothetical protein (101 aa), SPRG_16294 hypothetical protein (118 aa)	7	8	3	0.25	0.02	0.28	0.02	0.18	0.03	0.27	0.02	0.72	0.642857	0.666667
586	SPRG_08791T0	1	SPRG_08791 hypothetical protein (582 aa)	7	8	3	0.25	0	0.29	0.01	0.18	0.02	0.27	0.01	0.72	0.62069	0.666667
587	SPRG_09606T0	1	SPRG_09606 hypothetical protein (298 aa)	3	3	2	0.25	0.07	0.22	0.04	0.18	0.11	0.25	0.03	0.72	0.818182	0.72
588	SPRG_07100T0	1	SPRG_07100 heat shock protein (706 aa)	111	146	24	0.28	0.01	0.24	0	0.2	0.01	0.25	0	0.714286	0.833333	0.8
589	SPRG_12308T0	1	SPRG_12308 hypothetical protein (307 aa), SPRG_16105 hypothetical protein (278 aa)	10	12	2	0.28	0.02	0.26	0.01	0.2	0.02	0.24	0.01	0.714286	0.769231	0.833333
590	SPRG_19789T0	1	SPRG_19789 60S ribosomal protein L43 (107 aa)	4	4	2	0.28	0.03	0.24	0.02	0.2	0.02	0.27	0.02	0.714286	0.833333	0.740741
591	SPRG_02289T0	1	SPRG_02289 hypothetical protein (168 aa)	6	8	3	0.31	0.03	0.21	0.01	0.22	0.02	0.24	0.02	0.709677	1.04762	0.916667
592	SPRG_05709T0	1	SPRG_05709 hypothetical protein (179 aa)	29	36	5	0.24	0.01	0.27	0.01	0.17	0.01	0.3	0.01	0.708333	0.62963	0.566667
593	SPRG_08832T0	1	SPRG_08832 hypothetical protein (1243 aa)	5	5	4	0.24	0.03	0.25	0.03	0.17	0.03	0.29	0.07	0.708333	0.68	0.586207
594	SPRG_08122T0	1	SPRG_08122 hypothetical protein (312 aa)	13	17	7	0.27	0.01	0.26	0.01	0.19	0.02	0.26	0.02	0.703704	0.730769	0.730769
595	SPRG_07816T0	1	SPRG_07816 hypothetical protein (622 aa)	10	15	6	0.27	0.01	0.27	0.01	0.19	0.02	0.26	0.01	0.703704	0.703704	0.730769
596	SPRG_11840T0	1	SPRG_11840 hypothetical protein (206 aa)	26	30	6	0.27	0.01	0.28	0.01	0.19	0.01	0.25	0.01	0.703704	0.678571	0.76
597	SPRG_10596T0	1	SPRG_10596 hypothetical protein (108 aa)	8	8	3	0.27	0.01	0.29	0.02	0.19	0.01	0.23	0.02	0.703704	0.655172	0.826087
598	SPRG_11778T0	1	SPRG_11778 hypothetical protein (380 aa)	4	5	2	0.27	0.03	0.28	0.03	0.19	0.05	0.22	0.01	0.703704	0.678571	0.863636
599	SPRG_15912T0	1	SPRG_15912 hypothetical protein (524 aa)	24	31	8	0.23	0.01	0.3	0.01	0.16	0.01	0.29	0.01	0.695652	0.533333	0.551724
600	SPRG_01419T0	1	SPRG_01419 hypothetical protein (91 aa)	6	9	3	0.23	0.02	0.33	0.03	0.16	0.03	0.27	0.01	0.695652	0.484848	0.592593
601	SPRG_01517T0	1	SPRG_01517 60S ribosomal protein L35 (124 aa)	5	8	2	0.23	0.02	0.31	0.01	0.16	0.02	0.3	0.01	0.695652	0.516129	0.533333
602	SPRG_11504T0	0.9999	SPRG_11504 hypothetical protein (83 aa)	3	3	2	0.23	0.01	0.31	0.04	0.16	0.06	0.27	0.03	0.695652	0.516129	0.592593
603	SPRG_05713T0	1	SPRG_05713 hypothetical protein (298 aa)	22	27	6	0.26	0.01	0.28	0.01	0.18	0.01	0.26	0	0.692308	0.642857	0.692308
604	SPRG_19278T0	1	SPRG_19278 hypothetical protein (375 aa)	8	8	2	0.26	0.01	0.3	0.01	0.18	0.01	0.25	0.01	0.692308	0.6	0.72
605	SPRG_07649T0	1	SPRG_07649 hypothetical protein (207 aa)	4	4	2	0.29	0.02	0.25	0.02	0.2	0.04	0.25	0.01	0.689655	0.8	0.8
606	SPRG_19297T0	1	SPRG_19297 hypothetical protein (175 aa)	5	5	2	0.19	0.05	0.26	0.06	0.13	0.04	0.28	0.12	0.684211	0.5	0.464286
607	SPRG_22274T0	1	SPRG_22274 hypothetical protein (224 aa)	8	10	4	0.22	0.01	0.31	0.01	0.15	0.03	0.29	0.01	0.681818	0.483871	0.517241
608	SPRG_06526T0	1	SPRG_06526 hypothetical protein (392 aa)	6	6	3	0.25	0.01	0.26	0.05	0.17	0.05	0.26	0.02	0.68	0.653846	0.653846
609	SPRG_19887T0	1	SPRG_19887 hypothetical protein (207 aa)	2	2	2	0.25	0.01	0.22	0.01	0.17	0.05	0.34	0.05	0.68	0.772727	0.5
610	SPRG_02874T0	1	SPRG_02874 hypothetical protein (185 aa)	11	13	3	0.28	0.01	0.27	0.01	0.19	0.02	0.25	0.01	0.678571	0.703704	0.76
611	SPRG_11733T0	1	SPRG_11733 60S ribosomal protein L12 (168 aa)	6	7	3	0.28	0.01	0.24	0.02	0.19	0.03	0.27	0.01	0.678571	0.791667	0.703704
612	SPRG_14121T0	1	SPRG_14121 hypothetical protein (458 aa)	9	10	5	0.3	0.01	0.28	0.01	0.2	0.01	0.23	0.01	0.666667	0.714286	0.869565
613	SPRG_09280T0	1	SPRG_09280 hypothetical protein (129 aa), SPRG_15474 hypothetical protein (129 aa)	9	13	3	0.24	0.01	0.29	0.01	0.16	0.02	0.3	0.01	0.666667	0.551724	0.533333
614	SPRG_06357T0	1	SPRG_06357 hypothetical protein (971 aa)	1	2	2	0.24	99.99	0.38	99.99	0.16	99.99	0.22	99.99	0.666667	0.421053	0.727273
615	SPRG_08107T0	1	SPRG_08107 hypothetical protein (537 aa)	2	2	2	0.3	0	0.26	0	0.2	0	0.23	0	0.666667	0.769231	0.869565
616	SPRG_14147T0	1	SPRG_14147 60S ribosomal protein L30 (111 aa)	2	2	2	0.3	0	0.21	0.03	0.2	0.05	0.28	0.01	0.666667	0.952381	0.714286
617	SPRG_11549T0	1	SPRG_11549 hypothetical protein (358 aa), SPRG_11550 hypothetical protein (358 aa)	19	23	8	0.27	0.01	0.26	0.01	0.18	0.01	0.28	0.01	0.666667	0.692308	0.642857
618	SPRG_16895T0	1	SPRG_16895 hypothetical protein (856 aa)	5	6	3	0.27	0.01	0.31	0.01	0.18	0	0.25	0.01	0.666667	0.580645	0.72
619	SPRG_14365T0	1	SPRG_14365 30S ribosomal protein S21e (80 aa), SPRG_17009 30S ribosomal protein S21e (80 aa)	46	52	2	0.27	0	0.29	0.01	0.18	0.01	0.24	0	0.666667	0.62069	0.75
620	SPRG_16878T0	1	SPRG_16878 60S ribosomal protein L10 (221 aa)	4	6	2	0.27	0.1	0.22	0.04	0.18	0.12	0.21	0.03	0.666667	0.818182	0.857143
621	SPRG_19925T0	1	SPRG_19925 hypothetical protein (1008 aa)	5	6	2	0.27	0.01	0.34	0.04	0.18	0.02	0.18	0.04	0.666667	0.529412	1
622	SPRG_22095T0	1	SPRG_22095 hypothetical protein (273 aa)	6	9	2	0.27	0.01	0.29	0.02	0.18	0.03	0.24	0.01	0.666667	0.62069	0.75
623	SPRG_05259T0	1	SPRG_05259 hypothetical protein (689 aa)	11	14	8	0.26	0.04	0.25	0.02	0.17	0.04	0.25	0.02	0.653846	0.68	0.68
624	SPRG_14564T0	1	SPRG_14564 hypothetical protein (365 aa)	22	28	5	0.26	0.01	0.32	0.01	0.17	0.01	0.24	0	0.653846	0.53125	0.708333
625	SPRG_04993T0	1	SPRG_04993 hypothetical protein (163 aa)	6	6	2	0.26	0.01	0.28	0.01	0.17	0.02	0.28	0.01	0.653846	0.607143	0.607143
626	SPRG_09488T0	1	SPRG_09488 hypothetical protein (1126 aa)	1	2	2	0.26	99.99	0.34	99.99	0.17	99.99	0.22	99.99	0.653846	0.5	0.772727
627	SPRG_15842T0	1	SPRG_15842 hypothetical protein (114 aa)	9	10	2	0.26	0.02	0.3	0.01	0.17	0.02	0.26	0.02	0.653846	0.566667	0.653846
628	SPRG_17149T0	1	SPRG_17149 hypothetical protein (355 aa)	5	8	2	0.26	0.02	0.27	0.02	0.17	0.01	0.29	0.01	0.653846	0.62963	0.586207
629	SPRG_01130T0	1	SPRG_01130 hypothetical protein (356 aa)	3	3	2	0.23	0.01	0.23	0.01	0.15	0.05	0.36	0.07	0.652174	0.652174	0.416667
630	SPRG_05180T0	1	SPRG_05180 hypothetical protein (646 aa), SPRG_06647 hypothetical protein (154 aa), SPRG_12074 ubiquitin-40S ribosomal protein S27a (155 aa), SPRG_13450 hypothetical protein (157 aa)	29	36	5	0.28	0.01	0.29	0.01	0.18	0.01	0.24	0.01	0.642857	0.62069	0.75
631	SPRG_15695T0	1	SPRG_15695 hypothetical protein (582 aa)	9	10	4	0.28	0.01	0.29	0.01	0.18	0.02	0.23	0.01	0.642857	0.62069	0.782609
632	SPRG_04815T0	1	SPRG_04815 hypothetical protein (288 aa)	7	7	2	0.28	0.02	0.29	0.02	0.18	0.02	0.24	0.01	0.642857	0.62069	0.75
633	SPRG_20878T0	1	SPRG_20878 hypothetical protein (406 aa)	6	6	2	0.22	0.01	0.3	0.01	0.14	0.03	0.31	0.02	0.636364	0.466667	0.451613
634	SPRG_00984T0	1	SPRG_00984 hypothetical protein (545 aa)	4	5	3	0.3	0.12	0.2	0.05	0.19	0.09	0.19	0.03	0.633333	0.95	1
635	SPRG_03474T0	1	SPRG_03474 hypothetical protein (208 aa)	4	5	3	0.3	0.03	0.27	0.02	0.19	0.02	0.23	0.01	0.633333	0.703704	0.826087
636	SPRG_01896T0	1	SPRG_01896 hypothetical protein (484 aa)	4	4	2	0.3	0.11	0.21	0.02	0.19	0.05	0.22	0.04	0.633333	0.904762	0.863636
637	SPRG_02637T0	1	SPRG_02637 hypothetical protein (355 aa)	18	29	11	0.27	0.01	0.29	0.01	0.17	0.01	0.26	0.01	0.62963	0.586207	0.653846
638	SPRG_04489T0	1	SPRG_04489 hypothetical protein (80 aa)	16	20	5	0.27	0.01	0.3	0.01	0.17	0.02	0.23	0.01	0.62963	0.566667	0.73913
639	SPRG_09864T0	1	SPRG_09864 hypothetical protein (880 aa)	8	8	5	0.24	0.01	0.3	0.01	0.15	0.01	0.31	0.02	0.625	0.5	0.483871
640	SPRG_11955T0	1	SPRG_11955 glutaredoxin (105 aa)	12	14	3	0.24	0	0.36	0.01	0.15	0.01	0.24	0.01	0.625	0.416667	0.625
641	SPRG_05189T0	1	SPRG_05189 hypothetical protein (394 aa)	30	43	11	0.26	0.01	0.26	0.01	0.16	0.02	0.27	0.01	0.615385	0.615385	0.592593
642	SPRG_01121T0	1	SPRG_01121 hypothetical protein (645 aa)	21	22	6	0.26	0.01	0.3	0.01	0.16	0.02	0.25	0.01	0.615385	0.533333	0.64
643	SPRG_11930T0	1	SPRG_11930 hypothetical protein (641 aa)	7	8	4	0.26	0	0.3	0.02	0.16	0.03	0.27	0.02	0.615385	0.533333	0.592593
644	SPRG_02071T0	1	SPRG_02071 hypothetical protein (279 aa)	6	6	2	0.26	0.01	0.3	0.01	0.16	0.02	0.27	0.01	0.615385	0.533333	0.592593
645	SPRG_11496T0	0.9985	SPRG_11496 hypothetical protein (111 aa), SPRG_17331 hypothetical protein (111 aa)	3	3	2	0.26	0.02	0.29	0	0.16	0.01	0.29	0.02	0.615385	0.551724	0.551724
646	SPRG_00333T0	1	SPRG_00333 luminal-binding protein 2 (616 aa)	85	104	18	0.28	0.01	0.26	0.01	0.17	0.01	0.27	0.01	0.607143	0.653846	0.62963
647	SPRG_07368T0	1	SPRG_07368 hypothetical protein (428 aa)	7	9	4	0.28	0.02	0.31	0.03	0.17	0.01	0.23	0.02	0.607143	0.548387	0.73913
648	SPRG_00888T0	1	SPRG_00888 hypothetical protein (365 aa)	6	6	2	0.28	0.02	0.26	0.03	0.17	0.03	0.27	0.02	0.607143	0.653846	0.62963
649	SPRG_06015T0	1	SPRG_06015 hypothetical protein (439 aa)	4	4	2	0.28	0.02	0.29	0.02	0.17	0.04	0.24	0	0.607143	0.586207	0.708333
650	SPRG_19311T0	1	SPRG_19311 hypothetical protein (1065 aa)	16	20	4	0.33	0.03	0.23	0.01	0.2	0.02	0.2	0.01	0.606061	0.869565	1
651	SPRG_14291T0	1	SPRG_14291 hypothetical protein (169 aa)	9	11	5	0.25	0.01	0.31	0.01	0.15	0.01	0.28	0.01	0.6	0.483871	0.535714
652	SPRG_13196T0	1	SPRG_13196 hypothetical protein (398 aa)	84	99	13	0.27	0	0.29	0	0.16	0.01	0.26	0	0.592593	0.551724	0.615385
653	SPRG_04637T0	1	SPRG_04637 hypothetical protein (276 aa)	3	3	3	0.29	0.12	0.24	0.05	0.17	0.14	0.15	0.07	0.586207	0.708333	1.13333
654	SPRG_07358T0	0.9996	SPRG_07358 hypothetical protein (491 aa)	2	2	2	0.31	0.1	0.25	0	0.18	0.08	0.23	0.02	0.580645	0.72	0.782609
655	SPRG_15352T0	1	SPRG_15352 hypothetical protein (622 aa)	15	20	9	0.26	0.02	0.25	0.02	0.15	0.02	0.27	0.04	0.576923	0.6	0.555556
656	SPRG_04084T0	1	SPRG_04084 hypothetical protein (155 aa)	46	61	6	0.26	0.01	0.29	0.01	0.15	0.01	0.27	0.01	0.576923	0.517241	0.555556
657	SPRG_09143T0	1	SPRG_09143 hypothetical protein (95 aa), SPRG_16322 hypothetical protein (94 aa)	3	3	3	0.26	0.02	0.35	0.01	0.15	0.01	0.24	0.02	0.576923	0.428571	0.625
658	SPRG_05257T0	1	SPRG_05257 40S ribosomal protein S12 (135 aa)	19	24	3	0.3	0.01	0.29	0.01	0.17	0.01	0.22	0.01	0.566667	0.586207	0.772727
659	SPRG_19409T0	1	SPRG_19409 hypothetical protein (661 aa)	9	10	3	0.3	0.01	0.3	0.01	0.17	0.01	0.22	0.01	0.566667	0.566667	0.772727
660	SPRG_00661T0	1	SPRG_00661 hypothetical protein (441 aa)	53	91	10	0.25	0.01	0.27	0.01	0.14	0.01	0.29	0.01	0.56	0.518519	0.482759
661	SPRG_15698T0	1	SPRG_15698 hypothetical protein (190 aa)	5	5	2	0.34	0.07	0.22	0.02	0.19	0.03	0.22	0.03	0.558824	0.863636	0.863636
662	SPRG_09584T0	1	SPRG_09584 hypothetical protein (172 aa), SPRG_14964 hypothetical protein (172 aa)	29	39	7	0.27	0.01	0.27	0.01	0.15	0.02	0.26	0.01	0.555556	0.555556	0.576923
663	SPRG_03956T0	1	SPRG_03956 hypothetical protein (211 aa)	1	2	2	0.27	99.99	0.3	99.99	0.15	99.99	0.28	99.99	0.555556	0.5	0.535714
664	SPRG_06372T0	1	SPRG_06372 hypothetical protein (243 aa)	2	2	2	0.27	0.01	0.31	0.05	0.15	0.06	0.25	0.01	0.555556	0.483871	0.6
665	SPRG_11527T0	1	SPRG_11527 hypothetical protein (333 aa)	2	2	2	0.27	0.01	0.34	0.01	0.15	0.01	0.24	0.01	0.555556	0.441176	0.625
666	SPRG_08002T0	1	SPRG_08002 hypothetical protein (182 aa)	7	8	2	0.22	0.07	0.24	0.02	0.12	0.03	0.32	0.06	0.545455	0.5	0.375
667	SPRG_10363T0	1	SPRG_10363 hypothetical protein (487 aa)	35	41	11	0.26	0.01	0.28	0.01	0.14	0.02	0.28	0.01	0.538462	0.5	0.5
668	SPRG_06071T0	1	SPRG_06071 hypothetical protein (189 aa)	5	6	2	0.26	0.02	0.32	0.02	0.14	0.02	0.27	0.01	0.538462	0.4375	0.518519
669	SPRG_15570T0	1	SPRG_15570 hypothetical protein (545 aa)	4	4	2	0.28	0.03	0.26	0.01	0.15	0.04	0.29	0.01	0.535714	0.576923	0.517241
670	SPRG_07486T0	1	SPRG_07486 hypothetical protein (376 aa)	2	2	2	0.21	0.05	0.27	0.06	0.11	0.02	0.39	0.09	0.52381	0.407407	0.282051
671	SPRG_00615T0	1	SPRG_00615 UV excision repair protein Rad23 (423 aa)	14	16	6	0.27	0.01	0.32	0.02	0.14	0.01	0.25	0.01	0.518519	0.4375	0.56
672	SPRG_04004T0	1	SPRG_04004 hypothetical protein (595 aa)	6	6	2	0.27	0.02	0.32	0.03	0.14	0.04	0.24	0.02	0.518519	0.4375	0.583333
673	SPRG_04306T0	1	SPRG_04306 hypothetical protein (926 aa)	2	2	3	0.31	0.02	0.28	0.03	0.16	0	0.23	0.01	0.516129	0.571429	0.695652
674	SPRG_09036T0	1	SPRG_09036 hypothetical protein (486 aa)	14	17	7	0.26	0.01	0.3	0.02	0.13	0.02	0.28	0.01	0.5	0.433333	0.464286
675	SPRG_10463T0	1	SPRG_10463 CAMK/CAMK1 protein kinase (363 aa)	10	11	7	0.3	0.01	0.31	0.02	0.15	0.02	0.22	0.02	0.5	0.483871	0.681818
676	SPRG_15343T0	1	SPRG_15343 hypothetical protein (925 aa)	7	35	6	0.28	0.02	0.32	0.01	0.14	0.02	0.25	0.01	0.5	0.4375	0.56
677	SPRG_06772T0	1	SPRG_06772 hypothetical protein (857 aa)	7	9	5	0.32	0.02	0.25	0.01	0.16	0.02	0.26	0.01	0.5	0.64	0.615385
678	SPRG_07379T0	1	SPRG_07379 hypothetical protein (167 aa)	12	17	5	0.32	0.02	0.27	0.01	0.16	0.02	0.23	0.01	0.5	0.592593	0.695652
679	SPRG_13798T0	1	SPRG_13798 hypothetical protein (329 aa)	8	9	4	0.2	0.01	0.24	0.01	0.1	0.02	0.43	0.04	0.5	0.416667	0.232558
680	SPRG_04104T0	1	SPRG_04104 hypothetical protein (686 aa)	3	4	2	0.28	0.02	0.31	0.04	0.14	0.06	0.25	0	0.5	0.451613	0.56
681	SPRG_08194T0	0.993	SPRG_08194 hypothetical protein (202 aa)	1	1	2	0.32	99.99	0.32	99.99	0.16	99.99	0.19	99.99	0.5	0.5	0.842105
682	SPRG_08253T0	1	SPRG_08253 hypothetical protein (143 aa)	3	3	2	0.28	0.02	0.31	0.03	0.14	0.03	0.26	0.02	0.5	0.451613	0.538462
683	SPRG_06029T0	1	SPRG_06029 hypothetical protein (437 aa)	9	10	3	0.33	0.01	0.27	0.02	0.16	0.02	0.22	0.01	0.484848	0.592593	0.727273
684	SPRG_13452T0	1	SPRG_13452 hypothetical protein (262 aa)	12	14	9	0.29	0.01	0.29	0.01	0.14	0.02	0.26	0.01	0.482759	0.482759	0.538462
685	SPRG_13235T0	1	SPRG_13235 hypothetical protein (595 aa)	11	13	4	0.27	0.01	0.3	0.02	0.13	0.03	0.27	0.01	0.481481	0.433333	0.481481
686	SPRG_01966T0	1	SPRG_01966 acetate kinase (415 aa)	2	2	2	0.27	0.05	0.27	0.02	0.13	0.01	0.32	0.09	0.481481	0.481481	0.40625
687	SPRG_03619T0	1	SPRG_03619 hypothetical protein (360 aa)	5	5	3	0.32	0.04	0.28	0.01	0.15	0.03	0.22	0.03	0.46875	0.535714	0.681818
688	SPRG_15500T0	1	SPRG_15500 hypothetical protein (573 aa)	3	4	3	0.32	0.01	0.32	0.01	0.15	0.04	0.2	0.02	0.46875	0.46875	0.75
689	SPRG_00129T0	1	SPRG_00129 hypothetical protein (103 aa)	7	8	3	0.28	0.03	0.32	0.01	0.13	0.02	0.24	0.02	0.464286	0.40625	0.541667
690	SPRG_19320T0	1	SPRG_19320 hypothetical protein (937 aa)	4	5	2	0.28	0.01	0.29	0.02	0.13	0.03	0.28	0.01	0.464286	0.448276	0.464286
691	SPRG_06988T0	1	SPRG_06988 hypothetical protein (429 aa)	5	5	2	0.26	0.03	0.28	0.03	0.12	0.04	0.29	0.04	0.461538	0.428571	0.413793
692	SPRG_07153T0	1	SPRG_07153 hypothetical protein (107 aa)	3	4	2	0.33	0.12	0.2	0.04	0.15	0.05	0.26	0.04	0.454545	0.75	0.576923
693	SPRG_15524T0	1	SPRG_15524 hypothetical protein (937 aa)	19	33	9	0.27	0.01	0.3	0.01	0.12	0.02	0.27	0.01	0.444444	0.4	0.444444
694	SPRG_05699T0	1	SPRG_05699 hypothetical protein (285 aa)	7	9	4	0.28	0.01	0.3	0.01	0.12	0.02	0.28	0.02	0.428571	0.4	0.428571
695	SPRG_05584T0	1	SPRG_05584 hypothetical protein (329 aa)	13	17	5	0.27	0	0.29	0.01	0.11	0.02	0.3	0.02	0.407407	0.37931	0.366667
696	SPRG_16106T0	1	SPRG_16106 hypothetical protein (275 aa)	4	4	2	0.3	0.01	0.3	0.01	0.12	0.04	0.26	0.03	0.4	0.4	0.461538
697	SPRG_05909T0	1	SPRG_05909 hypothetical protein (347 aa)	4	4	2	0.28	0.01	0.3	0.03	0.11	0.02	0.3	0.03	0.392857	0.366667	0.366667
698	SPRG_01434T0	1	SPRG_01434 hypothetical protein (413 aa)	11	13	4	0.31	0.01	0.3	0.01	0.12	0.01	0.26	0.01	0.387097	0.4	0.461538
699	SPRG_01086T0	1	SPRG_01086 hypothetical protein (170 aa)	6	7	4	0.26	0.01	0.33	0.01	0.1	0.02	0.3	0.02	0.384615	0.30303	0.333333
700	SPRG_10888T0	1	SPRG_10888 hypothetical protein (97 aa)	2	2	2	0.26	0.01	0.34	0.06	0.1	0.02	0.28	0.02	0.384615	0.294118	0.357143
701	SPRG_02985T0	1	SPRG_02985 hypothetical protein (752 aa)	24	37	8	0.32	0.01	0.29	0.01	0.12	0.01	0.24	0.01	0.375	0.413793	0.5
702	SPRG_00509T0	0.9928	SPRG_00509 hypothetical protein (537 aa)	2	4	2	0.27	0	0.31	0.01	0.1	0.03	0.31	0.02	0.37037	0.322581	0.322581
703	SPRG_20550T0	1	SPRG_20550 hypothetical protein (763 aa)	3	3	3	0.41	0.02	0.26	0.01	0.14	0.01	0.19	0.01	0.341463	0.538462	0.736842
704	SPRG_00659T0	1	SPRG_00659 hypothetical protein (138 aa)	7	7	2	0.27	0.01	0.32	0.02	0.09	0.04	0.29	0.02	0.333333	0.28125	0.310345
705	SPRG_09503T0	1	SPRG_09503 tubulin alpha chain (454 aa)	5	6	2	0.3	0.01	0.35	0.01	0.09	0.01	0.26	0	0.3	0.257143	0.346154
706	SPRG_05778T0	1	SPRG_05778 hypothetical protein (216 aa)	5	6	3	0.34	0.03	0.27	0.03	0.1	0.02	0.27	0.01	0.294118	0.37037	0.37037
707	SPRG_06202T0	1	SPRG_06202 hypothetical protein (150 aa)	5	7	2	0.27	0.01	0.33	0.02	0.06	0.04	0.31	0.01	0.222222	0.181818	0.193548
708	SPRG_07675T0	1	SPRG_07675 hypothetical protein (733 aa)	3	3	3	0.24	0.01	0.25	0.04	0.05	0.13	0.35	0.07	0.208333	0.2	0.142857
709	SPRG_04387T0	1	SPRG_04387 hypothetical protein (457 aa)	1	6	3	0.49	99.99	0.25	99.99	0.1	99.99	0.16	99.99	0.204082	0.4	0.625
710	SPRG_14740T0	1	SPRG_14740 hypothetical protein (223 aa)	3	7	4	0.32	0.01	0.37	0	0.04	0	0.27	0.01	0.125	0.108108	0.148148

## Sheet: BR2-iTRAQ-peptides
Quantitative proteomic analysis of four developmental stages of Saprolegnia parasitica Vaibhav Srivastava, Svetlana Rezinciuc & Vincent Bulone Supplementary Table I: List of all unique proteins together with their corresponding peptides, identified by iTRAQ experiments from the second biological replicate (BR2) of Mycelium and Cyst (primary cyst, secondary cyst and germinated cyst) samples.
Number	Accession	Protein probability	Description	Unique peptide identified	Peptide Sequence	Peptide Probability	Observed charge	Precursor m/z
1	SPRG_07100T0	1	SPRG_07100 heat shock protein (706 aa)	32	KPEDVTHEEYAAFYK	0.9996	4	565.527
1	SPRG_07100T0	1	SPRG_07100 heat shock protein (706 aa)	32	ADVDK	0.999	2	418.214
1	SPRG_07100T0	1	SPRG_07100 heat shock protein (706 aa)	32	IEEVTDDDDKKK	0.9996	4	503.505
1	SPRG_07100T0	1	SPRG_07100 heat shock protein (706 aa)	32	DIEIK	0.9993	2	453.262
1	SPRG_07100T0	1	SPRG_07100 heat shock protein (706 aa)	32	YQSLTDAAVLDSDKDLEIK	0.9996	4	639.791
1	SPRG_07100T0	1	SPRG_07100 heat shock protein (706 aa)	32	LGIHEDSTNR	0.9996	3	429.21
1	SPRG_07100T0	1	SPRG_07100 heat shock protein (706 aa)	32	SGEDLTSLDDYISR	0.9996	3	572.233
1	SPRG_07100T0	1	SPRG_07100 heat shock protein (706 aa)	32	FYEAFSK	0.9994	2	446.194
1	SPRG_07100T0	1	SPRG_07100 heat shock protein (706 aa)	32	CLDMFNELAEDAEK	0.9986	3	659.923
1	SPRG_07100T0	1	SPRG_07100 heat shock protein (706 aa)	32	EGLDMSESEDEKK	0.9996	3	643.601
1	SPRG_07100T0	1	SPRG_07100 heat shock protein (706 aa)	32	RAPFDMFEGGAK	0.9996	3	538.589
1	SPRG_07100T0	1	SPRG_07100 heat shock protein (706 aa)	32	AATEGLCK	0.9996	2	563.775
1	SPRG_07100T0	1	SPRG_07100 heat shock protein (706 aa)	32	DTTSEPIQR	0.9996	2	523.74
1	SPRG_07100T0	1	SPRG_07100 heat shock protein (706 aa)	32	SFEEAK	0.9988	2	499.729
1	SPRG_07100T0	1	SPRG_07100 heat shock protein (706 aa)	32	HNDDEQHVWESAAGGSFTVTR	0.9996	3	781.645
1	SPRG_07100T0	1	SPRG_07100 heat shock protein (706 aa)	32	HSEFIGFPIR	0.9996	3	449.563
1	SPRG_07100T0	1	SPRG_07100 heat shock protein (706 aa)	32	ADLVNNLGTIAK	0.9996	3	506.258
1	SPRG_07100T0	1	SPRG_07100 heat shock protein (706 aa)	32	SLTNDWEEHASVK	0.9996	3	505.874
1	SPRG_07100T0	1	SPRG_07100 heat shock protein (706 aa)	32	TMEINPMHPIIK	0.9996	3	475.24
1	SPRG_07100T0	1	SPRG_07100 heat shock protein (706 aa)	32	LICATK	0.9908	2	491.762
1	SPRG_07100T0	1	SPRG_07100 heat shock protein (706 aa)	32	ACLFTPK	0.9995	2	411.205
1	SPRG_07100T0	1	SPRG_07100 heat shock protein (706 aa)	32	ANGTLTLQDSGLGMTK	0.9986	3	632.29
1	SPRG_07100T0	1	SPRG_07100 heat shock protein (706 aa)	32	GVVDSEDLPLNISR	0.9996	3	553.254
1	SPRG_07100T0	1	SPRG_07100 heat shock protein (706 aa)	32	ETLQQNK	0.9996	2	574.777
1	SPRG_07100T0	1	SPRG_07100 heat shock protein (706 aa)	32	LGLSIDDDDVVDENLDDLPPLEGDDGMEESTMEEVD	0.9996	3	1323.15
1	SPRG_07100T0	1	SPRG_07100 heat shock protein (706 aa)	32	SVENSPFIEK	0.9996	2	575.277
1	SPRG_07100T0	1	SPRG_07100 heat shock protein (706 aa)	32	EVSHEWDHLNAQKPIWMR	0.9996	4	569.736
1	SPRG_07100T0	1	SPRG_07100 heat shock protein (706 aa)	32	VQISNR	0.9917	2	430.733
1	SPRG_07100T0	1	SPRG_07100 heat shock protein (706 aa)	32	HFSVEGQLEFK	0.9996	3	536.936
1	SPRG_07100T0	1	SPRG_07100 heat shock protein (706 aa)	32	MPENQPGIYYVTGESK	0.9996	3	706.303
1	SPRG_07100T0	1	SPRG_07100 heat shock protein (706 aa)	32	EDMLEYLEER	0.9996	2	743.811
1	SPRG_07100T0	1	SPRG_07100 heat shock protein (706 aa)	32	DSSTSSYMSSK	0.9996	2	590.247
3	SPRG_02294T0	1	SPRG_02294 chaperone dnaK (635 aa)	28	DDAATIK	0.9996	2	511.246
3	SPRG_02294T0	1	SPRG_02294 chaperone dnaK (635 aa)	28	AQFEK	0.9979	2	455.761
3	SPRG_02294T0	1	SPRG_02294 chaperone dnaK (635 aa)	28	RELDGLAQTDVSLPFITADATGPK	0.9996	4	701.791
3	SPRG_02294T0	1	SPRG_02294 chaperone dnaK (635 aa)	28	KEDVHDAEFK	0.9996	4	413.222
3	SPRG_02294T0	1	SPRG_02294 chaperone dnaK (635 aa)	28	VQQSVEDFFGK	0.9996	3	524.571
3	SPRG_02294T0	1	SPRG_02294 chaperone dnaK (635 aa)	28	EAELNAEADAK	0.9996	2	580.748
3	SPRG_02294T0	1	SPRG_02294 chaperone dnaK (635 aa)	28	IGEAIYK	0.9995	2	541.275
3	SPRG_02294T0	1	SPRG_02294 chaperone dnaK (635 aa)	28	AALEDMQK	0.9995	2	597.283
3	SPRG_02294T0	1	SPRG_02294 chaperone dnaK (635 aa)	28	STNGDTLLGGEDFDEELLR	0.9996	3	742.32
3	SPRG_02294T0	1	SPRG_02294 chaperone dnaK (635 aa)	28	TLSEHESK	0.9996	3	406.873
3	SPRG_02294T0	1	SPRG_02294 chaperone dnaK (635 aa)	28	TTPSVVAILENGER	0.9996	3	543.927
3	SPRG_02294T0	1	SPRG_02294 chaperone dnaK (635 aa)	28	ETADGFLGK	0.9996	2	613.291
3	SPRG_02294T0	1	SPRG_02294 chaperone dnaK (635 aa)	28	LVGMPAK	0.9991	2	502.28
3	SPRG_02294T0	1	SPRG_02294 chaperone dnaK (635 aa)	28	LVGHLIER	0.9996	2	467.747
3	SPRG_02294T0	1	SPRG_02294 chaperone dnaK (635 aa)	28	ESGIDLSGDVLAMQR	0.9892	2	803.861
3	SPRG_02294T0	1	SPRG_02294 chaperone dnaK (635 aa)	28	IAGLDVLR	0.9995	2	428.739
3	SPRG_02294T0	1	SPRG_02294 chaperone dnaK (635 aa)	28	ELIEVK	0.9996	2	509.775
3	SPRG_02294T0	1	SPRG_02294 chaperone dnaK (635 aa)	28	QAVTNPTNTLYAVK	0.9996	2	759.359
3	SPRG_02294T0	1	SPRG_02294 chaperone dnaK (635 aa)	28	YSPSQIGSMVLTK	0.9996	3	572.29
3	SPRG_02294T0	1	SPRG_02294 chaperone dnaK (635 aa)	28	TITQAVVTVPAYFNDSQR	0.9996	4	575.267
3	SPRG_02294T0	1	SPRG_02294 chaperone dnaK (635 aa)	28	SLGNFDLQNIPPAPR	0.9996	2	819.889
3	SPRG_02294T0	1	SPRG_02294 chaperone dnaK (635 aa)	28	ETQEVSK	0.9995	2	554.761
3	SPRG_02294T0	1	SPRG_02294 chaperone dnaK (635 aa)	28	VIENSEGSR	0.9738	2	567.77
3	SPRG_02294T0	1	SPRG_02294 chaperone dnaK (635 aa)	28	NTTIPTK	0.9936	2	531.795
3	SPRG_02294T0	1	SPRG_02294 chaperone dnaK (635 aa)	28	LDAALVESVK	0.9996	3	444.903
3	SPRG_02294T0	1	SPRG_02294 chaperone dnaK (635 aa)	28	FLVGEFK	0.9996	2	564.275
3	SPRG_02294T0	1	SPRG_02294 chaperone dnaK (635 aa)	28	IINEPTAAALAYGMDK	0.9996	3	661.304
2	SPRG_02918T0	1	SPRG_02918 chaperonin GroL (568 aa)	30	EAIEER	0.9724	2	445.703
2	SPRG_02918T0	1	SPRG_02918 chaperonin GroL (568 aa)	30	ALMLK	0.9992	2	432.273
2	SPRG_02918T0	1	SPRG_02918 chaperonin GroL (568 aa)	30	VAQVATISANSEK	0.9996	2	659.317
2	SPRG_02918T0	1	SPRG_02918 chaperonin GroL (568 aa)	30	FENMGAQLLR	0.9996	2	661.794
2	SPRG_02918T0	1	SPRG_02918 chaperonin GroL (568 aa)	30	CLLLK	0.9984	2	462.239
2	SPRG_02918T0	1	SPRG_02918 chaperonin GroL (568 aa)	30	EIGDLISDAMER	0.9996	3	498.208
2	SPRG_02918T0	1	SPRG_02918 chaperonin GroL (568 aa)	30	VVSEDVGIR	0.9996	2	487.253
2	SPRG_02918T0	1	SPRG_02918 chaperonin GroL (568 aa)	30	VSSAAAIAPLLEFVYK	0.9996	3	656.328
2	SPRG_02918T0	1	SPRG_02918 chaperonin GroL (568 aa)	30	VGGASEVEVGEK	0.9996	2	580.769
2	SPRG_02918T0	1	SPRG_02918 chaperonin GroL (568 aa)	30	DDTLILHGEGSK	0.9996	3	524.905
2	SPRG_02918T0	1	SPRG_02918 chaperonin GroL (568 aa)	30	LGGGIAVIK	0.9996	2	414.243
2	SPRG_02918T0	1	SPRG_02918 chaperonin GroL (568 aa)	30	LDNATPDLLGCAK	0.9996	2	687.82
2	SPRG_02918T0	1	SPRG_02918 chaperonin GroL (568 aa)	30	TQACELENPYILLVEK	0.9996	3	732.986
2	SPRG_02918T0	1	SPRG_02918 chaperonin GroL (568 aa)	30	VVDALNATR	0.9996	2	479.742
2	SPRG_02918T0	1	SPRG_02918 chaperonin GroL (568 aa)	30	AGLQDMAVLTGAK	0.9996	2	645.807
2	SPRG_02918T0	1	SPRG_02918 chaperonin GroL (568 aa)	30	AAVEEGIVPGGGTALLWSSR	0.9996	3	656.306
2	SPRG_02918T0	1	SPRG_02918 chaperonin GroL (568 aa)	30	SVAAGMNPQDLR	0.9996	2	637.786
2	SPRG_02918T0	1	SPRG_02918 chaperonin GroL (568 aa)	30	VGVQIIER	0.9996	2	456.242
2	SPRG_02918T0	1	SPRG_02918 chaperonin GroL (568 aa)	30	DSIASTTSDYEK	0.9996	2	802.835
2	SPRG_02918T0	1	SPRG_02918 chaperonin GroL (568 aa)	30	AIYSEGCK	0.9996	2	602.756
2	SPRG_02918T0	1	SPRG_02918 chaperonin GroL (568 aa)	30	LPSLYEK	0.9991	2	569.288
2	SPRG_02918T0	1	SPRG_02918 chaperonin GroL (568 aa)	30	GADQLADAVQVTLGPK	0.9996	3	624.296
2	SPRG_02918T0	1	SPRG_02918 chaperonin GroL (568 aa)	30	ATVTQIAK	0.9996	2	560.294
2	SPRG_02918T0	1	SPRG_02918 chaperonin GroL (568 aa)	30	QVANNTNDAAGDGTTSATVLTR	0.9996	3	726.344
2	SPRG_02918T0	1	SPRG_02918 chaperonin GroL (568 aa)	30	TLYNELEVVEGMK	0.9996	3	610.268
2	SPRG_02918T0	1	SPRG_02918 chaperonin GroL (568 aa)	30	NAGEEGAVIVGK	0.9996	2	572.277
2	SPRG_02918T0	1	SPRG_02918 chaperonin GroL (568 aa)	30	EGVITVQDGK	0.9996	2	667.33
2	SPRG_02918T0	1	SPRG_02918 chaperonin GroL (568 aa)	30	GYISPYFVTNTK	0.9996	2	695.335
2	SPRG_02918T0	1	SPRG_02918 chaperonin GroL (568 aa)	30	DGVTVAK	0.9993	2	489.255
58	SPRG_10477T0	1	SPRG_10477 hypothetical protein (763 aa)	11	GNAAYAAGDHATAIK	0.9996	4	466.492
58	SPRG_10477T0	1	SPRG_10477 hypothetical protein (763 aa)	11	QLQAGLTQAQAAYQVLEEEASGVEMDDATR	0.9996	4	846.37
58	SPRG_10477T0	1	SPRG_10477 hypothetical protein (763 aa)	11	MKPEEITELVLVGGSTR	0.9996	3	721.665
58	SPRG_10477T0	1	SPRG_10477 hypothetical protein (763 aa)	11	VAAGTEAK	0.9963	2	517.759
58	SPRG_10477T0	1	SPRG_10477 hypothetical protein (763 aa)	11	FTPEEISSMVLTR	0.9996	3	557.243
58	SPRG_10477T0	1	SPRG_10477 hypothetical protein (763 aa)	11	TTPSWVAFNESER	0.9996	2	762.342
58	SPRG_10477T0	1	SPRG_10477 hypothetical protein (763 aa)	11	IVEGDDDKPLIQVSFK	0.9996	4	559.509
58	SPRG_10477T0	1	SPRG_10477 hypothetical protein (763 aa)	11	DAHANLSAEER	0.9996	3	404.828
58	SPRG_10477T0	1	SPRG_10477 hypothetical protein (763 aa)	11	IINEPTAAALAYGLDTNAGSDGNK	0.9996	3	792.687
58	SPRG_10477T0	1	SPRG_10477 hypothetical protein (763 aa)	11	NSLESFIYR	0.9996	2	564.76
3	SPRG_02294T0	1	SPRG_02294 chaperone dnaK (635 aa)	28	NEADSLVYNAEK	0.9996	3	547.574
2	SPRG_02918T0	1	SPRG_02918 chaperonin GroL (568 aa)	30	NVVIDQAYGAPK	0.9996	3	521.588
58	SPRG_10477T0	1	SPRG_10477 hypothetical protein (763 aa)	11	EFTAAIAYEPENHIYYSNR	0.9996	4	644.85
5	SPRG_04464T0	1	SPRG_04464 hypothetical protein (497 aa)	27	DYHETVLESVTEAAADTK	0.9996	4	603.54
5	SPRG_04464T0	1	SPRG_04464 hypothetical protein (497 aa)	27	VIDSAADLAK	0.9996	2	500.742
5	SPRG_04464T0	1	SPRG_04464 hypothetical protein (497 aa)	27	AFEAK	0.9828	2	427.229
5	SPRG_04464T0	1	SPRG_04464 hypothetical protein (497 aa)	27	GDLDASSVK	0.9996	2	590.272
5	SPRG_04464T0	1	SPRG_04464 hypothetical protein (497 aa)	27	TADDIEK	0.9995	2	540.25
5	SPRG_04464T0	1	SPRG_04464 hypothetical protein (497 aa)	27	FSLGGEAHGK	0.9996	3	430.902
5	SPRG_04464T0	1	SPRG_04464 hypothetical protein (497 aa)	27	SAEPFDDSEEAVK	0.9996	2	712.293
5	SPRG_04464T0	1	SPRG_04464 hypothetical protein (497 aa)	27	AAELTEK	0.9996	2	525.259
5	SPRG_04464T0	1	SPRG_04464 hypothetical protein (497 aa)	27	YGVQGFPTLK	0.9996	3	466.574
5	SPRG_04464T0	1	SPRG_04464 hypothetical protein (497 aa)	27	PLVMTFTQDK	0.9996	2	662.305
5	SPRG_04464T0	1	SPRG_04464 hypothetical protein (497 aa)	27	AVFSGAFEK	0.9996	2	622.303
5	SPRG_04464T0	1	SPRG_04464 hypothetical protein (497 aa)	27	EADLPSMILVNMGAGMK	0.9996	3	694.306
5	SPRG_04464T0	1	SPRG_04464 hypothetical protein (497 aa)	27	SGPAVK	0.9934	2	423.759
5	SPRG_04464T0	1	SPRG_04464 hypothetical protein (497 aa)	27	VADAEDIAVIVATTDASVHADLK	0.9996	4	653.911
5	SPRG_04464T0	1	SPRG_04464 hypothetical protein (497 aa)	27	MDATENEIDHPK	0.9996	3	563.281
5	SPRG_04464T0	1	SPRG_04464 hypothetical protein (497 aa)	27	EGSIVLLK	0.9996	2	573.816
5	SPRG_04464T0	1	SPRG_04464 hypothetical protein (497 aa)	27	YLAGDLKPTLK	0.9996	4	413.496
5	SPRG_04464T0	1	SPRG_04464 hypothetical protein (497 aa)	27	ILHVVIPLSESR	0.9996	3	454.903
5	SPRG_04464T0	1	SPRG_04464 hypothetical protein (497 aa)	27	GFPTIIFFPANDK	0.9996	3	585.605
5	SPRG_04464T0	1	SPRG_04464 hypothetical protein (497 aa)	27	SLAPEFAK	0.9996	2	430.719
5	SPRG_04464T0	1	SPRG_04464 hypothetical protein (497 aa)	27	KFPFPTK	0.9996	3	432.922
5	SPRG_04464T0	1	SPRG_04464 hypothetical protein (497 aa)	27	LTSADLK	0.9992	2	518.27
5	SPRG_04464T0	1	SPRG_04464 hypothetical protein (497 aa)	27	AEISAFIK	0.9996	2	583.796
5	SPRG_04464T0	1	SPRG_04464 hypothetical protein (497 aa)	27	EVEGFTDFLK	0.9996	3	491.564
5	SPRG_04464T0	1	SPRG_04464 hypothetical protein (497 aa)	27	LTAANDVVVIAHIDAATGEQK	0.9996	4	606.784
5	SPRG_04464T0	1	SPRG_04464 hypothetical protein (497 aa)	27	ANPVTYEGAR	0.9996	2	611.268
5	SPRG_04464T0	1	SPRG_04464 hypothetical protein (497 aa)	27	IVEYFGLK	0.9996	2	483.74
4	SPRG_00333T0	1	SPRG_00333 luminal-binding protein 2 (616 aa)	27	AVQEAMDWLDENQEADKEDFDAQQK	0.9996	4	851.071
4	SPRG_00333T0	1	SPRG_00333 luminal-binding protein 2 (616 aa)	27	GINPDEAVAYGAAVQGGILAGVNDDGTK	0.9996	4	740.828
4	SPRG_00333T0	1	SPRG_00333 luminal-binding protein 2 (616 aa)	27	VYQSTGGAGAGADDDDEDDHDEL	0.9996	3	832.623
4	SPRG_00333T0	1	SPRG_00333 luminal-binding protein 2 (616 aa)	27	IDDEDKDTVLK	0.9996	3	574.961
4	SPRG_00333T0	1	SPRG_00333 luminal-binding protein 2 (616 aa)	27	MVQEAEENAEEDKK	0.9996	4	525.222
4	SPRG_00333T0	1	SPRG_00333 luminal-binding protein 2 (616 aa)	27	LSQEEIDR	0.9996	2	495.241
4	SPRG_00333T0	1	SPRG_00333 luminal-binding protein 2 (616 aa)	27	LLPFEIINK	0.9996	3	458.918
4	SPRG_00333T0	1	SPRG_00333 luminal-binding protein 2 (616 aa)	27	DFFNGK	0.9995	2	508.268
4	SPRG_00333T0	1	SPRG_00333 luminal-binding protein 2 (616 aa)	27	LIGDGAK	0.9994	2	481.255
4	SPRG_00333T0	1	SPRG_00333 luminal-binding protein 2 (616 aa)	27	SEVDEIVLVGGSTR	0.9996	3	535.579
4	SPRG_00333T0	1	SPRG_00333 luminal-binding protein 2 (616 aa)	27	DILLLDVAPLSLGIETVGGVMTK	0.9996	3	881.455
4	SPRG_00333T0	1	SPRG_00333 luminal-binding protein 2 (616 aa)	27	IDISSDK	0.9995	2	533.259
4	SPRG_00333T0	1	SPRG_00333 luminal-binding protein 2 (616 aa)	27	ITITAEK	0.9995	2	532.276
4	SPRG_00333T0	1	SPRG_00333 luminal-binding protein 2 (616 aa)	27	NQATINPENTLFDVK	0.9996	3	664.645
4	SPRG_00333T0	1	SPRG_00333 luminal-binding protein 2 (616 aa)	27	DAGTIAGLTVQR	0.9996	3	449.216
4	SPRG_00333T0	1	SPRG_00333 luminal-binding protein 2 (616 aa)	27	NSLEGYLYNLK	0.9996	3	534.588
4	SPRG_00333T0	1	SPRG_00333 luminal-binding protein 2 (616 aa)	27	EVNDAVVTVPAYFNDAQR	0.9996	3	717.981
4	SPRG_00333T0	1	SPRG_00333 luminal-binding protein 2 (616 aa)	27	NNVEDK	0.9992	2	503.763
4	SPRG_00333T0	1	SPRG_00333 luminal-binding protein 2 (616 aa)	27	NIAENYLGK	0.9996	2	655.306
4	SPRG_00333T0	1	SPRG_00333 luminal-binding protein 2 (616 aa)	27	VVNPIMSK	0.9996	2	444.243
4	SPRG_00333T0	1	SPRG_00333 luminal-binding protein 2 (616 aa)	27	VMQFFIK	0.9996	2	455.735
4	SPRG_00333T0	1	SPRG_00333 luminal-binding protein 2 (616 aa)	27	IQQLIK	0.9995	2	515.781
4	SPRG_00333T0	1	SPRG_00333 luminal-binding protein 2 (616 aa)	27	QYNDK	0.9775	2	478.228
4	SPRG_00333T0	1	SPRG_00333 luminal-binding protein 2 (616 aa)	27	ITPSYVAWDSNDER	0.9996	3	599.58
4	SPRG_00333T0	1	SPRG_00333 luminal-binding protein 2 (616 aa)	27	SVQADK	0.9991	2	468.263
4	SPRG_00333T0	1	SPRG_00333 luminal-binding protein 2 (616 aa)	27	SQTFSTYQDNQPAVSIQVYEGER	0.9996	3	883.028
18	SPRG_04533T0	1	SPRG_04533 hsp70-like protein (653 aa)	17	MYAAAGGAPGGMPGGMPDMGGAGAPPPASHAQGPK	0.9996	4	860.601
18	SPRG_04533T0	1	SPRG_04533 hsp70-like protein (653 aa)	17	NGLENYAYNLR	0.9996	2	663.801
18	SPRG_04533T0	1	SPRG_04533 hsp70-like protein (653 aa)	17	SEDEANK	0.9996	2	540.743
18	SPRG_04533T0	1	SPRG_04533 hsp70-like protein (653 aa)	17	SINPDEAVAFGATVQAAILSGNDSSEK	0.9996	4	745.619
18	SPRG_04533T0	1	SPRG_04533 hsp70-like protein (653 aa)	17	IDEADKK	0.9996	3	417.573
18	SPRG_04533T0	1	SPRG_04533 hsp70-like protein (653 aa)	17	EEFEAK	0.9995	2	520.739
18	SPRG_04533T0	1	SPRG_04533 hsp70-like protein (653 aa)	17	TMEPVEK	0.997	2	561.262
18	SPRG_04533T0	1	SPRG_04533 hsp70-like protein (653 aa)	17	SQTFSTYADNQPGVLIQVFEGER	0.9996	3	862.712
18	SPRG_04533T0	1	SPRG_04533 hsp70-like protein (653 aa)	17	FEDMCGDYFR	0.9996	2	671.738
18	SPRG_04533T0	1	SPRG_04533 hsp70-like protein (653 aa)	17	VQQLLSDFFNGKEPCK	0.9996	3	631.938
18	SPRG_04533T0	1	SPRG_04533 hsp70-like protein (653 aa)	17	EVSEAFIGSPVNNAVITVPAYFNDSQR	0.9996	4	767.915
18	SPRG_04533T0	1	SPRG_04533 hsp70-like protein (653 aa)	17	ELEGIANPIMQK	0.9996	3	544.272
18	SPRG_04533T0	1	SPRG_04533 hsp70-like protein (653 aa)	17	FNDPATQADIK	0.9996	2	610.269
18	SPRG_04533T0	1	SPRG_04533 hsp70-like protein (653 aa)	17	VTDVINWLDANQSAEK	0.9996	3	697.636
18	SPRG_04533T0	1	SPRG_04533 hsp70-like protein (653 aa)	17	TTPSYVAFTDSER	0.9996	2	737.332
18	SPRG_04533T0	1	SPRG_04533 hsp70-like protein (653 aa)	17	VTPGAGDKPQITVEFK	0.9996	4	530.496
6	SPRG_09816T0	1	SPRG_09816 aconitate hydratase (735 aa)	27	GFDAGEDTFQAPPADGSK	0.9996	3	699.951
6	SPRG_09816T0	1	SPRG_09816 aconitate hydratase (735 aa)	27	QGMLPLTFADPADYDK	0.9996	2	1035.49
6	SPRG_09816T0	1	SPRG_09816 aconitate hydratase (735 aa)	27	GHLNNISNNMLIGAVNAENDK	0.9996	4	632.269
6	SPRG_09816T0	1	SPRG_09816 aconitate hydratase (735 aa)	27	EHAALEPR	0.9996	2	460.707
6	SPRG_09816T0	1	SPRG_09816 aconitate hydratase (735 aa)	27	FDAPHGK	0.9957	2	530.296
6	SPRG_09816T0	1	SPRG_09816 aconitate hydratase (735 aa)	27	MADYLVATNRPGIASAAR	0.9996	3	631.623
6	SPRG_09816T0	1	SPRG_09816 aconitate hydratase (735 aa)	27	IHETNLK	0.9992	2	571.831
6	SPRG_09816T0	1	SPRG_09816 aconitate hydratase (735 aa)	27	RGETYLK	0.999	2	433.715
6	SPRG_09816T0	1	SPRG_09816 aconitate hydratase (735 aa)	27	IIYGHLDDANFGVPK	0.9996	4	487.359
6	SPRG_09816T0	1	SPRG_09816 aconitate hydratase (735 aa)	27	ADDGAQYDQIIEINLDHLKPLLNGPFTPDR	0.9996	4	845.379
6	SPRG_09816T0	1	SPRG_09816 aconitate hydratase (735 aa)	27	CTTDHISMAGPWLK	0.9996	3	535.219
6	SPRG_09816T0	1	SPRG_09816 aconitate hydratase (735 aa)	27	TNEIVNQHTGVWGK	0.9996	3	624.321
6	SPRG_09816T0	1	SPRG_09816 aconitate hydratase (735 aa)	27	VIGVHLTGK	0.9996	3	404.567
6	SPRG_09816T0	1	SPRG_09816 aconitate hydratase (735 aa)	27	VADILTVK	0.9996	2	429.741
6	SPRG_09816T0	1	SPRG_09816 aconitate hydratase (735 aa)	27	TAVPSTIHCDHLITAEK	0.9996	4	543.265
6	SPRG_09816T0	1	SPRG_09816 aconitate hydratase (735 aa)	27	NLAIVR	0.9702	2	415.246
6	SPRG_09816T0	1	SPRG_09816 aconitate hydratase (735 aa)	27	DGILDTFK	0.9996	2	598.789
6	SPRG_09816T0	1	SPRG_09816 aconitate hydratase (735 aa)	27	HGSALNLMK	0.9996	3	425.571
6	SPRG_09816T0	1	SPRG_09816 aconitate hydratase (735 aa)	27	GSVEDLNTANIVNK	0.9996	2	737.345
6	SPRG_09816T0	1	SPRG_09816 aconitate hydratase (735 aa)	27	TDVPMGVK	0.9982	2	567.778
6	SPRG_09816T0	1	SPRG_09816 aconitate hydratase (735 aa)	27	LALLEPFDAWNGEDMLNMPVLIK	0.9996	4	738.075
6	SPRG_09816T0	1	SPRG_09816 aconitate hydratase (735 aa)	27	EVYDFLSSAGAK	0.9996	2	643.79
6	SPRG_09816T0	1	SPRG_09816 aconitate hydratase (735 aa)	27	VPYFVTPGSEQVR	0.9996	2	739.846
6	SPRG_09816T0	1	SPRG_09816 aconitate hydratase (735 aa)	27	NINKPLTLAEK	0.9996	3	414.214
6	SPRG_09816T0	1	SPRG_09816 aconitate hydratase (735 aa)	27	CADLTQQAK	0.9996	2	656.292
6	SPRG_09816T0	1	SPRG_09816 aconitate hydratase (735 aa)	27	ISIVGLDK	0.9996	2	566.807
4	SPRG_00333T0	1	SPRG_00333 luminal-binding protein 2 (616 aa)	27	EGRPYIQVK	0.9996	3	459.921
18	SPRG_04533T0	1	SPRG_04533 hsp70-like protein (653 aa)	17	NQVAMNPTNTVFDAK	0.9996	3	651.951
6	SPRG_09816T0	1	SPRG_09816 aconitate hydratase (735 aa)	27	LSGWTSPK	0.9996	2	582.284
10	SPRG_09623T0	1	SPRG_09623 elongation factor Tu (425 aa)	21	TTLTAAITR	0.9995	2	546.282
10	SPRG_09623T0	1	SPRG_09623 elongation factor Tu (425 aa)	21	HYAHVDCPGHADYVK	0.9996	4	512.229
10	SPRG_09623T0	1	SPRG_09623 elongation factor Tu (425 aa)	21	FIAFEDIDKAPEER	0.9996	3	560.582
10	SPRG_09623T0	1	SPRG_09623 elongation factor Tu (425 aa)	21	GSALAAVEGR	0.9903	2	465.73
10	SPRG_09623T0	1	SPRG_09623 elongation factor Tu (425 aa)	21	RDDVLR	0.9954	2	459.256
10	SPRG_09623T0	1	SPRG_09623 elongation factor Tu (425 aa)	21	IELIHPVAIDEGMK	0.9996	3	522.25
10	SPRG_09623T0	1	SPRG_09623 elongation factor Tu (425 aa)	21	GITISTSHVEYETDKR	0.9996	4	531.768
10	SPRG_09623T0	1	SPRG_09623 elongation factor Tu (425 aa)	21	GQAGDNVGVLLR	0.9996	2	599.791
10	SPRG_09623T0	1	SPRG_09623 elongation factor Tu (425 aa)	21	TIGAGVVSK	0.9996	2	560.303
10	SPRG_09623T0	1	SPRG_09623 elongation factor Tu (425 aa)	21	EHILLAR	0.9996	2	417.221
10	SPRG_09623T0	1	SPRG_09623 elongation factor Tu (425 aa)	21	ELLDVYDFPGDDIPIVR	0.9996	3	707.309
10	SPRG_09623T0	1	SPRG_09623 elongation factor Tu (425 aa)	21	VETGVINTGDEVELVGIR	0.9996	4	475.863
10	SPRG_09623T0	1	SPRG_09623 elongation factor Tu (425 aa)	21	TADITGNIVLPEGTEMVMPGDNPTLR	0.9996	3	925.076
10	SPRG_09623T0	1	SPRG_09623 elongation factor Tu (425 aa)	21	DAVLELMNQVDEYIPDPTR	0.9996	3	793.346
10	SPRG_09623T0	1	SPRG_09623 elongation factor Tu (425 aa)	21	VLSEQGGGK	0.9996	2	509.784
10	SPRG_09623T0	1	SPRG_09623 elongation factor Tu (425 aa)	21	PFLLPVEDVFSISGR	0.9996	3	607.278
10	SPRG_09623T0	1	SPRG_09623 elongation factor Tu (425 aa)	21	TKPHLNVGTIGHVDHGK	0.9996	4	561.31
10	SPRG_09623T0	1	SPRG_09623 elongation factor Tu (425 aa)	21	TTCTGVEMFR	0.9995	2	593.733
10	SPRG_09623T0	1	SPRG_09623 elongation factor Tu (425 aa)	21	QVGVPALVVFLNK	0.9996	3	557.972
10	SPRG_09623T0	1	SPRG_09623 elongation factor Tu (425 aa)	21	GTVVSGR	0.9981	2	410.216
10	SPRG_09623T0	1	SPRG_09623 elongation factor Tu (425 aa)	21	VEAGVYVLK	0.9992	2	488.251
11	SPRG_12251T0	1	SPRG_12251 V-type proton ATPase catalytic subunit A (636 aa)	21	WAEALR	0.9727	2	445.244
11	SPRG_12251T0	1	SPRG_12251 V-type proton ATPase catalytic subunit A (636 aa)	21	LAAFYER	0.9854	2	507.248
11	SPRG_12251T0	1	SPRG_12251 V-type proton ATPase catalytic subunit A (636 aa)	21	QPLSVELGPGIVDNIFDGIQRPLESIAK	0.9996	4	824.36
11	SPRG_12251T0	1	SPRG_12251 V-type proton ATPase catalytic subunit A (636 aa)	21	THELGLSHFWPVR	0.9996	4	431.47
11	SPRG_12251T0	1	SPRG_12251 V-type proton ATPase catalytic subunit A (636 aa)	21	ESDYGYVYK	0.9996	2	706.295
11	SPRG_12251T0	1	SPRG_12251 V-type proton ATPase catalytic subunit A (636 aa)	21	GVDVPSLNATK	0.9996	2	550.768
11	SPRG_12251T0	1	SPRG_12251 V-type proton ATPase catalytic subunit A (636 aa)	21	SIILLHNLSQK	0.9996	3	518.639
11	SPRG_12251T0	1	SPRG_12251 V-type proton ATPase catalytic subunit A (636 aa)	21	VLEPFFNK	0.9995	2	641.302
11	SPRG_12251T0	1	SPRG_12251 V-type proton ATPase catalytic subunit A (636 aa)	21	FTPLNFR	0.9991	2	519.747
11	SPRG_12251T0	1	SPRG_12251 V-type proton ATPase catalytic subunit A (636 aa)	21	VIADSPPDAR	0.9996	2	519.738
11	SPRG_12251T0	1	SPRG_12251 V-type proton ATPase catalytic subunit A (636 aa)	21	TTLVANTSNMPVAAR	0.9996	2	781.374
11	SPRG_12251T0	1	SPRG_12251 V-type proton ATPase catalytic subunit A (636 aa)	21	VSLNPVIQK	0.9996	2	499.275
11	SPRG_12251T0	1	SPRG_12251 V-type proton ATPase catalytic subunit A (636 aa)	21	TVISQALSK	0.9996	2	617.839
11	SPRG_12251T0	1	SPRG_12251 V-type proton ATPase catalytic subunit A (636 aa)	21	EDNLQEIVQLVGK	0.9996	3	591.614
11	SPRG_12251T0	1	SPRG_12251 V-type proton ATPase catalytic subunit A (636 aa)	21	NLDDEIEAAFQSLSD	0.9995	2	833.842
11	SPRG_12251T0	1	SPRG_12251 V-type proton ATPase catalytic subunit A (636 aa)	21	ESLSEDQK	0.9984	2	612.299
11	SPRG_12251T0	1	SPRG_12251 V-type proton ATPase catalytic subunit A (636 aa)	21	VTWAQIK	0.9995	2	567.285
11	SPRG_12251T0	1	SPRG_12251 V-type proton ATPase catalytic subunit A (636 aa)	21	VYGAGTDGNESFTLQDTVLEVR	0.9996	3	839.418
11	SPRG_12251T0	1	SPRG_12251 V-type proton ATPase catalytic subunit A (636 aa)	21	LSQDVYVPR	0.9996	2	538.764
11	SPRG_12251T0	1	SPRG_12251 V-type proton ATPase catalytic subunit A (636 aa)	21	LGEMPADSGYPAYLGAR	0.9996	3	638.271
11	SPRG_12251T0	1	SPRG_12251 V-type proton ATPase catalytic subunit A (636 aa)	21	LDPDYSNLR	0.999	2	618.78
38	SPRG_00218T0	1	SPRG_00218 ATP synthase subunit beta (477 aa)	13	VGLTGLTVAEYFR	0.9996	3	523.919
38	SPRG_00218T0	1	SPRG_00218 ATP synthase subunit beta (477 aa)	13	IGLFGGAGVGK	0.9996	3	421.88
38	SPRG_00218T0	1	SPRG_00218 ATP synthase subunit beta (477 aa)	13	IPSAVGYQPTLATDLGALQER	0.9996	3	734.02
38	SPRG_00218T0	1	SPRG_00218 ATP synthase subunit beta (477 aa)	13	VVDLLAPYAK	0.9996	3	459.583
38	SPRG_00218T0	1	SPRG_00218 ATP synthase subunit beta (477 aa)	13	GPIHSAAK	0.9996	2	534.794
38	SPRG_00218T0	1	SPRG_00218 ATP synthase subunit beta (477 aa)	13	QISELGIYPAVDPLDSK	0.9996	3	711.647
38	SPRG_00218T0	1	SPRG_00218 ATP synthase subunit beta (477 aa)	13	AALVYGQMNEPPGAR	0.9996	3	573.25
38	SPRG_00218T0	1	SPRG_00218 ATP synthase subunit beta (477 aa)	13	IMNVIGEPVDER	0.9996	2	694.321
38	SPRG_00218T0	1	SPRG_00218 ATP synthase subunit beta (477 aa)	13	GLQDIIAILGMDELSEDDK	0.9996	3	793.693
38	SPRG_00218T0	1	SPRG_00218 ATP synthase subunit beta (477 aa)	13	EGNDLYHEMIESGVIK	0.9996	4	535.244
38	SPRG_00218T0	1	SPRG_00218 ATP synthase subunit beta (477 aa)	13	LNADGTTTGSK	0.9996	2	676.822
38	SPRG_00218T0	1	SPRG_00218 ATP synthase subunit beta (477 aa)	13	GSITSVQAIYVPADDLTDPAPATTFSHLDATTVLSR	0.9996	4	933.416
38	SPRG_00218T0	1	SPRG_00218 ATP synthase subunit beta (477 aa)	13	APIHCAAPLYTEQGSGAEVLVTGLK	0.9996	4	715.562
7	SPRG_00678T0	1	SPRG_00678 cell division cycle protein 48 (804 aa)	22	DVDLNYLAAQTDK	0.9996	3	585.286
7	SPRG_00678T0	1	SPRG_00678 cell division cycle protein 48 (804 aa)	22	EIDIGVPDENGR	0.9996	2	729.317
7	SPRG_00678T0	1	SPRG_00678 cell division cycle protein 48 (804 aa)	22	LDQLIFIPMPDLESR	0.9996	3	644.32
7	SPRG_00678T0	1	SPRG_00678 cell division cycle protein 48 (804 aa)	22	LDDTVDPEAIAR	0.9996	2	657.806
7	SPRG_00678T0	1	SPRG_00678 cell division cycle protein 48 (804 aa)	22	AFEEAEK	0.9991	2	556.253
7	SPRG_00678T0	1	SPRG_00678 cell division cycle protein 48 (804 aa)	22	AEAGDDMQDIEEDDPVPEITAAHFEEAVR	0.9996	4	836.569
7	SPRG_00678T0	1	SPRG_00678 cell division cycle protein 48 (804 aa)	22	ELVQYPVEHPEK	0.9996	3	585.915
7	SPRG_00678T0	1	SPRG_00678 cell division cycle protein 48 (804 aa)	22	FTGADLTEICQR	0.9996	2	772.315
7	SPRG_00678T0	1	SPRG_00678 cell division cycle protein 48 (804 aa)	22	EMIELPLR	0.9996	2	580.807
7	SPRG_00678T0	1	SPRG_00678 cell division cycle protein 48 (804 aa)	22	GGSSGDAGGAGDR	0.9854	2	604.236
7	SPRG_00678T0	1	SPRG_00678 cell division cycle protein 48 (804 aa)	22	VMNQLLTEMDGMGAK	0.9966	2	891.414
7	SPRG_00678T0	1	SPRG_00678 cell division cycle protein 48 (804 aa)	22	LDEVGYSDIGGCR	0.9974	2	787.319
7	SPRG_00678T0	1	SPRG_00678 cell division cycle protein 48 (804 aa)	22	LEIFR	0.9865	2	411.211
7	SPRG_00678T0	1	SPRG_00678 cell division cycle protein 48 (804 aa)	22	DIGGLESVK	0.9996	2	603.319
7	SPRG_00678T0	1	SPRG_00678 cell division cycle protein 48 (804 aa)	22	GDLFLVR	0.9996	2	482.243
7	SPRG_00678T0	1	SPRG_00678 cell division cycle protein 48 (804 aa)	22	DLQQYSTFAQTLQQSR	0.9996	3	686.65
7	SPRG_00678T0	1	SPRG_00678 cell division cycle protein 48 (804 aa)	22	IVSQLLTLMDGMK	0.9996	3	584.939
7	SPRG_00678T0	1	SPRG_00678 cell division cycle protein 48 (804 aa)	22	ETTVEVPNVSWK	0.9996	2	694.824
7	SPRG_00678T0	1	SPRG_00678 cell division cycle protein 48 (804 aa)	22	NVFFIGATNRPDIIDPALMR	0.9996	3	807.354
7	SPRG_00678T0	1	SPRG_00678 cell division cycle protein 48 (804 aa)	22	GVLLYGPPGSGK	0.9996	2	572.793
7	SPRG_00678T0	1	SPRG_00678 cell division cycle protein 48 (804 aa)	22	YALGVSNPSSLR	0.9996	2	632.302
12	SPRG_02328T0	1	SPRG_02328 enolase 2 (454 aa)	20	SGETEDSFIADLAVGLSAGQIK	0.9996	3	736.665
12	SPRG_02328T0	1	SPRG_02328 enolase 2 (454 aa)	20	AAVPSGASTGEFEALELR	0.9996	3	650.298
12	SPRG_02328T0	1	SPRG_02328 enolase 2 (454 aa)	20	DSSPIVSIEDPFDQDDWASWIK	0.9996	3	946.702
12	SPRG_02328T0	1	SPRG_02328 enolase 2 (454 aa)	20	NVDALGK	0.999	2	502.755
12	SPRG_02328T0	1	SPRG_02328 enolase 2 (454 aa)	20	NEVEQK	0.9968	2	517.762
12	SPRG_02328T0	1	SPRG_02328 enolase 2 (454 aa)	20	VNIGMDVAASEFYTGK	0.9995	3	669.285
12	SPRG_02328T0	1	SPRG_02328 enolase 2 (454 aa)	20	EAIANAGYTDK	0.9996	2	576.759
12	SPRG_02328T0	1	SPRG_02328 enolase 2 (454 aa)	20	SFIDQCK	0.9996	2	587.749
12	SPRG_02328T0	1	SPRG_02328 enolase 2 (454 aa)	20	ISADALIEVYK	0.9996	3	503.923
12	SPRG_02328T0	1	SPRG_02328 enolase 2 (454 aa)	20	YGLDATAVGDEGGFAPNILENGEAINLIK	0.9996	4	813.346
12	SPRG_02328T0	1	SPRG_02328 enolase 2 (454 aa)	20	GVLTAVK	0.9996	2	488.278
12	SPRG_02328T0	1	SPRG_02328 enolase 2 (454 aa)	20	GNPTVEVDLVTEK	0.9996	3	563.6
12	SPRG_02328T0	1	SPRG_02328 enolase 2 (454 aa)	20	AGWGIMASHR	0.9996	3	415.881
12	SPRG_02328T0	1	SPRG_02328 enolase 2 (454 aa)	20	YNLDFK	0.9988	2	544.229
12	SPRG_02328T0	1	SPRG_02328 enolase 2 (454 aa)	20	DANAPEDQK	0.9996	2	638.27
12	SPRG_02328T0	1	SPRG_02328 enolase 2 (454 aa)	20	NVNEIIAPSLIGK	0.9996	3	552.615
12	SPRG_02328T0	1	SPRG_02328 enolase 2 (454 aa)	20	LAMQEFMILPVGATSFTESMK	0.9996	3	788.341
12	SPRG_02328T0	1	SPRG_02328 enolase 2 (454 aa)	20	FTEAVGDHVQIVGDDLTVTNPTR	0.9996	4	657.783
12	SPRG_02328T0	1	SPRG_02328 enolase 2 (454 aa)	20	IEEEMGEAAVYAGK	0.9996	3	595.588
14	SPRG_13196T0	1	SPRG_13196 hypothetical protein (398 aa)	19	FYAASTK	0.9989	2	538.261
14	SPRG_13196T0	1	SPRG_13196 hypothetical protein (398 aa)	19	SELEAHETK	0.9996	3	444.55
14	SPRG_13196T0	1	SPRG_13196 hypothetical protein (398 aa)	19	LLPANTDLETFSGDSPYSIMFGPDVCGTTR	0.9996	4	849.419
14	SPRG_13196T0	1	SPRG_13196 hypothetical protein (398 aa)	19	AEFTHTPGDVFVDDADK	0.9996	3	718.017
14	SPRG_13196T0	1	SPRG_13196 hypothetical protein (398 aa)	19	KPAGWDDIPK	0.9996	3	520.286
14	SPRG_13196T0	1	SPRG_13196 hypothetical protein (398 aa)	19	EAEEAER	0.9995	2	489.224
14	SPRG_13196T0	1	SPRG_13196 hypothetical protein (398 aa)	19	TDDAADEDETPEKDEL	0.9996	3	694.254
14	SPRG_13196T0	1	SPRG_13196 hypothetical protein (398 aa)	19	THLIFNYQR	0.9916	2	668.355
14	SPRG_13196T0	1	SPRG_13196 hypothetical protein (398 aa)	19	FEQDIDCGGAYVK	0.9996	3	593.567
14	SPRG_13196T0	1	SPRG_13196 hypothetical protein (398 aa)	19	DKDAHLYTLELTK	0.9996	3	660.359
14	SPRG_13196T0	1	SPRG_13196 hypothetical protein (398 aa)	19	NLEHK	0.9857	2	464.762
14	SPRG_13196T0	1	SPRG_13196 hypothetical protein (398 aa)	19	KPEDWDDEDDGDWEPAMIDNPAYK	0.9996	4	821.55
14	SPRG_13196T0	1	SPRG_13196 hypothetical protein (398 aa)	19	MIDNPEYK	0.9996	2	657.28
14	SPRG_13196T0	1	SPRG_13196 hypothetical protein (398 aa)	19	DDFTSYNWVPSTFKPAHER	0.9996	4	647.052
14	SPRG_13196T0	1	SPRG_13196 hypothetical protein (398 aa)	19	EIQDPSK	0.998	2	552.763
14	SPRG_13196T0	1	SPRG_13196 hypothetical protein (398 aa)	19	DLFLSYLVK	0.9996	3	462.563
14	SPRG_13196T0	1	SPRG_13196 hypothetical protein (398 aa)	19	SKPASWVDAAK	0.9996	3	531.295
14	SPRG_13196T0	1	SPRG_13196 hypothetical protein (398 aa)	19	SGTLFDDILVTDSK	0.9996	3	600.274
127	SPRG_15343T0	1	SPRG_15343 hypothetical protein (925 aa)	8	AWTCVPGIAFPTR	0.9994	2	731.875
127	SPRG_15343T0	1	SPRG_15343 hypothetical protein (925 aa)	8	WGSTGYLDTTHWCNLGR	0.9994	3	670.97
127	SPRG_15343T0	1	SPRG_15343 hypothetical protein (925 aa)	8	LHDDYGHEVSK	0.9994	3	529.931
127	SPRG_15343T0	1	SPRG_15343 hypothetical protein (925 aa)	8	DLLCLDEALNNGK	0.9994	3	584.605
127	SPRG_15343T0	1	SPRG_15343 hypothetical protein (925 aa)	8	QPSTGYGYADDNGDYDPTPISDEDR	0.9994	3	964.727
127	SPRG_15343T0	1	SPRG_15343 hypothetical protein (925 aa)	8	GFLNYLDGCATSSELPK	0.9994	3	716.954
127	SPRG_15343T0	1	SPRG_15343 hypothetical protein (925 aa)	8	NAAYETTILSR	0.9963	2	619.783
7	SPRG_00678T0	1	SPRG_00678 cell division cycle protein 48 (804 aa)	22	SQVNSAGGSLANFSFPGR	0.9995	3	647.308
12	SPRG_02328T0	1	SPRG_02328 enolase 2 (454 aa)	20	IGSEVYHHLK	0.9996	4	404.473
14	SPRG_13196T0	1	SPRG_13196 hypothetical protein (398 aa)	19	GEWVHPMIANPDWFEDDHMYNVCK	0.9996	4	821.548
127	SPRG_15343T0	1	SPRG_15343 hypothetical protein (925 aa)	8	APAKPTVVSPK	0.9994	3	509.651
8	SPRG_02804T0	1	SPRG_02804 elongation factor 2 (865 aa)	21	SAADLPK	0.9994	2	495.252
8	SPRG_02804T0	1	SPRG_02804 elongation factor 2 (865 aa)	21	VDTLYDGPLDDECANGIR	0.9996	2	1004.42
8	SPRG_02804T0	1	SPRG_02804 elongation factor 2 (865 aa)	21	GTVAFGSGLHQWGFTLK	0.9996	3	698.685
8	SPRG_02804T0	1	SPRG_02804 elongation factor 2 (865 aa)	21	FGIEESK	0.9983	2	549.26
8	SPRG_02804T0	1	SPRG_02804 elongation factor 2 (865 aa)	21	AGIIAAK	0.9996	2	466.268
8	SPRG_02804T0	1	SPRG_02804 elongation factor 2 (865 aa)	21	MFDAIMNDR	0.9995	2	563.718
8	SPRG_02804T0	1	SPRG_02804 elongation factor 2 (865 aa)	21	VKPVLMVNK	0.9996	3	492.641
8	SPRG_02804T0	1	SPRG_02804 elongation factor 2 (865 aa)	21	GVSYLQEIR	0.9996	2	532.763
8	SPRG_02804T0	1	SPRG_02804 elongation factor 2 (865 aa)	21	EIMDYTK	0.9996	2	602.264
8	SPRG_02804T0	1	SPRG_02804 elongation factor 2 (865 aa)	21	GLAPEVPPFDR	0.9996	2	598.286
8	SPRG_02804T0	1	SPRG_02804 elongation factor 2 (865 aa)	21	ESVLGGFQWATK	0.9996	3	537.621
8	SPRG_02804T0	1	SPRG_02804 elongation factor 2 (865 aa)	21	YVEQVPDIPAGNTCGLVGVDQYLLK	0.9996	4	757.374
8	SPRG_02804T0	1	SPRG_02804 elongation factor 2 (865 aa)	21	STLTDSLVSK	0.9996	2	525.752
8	SPRG_02804T0	1	SPRG_02804 elongation factor 2 (865 aa)	21	FSVSPVVR	0.999	2	445.732
8	SPRG_02804T0	1	SPRG_02804 elongation factor 2 (865 aa)	21	AYMPVNESFGFTEELR	0.9869	3	683.956
8	SPRG_02804T0	1	SPRG_02804 elongation factor 2 (865 aa)	21	IWGYGPDGTGPNIFVDATK	0.9996	3	766.009
8	SPRG_02804T0	1	SPRG_02804 elongation factor 2 (865 aa)	21	NMSVIAHVDHGK	0.9996	4	403.708
8	SPRG_02804T0	1	SPRG_02804 elongation factor 2 (865 aa)	21	VNFTVNQMR	0.9995	2	562.755
8	SPRG_02804T0	1	SPRG_02804 elongation factor 2 (865 aa)	21	YLADNHGWDVTDAR	0.9996	3	544.887
8	SPRG_02804T0	1	SPRG_02804 elongation factor 2 (865 aa)	21	ISEPVVSYR	0.9996	2	525.258
9	SPRG_06902T0	1	SPRG_06902 hypothetical protein (1045 aa)	21	TVPWFLENMPAAYFR	0.9996	2	921.415
9	SPRG_06902T0	1	SPRG_06902 hypothetical protein (1045 aa)	21	LHDSILANFDNIAEDNR	0.9996	3	701
9	SPRG_06902T0	1	SPRG_06902 hypothetical protein (1045 aa)	21	DELVDDVVK	0.9988	2	660.336
9	SPRG_06902T0	1	SPRG_06902 hypothetical protein (1045 aa)	21	AFSDALLDLNTTDEAVK	0.9996	3	704.318
9	SPRG_06902T0	1	SPRG_06902 hypothetical protein (1045 aa)	21	SQVVDFYGK	0.9996	2	665.812
9	SPRG_06902T0	1	SPRG_06902 hypothetical protein (1045 aa)	21	EEMADLLIR	0.9996	2	625.308
9	SPRG_06902T0	1	SPRG_06902 hypothetical protein (1045 aa)	21	AVVLVEPHVYNDPVTK	0.9996	3	593.962
9	SPRG_06902T0	1	SPRG_06902 hypothetical protein (1045 aa)	21	SDLFIPAGGRPNTINEHNWR	0.9996	4	610.3
9	SPRG_06902T0	1	SPRG_06902 hypothetical protein (1045 aa)	21	AFISSKPDVGINHK	0.9996	4	487.012
9	SPRG_06902T0	1	SPRG_06902 hypothetical protein (1045 aa)	21	IIEQLPNDPSIGQLAR	0.9996	3	636.634
9	SPRG_06902T0	1	SPRG_06902 hypothetical protein (1045 aa)	21	GTEGVVVDVEHGWEHK	0.9996	4	517.25
9	SPRG_06902T0	1	SPRG_06902 hypothetical protein (1045 aa)	21	ELLDSLIAEHLPAK	0.9996	3	612.955
9	SPRG_06902T0	1	SPRG_06902 hypothetical protein (1045 aa)	21	LVDESLPLSK	0.9996	2	549.781
9	SPRG_06902T0	1	SPRG_06902 hypothetical protein (1045 aa)	21	WLDDRPLNMALK	0.9996	3	587.305
9	SPRG_06902T0	1	SPRG_06902 hypothetical protein (1045 aa)	21	GDVILADTPEGIR	0.9996	2	678.344
9	SPRG_06902T0	1	SPRG_06902 hypothetical protein (1045 aa)	21	DDLTESLQSLQK	0.9996	3	555.595
9	SPRG_06902T0	1	SPRG_06902 hypothetical protein (1045 aa)	21	LHHLNAITSLVNAQQPEILLSSPDK	0.9996	4	757.396
9	SPRG_06902T0	1	SPRG_06902 hypothetical protein (1045 aa)	21	ASSPLIVEGANLFTTPEAR	0.9996	3	658.32
9	SPRG_06902T0	1	SPRG_06902 hypothetical protein (1045 aa)	21	DELIYLGPDENIIPDDITWMTK	0.9994	3	960.386
9	SPRG_06902T0	1	SPRG_06902 hypothetical protein (1045 aa)	21	AHLDVVDDRK	0.9996	3	485.918
117	SPRG_10519T0	1	SPRG_10519 hypothetical protein (783 aa)	8	VVIFEGER	0.9996	2	546.77
117	SPRG_10519T0	1	SPRG_10519 hypothetical protein (783 aa)	8	VLADANMQPGDITELVLVGGSTR	0.9929	3	791.347
117	SPRG_10519T0	1	SPRG_10519 hypothetical protein (783 aa)	8	NDLEGYLYR	0.9996	2	570.741
117	SPRG_10519T0	1	SPRG_10519 hypothetical protein (783 aa)	8	NFSPEEISSMVLTR	0.9996	2	813.365
117	SPRG_10519T0	1	SPRG_10519 hypothetical protein (783 aa)	8	TTPSWVAFNEAER	0.9996	2	754.338
117	SPRG_10519T0	1	SPRG_10519 hypothetical protein (783 aa)	8	IVEGEGDKPLIQVTFK	0.9996	4	552.267
117	SPRG_10519T0	1	SPRG_10519 hypothetical protein (783 aa)	8	LGEFEISGIER	0.9996	2	625.317
8	SPRG_02804T0	1	SPRG_02804 elongation factor 2 (865 aa)	21	LGDVQVYPEK	0.9996	2	573.268
9	SPRG_06902T0	1	SPRG_06902 hypothetical protein (1045 aa)	21	EGLQYVETLPESNLANIAVSYLK	0.9985	4	710.59
117	SPRG_10519T0	1	SPRG_10519 hypothetical protein (783 aa)	8	EFTTAIAYEPHNHAYYSNR	0.9996	4	607.739
13	SPRG_07331T0	1	SPRG_07331 hypothetical protein (793 aa)	19	AFMAEHYLNNFVQSTFDALPSK	0.9994	4	709.282
13	SPRG_07331T0	1	SPRG_07331 hypothetical protein (793 aa)	19	GSDNFLDMTAK	0.9996	2	599.752
13	SPRG_07331T0	1	SPRG_07331 hypothetical protein (793 aa)	19	LVQQLEASLR	0.9996	2	578.797
13	SPRG_07331T0	1	SPRG_07331 hypothetical protein (793 aa)	19	LAEELHR	0.9992	2	506.285
13	SPRG_07331T0	1	SPRG_07331 hypothetical protein (793 aa)	19	VPAFGAACDGDADR	0.9996	2	777.802
13	SPRG_07331T0	1	SPRG_07331 hypothetical protein (793 aa)	19	GSAIHGQAHK	0.9996	3	431.893
13	SPRG_07331T0	1	SPRG_07331 hypothetical protein (793 aa)	19	VSDGHLVLR	0.9996	2	497.254
13	SPRG_07331T0	1	SPRG_07331 hypothetical protein (793 aa)	19	TIFDFK	0.9987	2	529.759
13	SPRG_07331T0	1	SPRG_07331 hypothetical protein (793 aa)	19	LVLAPER	0.9896	2	471.253
13	SPRG_07331T0	1	SPRG_07331 hypothetical protein (793 aa)	19	EWCPPGHGDLYPSLLGSGK	0.9996	4	623.477
13	SPRG_07331T0	1	SPRG_07331 hypothetical protein (793 aa)	19	CDDLLLLR	0.9996	2	502.753
13	SPRG_07331T0	1	SPRG_07331 hypothetical protein (793 aa)	19	SLLNIK	0.9995	2	488.278
13	SPRG_07331T0	1	SPRG_07331 hypothetical protein (793 aa)	19	VFVDELGAPESSLLNAVSK	0.9996	3	755.029
13	SPRG_07331T0	1	SPRG_07331 hypothetical protein (793 aa)	19	YFNTNNLWIR	0.9996	2	670.811
13	SPRG_07331T0	1	SPRG_07331 hypothetical protein (793 aa)	19	EAIQTIIK	0.9984	2	602.319
13	SPRG_07331T0	1	SPRG_07331 hypothetical protein (793 aa)	19	VWVGQNGLLSTPAVSAVIR	0.9996	3	704.329
13	SPRG_07331T0	1	SPRG_07331 hypothetical protein (793 aa)	19	ADASLLQK	0.9996	2	567.303
13	SPRG_07331T0	1	SPRG_07331 hypothetical protein (793 aa)	19	SDAYVVTDDYR	0.9969	2	652.27
21	SPRG_15524T0	1	SPRG_15524 hypothetical protein (937 aa)	17	TEPCTLDAVMGPWGDWGACDATAHQTR	0.9988	3	993.041
21	SPRG_15524T0	1	SPRG_15524 hypothetical protein (937 aa)	17	HVPVDANFVR	0.9996	3	433.222
21	SPRG_15524T0	1	SPRG_15524 hypothetical protein (937 aa)	17	CEDLTK	0.9809	2	521.72
21	SPRG_15524T0	1	SPRG_15524 hypothetical protein (937 aa)	17	YLNGIGQK	0.9995	2	446.717
21	SPRG_15524T0	1	SPRG_15524 hypothetical protein (937 aa)	17	SCPALQTQDCNPACGSVAWGPYSTCDPVSGTYTR	0.9996	3	1237.78
21	SPRG_15524T0	1	SPRG_15524 hypothetical protein (937 aa)	17	SILTPPLNGGR	0.9996	2	562.789
21	SPRG_15524T0	1	SPRG_15524 hypothetical protein (937 aa)	17	DCPTLWGPPTETR	0.9996	2	758.832
21	SPRG_15524T0	1	SPRG_15524 hypothetical protein (937 aa)	17	EIVNAACNGGQAAGPTSEK	0.9996	3	669.978
21	SPRG_15524T0	1	SPRG_15524 hypothetical protein (937 aa)	17	VINVLYPAQNGGR	0.9996	2	700.857
21	SPRG_15524T0	1	SPRG_15524 hypothetical protein (937 aa)	17	SYSVSQYPR	0.9996	2	543.725
21	SPRG_15524T0	1	SPRG_15524 hypothetical protein (937 aa)	17	PCDSVAHNTALTK	0.9996	3	564.287
21	SPRG_15524T0	1	SPRG_15524 hypothetical protein (937 aa)	17	LGEWTPSGACDAMTGTQAFK	0.9996	3	802.31
21	SPRG_15524T0	1	SPRG_15524 hypothetical protein (937 aa)	17	SITQNPK	0.9995	2	538.269
21	SPRG_15524T0	1	SPRG_15524 hypothetical protein (937 aa)	17	AIVNPPTADQEPCATSQVR	0.9996	3	729.641
21	SPRG_15524T0	1	SPRG_15524 hypothetical protein (937 aa)	17	LTVALR	0.9552	#N/A	#N/A
21	SPRG_15524T0	1	SPRG_15524 hypothetical protein (937 aa)	17	NDECLVEEQK	0.9996	2	624.741
13	SPRG_07331T0	1	SPRG_07331 hypothetical protein (793 aa)	19	IASDFPNVDVSR	0.9996	2	660.307
21	SPRG_15524T0	1	SPRG_15524 hypothetical protein (937 aa)	17	LYGDEK	0.9713	2	506.697
15	SPRG_00135T0	1	SPRG_00135 pyruvate carboxylase (1188 aa)	18	TTDLEAIAPATAIALR	0.9996	3	590.979
15	SPRG_00135T0	1	SPRG_00135 pyruvate carboxylase (1188 aa)	18	VVNNAEELEDNFIR	0.9996	2	830.365
15	SPRG_00135T0	1	SPRG_00135 pyruvate carboxylase (1188 aa)	18	GLLLTDTTWR	0.9996	2	588.296
15	SPRG_00135T0	1	SPRG_00135 pyruvate carboxylase (1188 aa)	18	GVYAPFESGQK	0.9996	2	591.772
15	SPRG_00135T0	1	SPRG_00135 pyruvate carboxylase (1188 aa)	18	HYFIEVNPR	0.9996	3	440.233
15	SPRG_00135T0	1	SPRG_00135 pyruvate carboxylase (1188 aa)	18	LLGDIIK	0.9996	2	530.287
15	SPRG_00135T0	1	SPRG_00135 pyruvate carboxylase (1188 aa)	18	VVHLFHR	0.9948	2	526.314
15	SPRG_00135T0	1	SPRG_00135 pyruvate carboxylase (1188 aa)	18	VTTENPALNFQPDSGVIEVFR	0.9996	3	778.362
15	SPRG_00135T0	1	SPRG_00135 pyruvate carboxylase (1188 aa)	18	DMAGLLKPQAAQILIGAIR	0.9996	3	761.749
15	SPRG_00135T0	1	SPRG_00135 pyruvate carboxylase (1188 aa)	18	HHVPVVPGTEGPVETLEQAR	0.9996	4	574.799
15	SPRG_00135T0	1	SPRG_00135 pyruvate carboxylase (1188 aa)	18	GPYNLEYYLNFTR	0.9996	2	897.383
15	SPRG_00135T0	1	SPRG_00135 pyruvate carboxylase (1188 aa)	18	VLETAPAVLLNPETEK	0.9996	3	671.34
15	SPRG_00135T0	1	SPRG_00135 pyruvate carboxylase (1188 aa)	18	AFIDSGVGYPVIIK	0.9996	3	589.637
15	SPRG_00135T0	1	SPRG_00135 pyruvate carboxylase (1188 aa)	18	ELVPDVPFQMLLR	0.9996	2	778.889
15	SPRG_00135T0	1	SPRG_00135 pyruvate carboxylase (1188 aa)	18	TVGIFSAEDR	0.9995	2	619.787
15	SPRG_00135T0	1	SPRG_00135 pyruvate carboxylase (1188 aa)	18	LDDGPGFVGAHITPHYDSLLVK	0.9982	4	660.826
15	SPRG_00135T0	1	SPRG_00135 pyruvate carboxylase (1188 aa)	18	VDAGMINEINDYWETMR	0.9996	2	1027.89
22	SPRG_21360T0	1	SPRG_21360 oxoglutarate dehydrogenase (958 aa)	17	LNVLANVIR	0.9996	2	506.291
22	SPRG_21360T0	1	SPRG_21360 oxoglutarate dehydrogenase (958 aa)	17	VWDFFGR	0.9984	2	535.728
22	SPRG_21360T0	1	SPRG_21360 oxoglutarate dehydrogenase (958 aa)	17	SWDVYFR	0.9989	2	558.78
22	SPRG_21360T0	1	SPRG_21360 oxoglutarate dehydrogenase (958 aa)	17	THVEHLVK	0.9996	3	417.575
22	SPRG_21360T0	1	SPRG_21360 oxoglutarate dehydrogenase (958 aa)	17	PVLPELDIK	0.9562	2	656.339
22	SPRG_21360T0	1	SPRG_21360 oxoglutarate dehydrogenase (958 aa)	17	EFQGTHFDLDK	0.9996	3	542.264
22	SPRG_21360T0	1	SPRG_21360 oxoglutarate dehydrogenase (958 aa)	17	VEQIAPFPFDK	0.9996	2	644.806
22	SPRG_21360T0	1	SPRG_21360 oxoglutarate dehydrogenase (958 aa)	17	ATEMGMEHVVVGMPHR	0.9996	4	493.976
[truncated: 3,446 more rows]

## Sheet: BR2-iTRAQquant
Quantitative proteomic analysis of four developmental stages of Saprolegnia parasitica Vaibhav Srivastava, Svetlana Rezinciuc & Vincent Bulone Supplementary Table I: List of all unique proteins quantified by iTRAQ experiments from the second biological replicate (BR2) of Mycelium and Cyst (primary cyst, secondary cyst and germinated cyst) samples.
[truncated: 670 more rows]

[truncated: 4 more sheets: BR3-iTRAQ-peptides, BR3-iTRAQquant, Total-Protein, Q-PCR primers]
